# Supplementary material for: Unraveling the lncRNA-miRNA-mRNA Regulatory Network Involved in Poplar Coma Development through High-Throughput Sequencing
Source: Int J Mol Sci. 2024 Jul 5;25(13):7403. doi: 10.3390/ijms25137403 (PMC11242837; doi:10.3390/ijms25137403)
Supplement: Supplementary file 1 [file ijms-25-07403-s001.zip › Table S1.xlsx]

## Sheet: Sheet1
Table S1. Summary information of Illumina sequencing.
Sample name	Raw reads	Clean reads	Total mapped	GC content (%)	Error rate (%)	Q30 (%)
W1	105925216	102848812	84,651,053 (82.31%)	43.49	0.03	93.48
W2	84830014	81970162	61,087,919 (74.52%)	44.76	0.03	93.81
W3	83140230	80695780	66,168,412 (82%)	43.82	0.03	93.85
P1	85831514	83253274	64,975,282 (78.05%)	44.16	0.03	93.52
P2	83968216	81590080	65,520,724 (80.3%)	44.13	0.03	93.72
P3	82406344	79090320	60,910,707 (77.01%)	44.33	0.03	93.74
Y1	79302120	76809124	60,986,878 (79.4%)	44.45	0.03	92.9
Y2	106483144	104241892	85,368,322 (81.89%)	43.6	0.03	94.21
Y3	86682308	84342112	69,804,913 (82.76%)	44.12	0.02	94.31
