# Supplementary material for: Unraveling the lncRNA-miRNA-mRNA Regulatory Network Involved in Poplar Coma Development through High-Throughput Sequencing
Source: Int J Mol Sci. 2024 Jul 5;25(13):7403. doi: 10.3390/ijms25137403 (PMC11242837; doi:10.3390/ijms25137403)
Supplement: Supplementary file 1 [file ijms-25-07403-s001.zip › Table S2.xlsx]

## Sheet: Sheet1
Table S2. Prediction of target genes for lncRNA trans-regulation.
lncRNA_ID	lncRNA_Gene_ID	lncRNA_Gene_Symbol	Status	mRNA_Gene_ID	Pearson_correlation	Pvalue
TCONS_00061555	XLOC_036186	XLOC_036186	lncRNA	Potri.001G255100	0.975204	7.72e-06
TCONS_00061555	XLOC_036186	XLOC_036186	lncRNA	Potri.014G170400	0.979225	4.17e-06
TCONS_00061555	XLOC_036186	XLOC_036186	lncRNA	Potri.003G152701	0.971628	1.23e-05
TCONS_00061555	XLOC_036186	XLOC_036186	lncRNA	Potri.003G183700	0.97353	9.68e-06
TCONS_00061555	XLOC_036186	XLOC_036186	lncRNA	Potri.016G071700	0.971064	1.32e-05
TCONS_00061555	XLOC_036186	XLOC_036186	lncRNA	Potri.002G261500	0.981144	2.98e-06
TCONS_00061555	XLOC_036186	XLOC_036186	lncRNA	Potri.010G151500	0.972535	1.1e-05
TCONS_00061555	XLOC_036186	XLOC_036186	lncRNA	Potri.001G444600	0.973222	1.01e-05
TCONS_00061555	XLOC_036186	XLOC_036186	lncRNA	Potri.003G079600	0.973387	9.86e-06
TCONS_00061555	XLOC_036186	XLOC_036186	lncRNA	Potri.001G368900	0.974246	8.8e-06
TCONS_00061555	XLOC_036186	XLOC_036186	lncRNA	Potri.019G001550	0.99051	2.72e-07
TCONS_00061555	XLOC_036186	XLOC_036186	lncRNA	Potri.008G087700	0.973746	9.41e-06
TCONS_00061555	XLOC_036186	XLOC_036186	lncRNA	Potri.008G136040	0.974728	8.24e-06
TCONS_00061555	XLOC_036186	XLOC_036186	lncRNA	Potri.003G215300	0.971913	1.19e-05
TCONS_00061555	XLOC_036186	XLOC_036186	lncRNA	Potri.006G102900	0.985183	1.29e-06
TCONS_00061555	XLOC_036186	XLOC_036186	lncRNA	Potri.010G169400	0.978316	4.84e-06
TCONS_00061555	XLOC_036186	XLOC_036186	lncRNA	Potri.013G013900	0.981368	2.85e-06
TCONS_00061555	XLOC_036186	XLOC_036186	lncRNA	Potri.003G215201	0.974967	7.97e-06
TCONS_00061555	XLOC_036186	XLOC_036186	lncRNA	Potri.019G122500	0.983171	2e-06
TCONS_00061555	XLOC_036186	XLOC_036186	lncRNA	Potri.004G234100	0.973357	9.9e-06
TCONS_00061555	XLOC_036186	XLOC_036186	lncRNA	Potri.012G102200	0.976135	6.75e-06
TCONS_00061555	XLOC_036186	XLOC_036186	lncRNA	Potri.011G144900	0.988141	5.91e-07
TCONS_00061555	XLOC_036186	XLOC_036186	lncRNA	Potri.017G118551	0.970758	1.37e-05
TCONS_00061555	XLOC_036186	XLOC_036186	lncRNA	Potri.005G119400	0.971224	1.29e-05
TCONS_00061555	XLOC_036186	XLOC_036186	lncRNA	Potri.002G144600	0.971014	1.33e-05
TCONS_00061555	XLOC_036186	XLOC_036186	lncRNA	Potri.019G083300	0.986093	1.03e-06
TCONS_00061555	XLOC_036186	XLOC_036186	lncRNA	Potri.018G038600	0.988035	6.1e-07
TCONS_00061555	XLOC_036186	XLOC_036186	lncRNA	Potri.T084500	0.976219	6.67e-06
TCONS_00061555	XLOC_036186	XLOC_036186	lncRNA	Potri.001G373700	0.98066	3.25e-06
TCONS_00061555	XLOC_036186	XLOC_036186	lncRNA	Potri.003G067700	0.992138	1.41e-07
TCONS_00061555	XLOC_036186	XLOC_036186	lncRNA	Potri.017G002600	0.97417	8.89e-06
TCONS_00061555	XLOC_036186	XLOC_036186	lncRNA	Potri.008G097200	0.975646	7.25e-06
TCONS_00061555	XLOC_036186	XLOC_036186	lncRNA	Potri.006G040000	0.991189	2.1e-07
TCONS_00061555	XLOC_036186	XLOC_036186	lncRNA	Potri.019G090500	0.977596	5.42e-06
TCONS_00061555	XLOC_036186	XLOC_036186	lncRNA	Potri.016G109500	0.975638	7.26e-06
TCONS_00061555	XLOC_036186	XLOC_036186	lncRNA	Potri.016G096900	0.970254	1.45e-05
TCONS_00061555	XLOC_036186	XLOC_036186	lncRNA	Potri.013G061100	0.989574	3.77e-07
TCONS_00061555	XLOC_036186	XLOC_036186	lncRNA	Potri.005G099050	0.972009	1.18e-05
TCONS_00061555	XLOC_036186	XLOC_036186	lncRNA	Potri.002G005201	0.97345	9.78e-06
TCONS_00061555	XLOC_036186	XLOC_036186	lncRNA	Potri.002G057450	0.973449	9.78e-06
TCONS_00061555	XLOC_036186	XLOC_036186	lncRNA	Potri.006G178900	0.984723	1.43e-06
TCONS_00061555	XLOC_036186	XLOC_036186	lncRNA	Potri.009G110400	0.97019	1.46e-05
TCONS_00061555	XLOC_036186	XLOC_036186	lncRNA	Potri.019G042900	0.971016	1.33e-05
TCONS_00061555	XLOC_036186	XLOC_036186	lncRNA	Potri.005G127900	0.982892	2.12e-06
TCONS_00061555	XLOC_036186	XLOC_036186	lncRNA	Potri.008G050800	0.974606	8.38e-06
TCONS_00061555	XLOC_036186	XLOC_036186	lncRNA	Potri.008G178000	0.971184	1.3e-05
TCONS_00061555	XLOC_036186	XLOC_036186	lncRNA	Potri.003G110901	0.970757	1.37e-05
TCONS_00061555	XLOC_036186	XLOC_036186	lncRNA	Potri.002G196700	0.981179	2.96e-06
TCONS_00061555	XLOC_036186	XLOC_036186	lncRNA	Potri.005G232100	0.97687	6.06e-06
TCONS_00061555	XLOC_036186	XLOC_036186	lncRNA	Potri.002G083100	0.970227	1.46e-05
TCONS_00061555	XLOC_036186	XLOC_036186	lncRNA	Potri.003G154400	0.984199	1.61e-06
TCONS_00061555	XLOC_036186	XLOC_036186	lncRNA	Potri.005G119300	0.970443	1.42e-05
TCONS_00061555	XLOC_036186	XLOC_036186	lncRNA	Potri.008G178100	0.976817	6.11e-06
TCONS_00046090	XLOC_027161	XLOC_027161	lncRNA	Potri.008G165900	0.971734	1.22e-05
TCONS_00046090	XLOC_027161	XLOC_027161	lncRNA	Potri.006G009400	0.978512	4.69e-06
TCONS_00046090	XLOC_027161	XLOC_027161	lncRNA	Potri.015G132500	0.990365	2.86e-07
TCONS_00046090	XLOC_027161	XLOC_027161	lncRNA	Potri.010G005000	0.993108	8.89e-08
TCONS_00046090	XLOC_027161	XLOC_027161	lncRNA	Potri.003G082300	0.97657	6.34e-06
TCONS_00046090	XLOC_027161	XLOC_027161	lncRNA	Potri.006G281900	0.975655	7.24e-06
TCONS_00046090	XLOC_027161	XLOC_027161	lncRNA	Potri.005G257800	0.975317	7.59e-06
TCONS_00046090	XLOC_027161	XLOC_027161	lncRNA	Potri.009G051800	0.981507	2.78e-06
TCONS_00046090	XLOC_027161	XLOC_027161	lncRNA	Potri.003G065266	0.971428	1.26e-05
TCONS_00046090	XLOC_027161	XLOC_027161	lncRNA	Potri.003G088100	0.976389	6.51e-06
TCONS_00046090	XLOC_027161	XLOC_027161	lncRNA	Potri.001G190800	0.971037	1.32e-05
TCONS_00046090	XLOC_027161	XLOC_027161	lncRNA	Potri.002G033300	0.975552	7.35e-06
TCONS_00046090	XLOC_027161	XLOC_027161	lncRNA	Potri.011G025200	0.979315	4.11e-06
TCONS_00046090	XLOC_027161	XLOC_027161	lncRNA	Potri.001G162100	0.97347	9.76e-06
TCONS_00046090	XLOC_027161	XLOC_027161	lncRNA	Potri.008G020800	0.970559	1.4e-05
TCONS_00046090	XLOC_027161	XLOC_027161	lncRNA	Potri.010G098300	0.970506	1.41e-05
TCONS_00046090	XLOC_027161	XLOC_027161	lncRNA	Potri.004G061600	0.984955	1.36e-06
TCONS_00046090	XLOC_027161	XLOC_027161	lncRNA	Potri.001G003000	0.980479	3.36e-06
TCONS_00046090	XLOC_027161	XLOC_027161	lncRNA	Potri.012G047400	0.978062	5.04e-06
TCONS_00046090	XLOC_027161	XLOC_027161	lncRNA	Potri.007G124300	0.975119	7.81e-06
TCONS_00046090	XLOC_027161	XLOC_027161	lncRNA	Potri.008G144900	0.971001	1.33e-05
TCONS_00046090	XLOC_027161	XLOC_027161	lncRNA	Potri.016G098900	0.970731	1.37e-05
TCONS_00046090	XLOC_027161	XLOC_027161	lncRNA	Potri.001G065800	0.973821	9.32e-06
TCONS_00046090	XLOC_027161	XLOC_027161	lncRNA	Potri.014G043500	0.97665	6.26e-06
TCONS_00046090	XLOC_027161	XLOC_027161	lncRNA	Potri.015G047600	0.983042	2.06e-06
TCONS_00046090	XLOC_027161	XLOC_027161	lncRNA	Potri.019G126800	0.98582	1.1e-06
TCONS_00046090	XLOC_027161	XLOC_027161	lncRNA	Potri.009G097100	0.977978	5.11e-06
TCONS_00046090	XLOC_027161	XLOC_027161	lncRNA	Potri.002G204400	0.975422	7.48e-06
TCONS_00046090	XLOC_027161	XLOC_027161	lncRNA	Potri.008G055800	0.98358	1.84e-06
TCONS_00046090	XLOC_027161	XLOC_027161	lncRNA	Potri.001G313000	0.979171	4.21e-06
TCONS_00046090	XLOC_027161	XLOC_027161	lncRNA	Potri.004G151200	0.971841	1.2e-05
TCONS_00046090	XLOC_027161	XLOC_027161	lncRNA	Potri.005G010400	0.975509	7.39e-06
TCONS_00046090	XLOC_027161	XLOC_027161	lncRNA	Potri.003G036500	0.972141	1.16e-05
TCONS_00046090	XLOC_027161	XLOC_027161	lncRNA	Potri.006G155800	0.982293	2.39e-06
TCONS_00046090	XLOC_027161	XLOC_027161	lncRNA	Potri.009G055200	0.980258	3.49e-06
TCONS_00046090	XLOC_027161	XLOC_027161	lncRNA	Potri.002G037400	0.97596	6.93e-06
TCONS_00046090	XLOC_027161	XLOC_027161	lncRNA	Potri.009G100400	0.974783	8.18e-06
TCONS_00046090	XLOC_027161	XLOC_027161	lncRNA	Potri.017G125400	0.981658	2.7e-06
TCONS_00046090	XLOC_027161	XLOC_027161	lncRNA	Potri.002G001900	0.972621	1.09e-05
TCONS_00046090	XLOC_027161	XLOC_027161	lncRNA	Potri.001G292000	0.981655	2.7e-06
TCONS_00046090	XLOC_027161	XLOC_027161	lncRNA	Potri.012G047301	0.988557	5.22e-07
TCONS_00046090	XLOC_027161	XLOC_027161	lncRNA	Potri.010G161600	0.992527	1.18e-07
TCONS_00046090	XLOC_027161	XLOC_027161	lncRNA	Potri.010G129000	0.972812	1.06e-05
TCONS_00046090	XLOC_027161	XLOC_027161	lncRNA	Potri.001G410700	0.976136	6.75e-06
TCONS_00046090	XLOC_027161	XLOC_027161	lncRNA	Potri.006G188700	0.970599	1.39e-05
TCONS_00046090	XLOC_027161	XLOC_027161	lncRNA	Potri.005G079200	0.979621	3.9e-06
TCONS_00046090	XLOC_027161	XLOC_027161	lncRNA	Potri.008G100000	0.980979	3.07e-06
TCONS_00046090	XLOC_027161	XLOC_027161	lncRNA	Potri.016G019900	0.980197	3.53e-06
TCONS_00046090	XLOC_027161	XLOC_027161	lncRNA	Potri.015G101100	0.973383	9.87e-06
TCONS_00046090	XLOC_027161	XLOC_027161	lncRNA	Potri.003G162000	0.978369	4.8e-06
TCONS_00046090	XLOC_027161	XLOC_027161	lncRNA	Potri.015G088400	0.978434	4.75e-06
TCONS_00046090	XLOC_027161	XLOC_027161	lncRNA	Potri.002G027000	0.983339	1.93e-06
TCONS_00046090	XLOC_027161	XLOC_027161	lncRNA	Potri.016G055300	0.972697	1.08e-05
TCONS_00046090	XLOC_027161	XLOC_027161	lncRNA	Potri.004G217000	0.977549	5.46e-06
TCONS_00046090	XLOC_027161	XLOC_027161	lncRNA	Potri.015G006500	0.973425	9.82e-06
TCONS_00046090	XLOC_027161	XLOC_027161	lncRNA	Potri.016G110200	0.970055	1.49e-05
TCONS_00046090	XLOC_027161	XLOC_027161	lncRNA	Potri.002G060300	0.989312	4.11e-07
TCONS_00046090	XLOC_027161	XLOC_027161	lncRNA	Potri.007G019300	0.977524	5.48e-06
TCONS_00046090	XLOC_027161	XLOC_027161	lncRNA	Potri.013G061800	0.977758	5.29e-06
TCONS_00046090	XLOC_027161	XLOC_027161	lncRNA	Potri.005G237700	0.983641	1.81e-06
TCONS_00046090	XLOC_027161	XLOC_027161	lncRNA	Potri.014G181600	0.985264	1.26e-06
TCONS_00046090	XLOC_027161	XLOC_027161	lncRNA	Potri.002G126100	0.976413	6.48e-06
TCONS_00046090	XLOC_027161	XLOC_027161	lncRNA	Potri.001G248400	0.972009	1.18e-05
TCONS_00046090	XLOC_027161	XLOC_027161	lncRNA	Potri.001G449633	0.971417	1.26e-05
TCONS_00046090	XLOC_027161	XLOC_027161	lncRNA	Potri.001G344800	0.97486	8.09e-06
TCONS_00046090	XLOC_027161	XLOC_027161	lncRNA	Potri.009G156200	-0.976529	6.37e-06
TCONS_00046090	XLOC_027161	XLOC_027161	lncRNA	Potri.009G069300	0.972336	1.13e-05
TCONS_00046090	XLOC_027161	XLOC_027161	lncRNA	Potri.009G132000	0.977124	5.83e-06
TCONS_00046090	XLOC_027161	XLOC_027161	lncRNA	Potri.003G189100	0.971376	1.27e-05
TCONS_00046090	XLOC_027161	XLOC_027161	lncRNA	Potri.010G004800	-0.971228	1.29e-05
TCONS_00046090	XLOC_027161	XLOC_027161	lncRNA	Potri.009G013500	0.98147	2.8e-06
TCONS_00046090	XLOC_027161	XLOC_027161	lncRNA	Potri.019G042500	0.981063	3.02e-06
TCONS_00046090	XLOC_027161	XLOC_027161	lncRNA	Potri.014G043300	0.979174	4.21e-06
TCONS_00046090	XLOC_027161	XLOC_027161	lncRNA	Potri.006G123200	0.972421	1.12e-05
TCONS_00046090	XLOC_027161	XLOC_027161	lncRNA	Potri.014G080300	0.970283	1.45e-05
TCONS_00046090	XLOC_027161	XLOC_027161	lncRNA	Potri.003G022800	0.970591	1.4e-05
TCONS_00046090	XLOC_027161	XLOC_027161	lncRNA	Potri.006G270000	-0.982072	2.5e-06
TCONS_00046090	XLOC_027161	XLOC_027161	lncRNA	Potri.010G224300	0.975626	7.27e-06
TCONS_00046090	XLOC_027161	XLOC_027161	lncRNA	Potri.005G006300	0.981578	2.74e-06
TCONS_00046090	XLOC_027161	XLOC_027161	lncRNA	Potri.001G022900	0.979869	3.74e-06
TCONS_00046090	XLOC_027161	XLOC_027161	lncRNA	Potri.001G297466	0.981372	2.85e-06
TCONS_00046090	XLOC_027161	XLOC_027161	lncRNA	Potri.014G168100	0.979599	3.91e-06
TCONS_00046090	XLOC_027161	XLOC_027161	lncRNA	Potri.008G146100	0.972306	1.13e-05
TCONS_00015047	XLOC_009079	XLOC_009079	lncRNA	Potri.001G130800	0.980299	3.47e-06
TCONS_00015047	XLOC_009079	XLOC_009079	lncRNA	Potri.004G000400	0.993806	6.12e-08
TCONS_00015047	XLOC_009079	XLOC_009079	lncRNA	Potri.013G070350	0.994427	4.23e-08
TCONS_00015047	XLOC_009079	XLOC_009079	lncRNA	Potri.019G006900	0.977526	5.48e-06
TCONS_00015047	XLOC_009079	XLOC_009079	lncRNA	Potri.011G096900	0.975653	7.24e-06
TCONS_00015047	XLOC_009079	XLOC_009079	lncRNA	Potri.001G374901	0.976789	6.13e-06
TCONS_00015047	XLOC_009079	XLOC_009079	lncRNA	Potri.001G013400	0.980801	3.17e-06
TCONS_00015047	XLOC_009079	XLOC_009079	lncRNA	Potri.001G128500	0.992993	9.42e-08
TCONS_00015047	XLOC_009079	XLOC_009079	lncRNA	Potri.001G461500	0.985008	1.34e-06
TCONS_00015047	XLOC_009079	XLOC_009079	lncRNA	Potri.001G461700	0.98794	6.27e-07
TCONS_00015047	XLOC_009079	XLOC_009079	lncRNA	Potri.007G111600	0.985534	1.18e-06
TCONS_00015047	XLOC_009079	XLOC_009079	lncRNA	Potri.017G106700	0.987668	6.78e-07
TCONS_00015047	XLOC_009079	XLOC_009079	lncRNA	Potri.005G255801	0.970139	1.47e-05
TCONS_00015047	XLOC_009079	XLOC_009079	lncRNA	Potri.004G015600	0.990938	2.31e-07
TCONS_00015047	XLOC_009079	XLOC_009079	lncRNA	Potri.001G364550	0.976928	6.01e-06
TCONS_00015047	XLOC_009079	XLOC_009079	lncRNA	Potri.004G180200	0.97988	3.73e-06
TCONS_00015047	XLOC_009079	XLOC_009079	lncRNA	Potri.001G461900	0.988548	5.23e-07
TCONS_00015047	XLOC_009079	XLOC_009079	lncRNA	Potri.001G432540	0.970203	1.46e-05
TCONS_00015047	XLOC_009079	XLOC_009079	lncRNA	Potri.006G106300	0.97871	4.54e-06
TCONS_00015047	XLOC_009079	XLOC_009079	lncRNA	Potri.004G026600	0.998553	3.79e-10
TCONS_00015047	XLOC_009079	XLOC_009079	lncRNA	Potri.001G121900	0.970005	1.49e-05
TCONS_00114285	XLOC_067017	XLOC_067017	lncRNA	Potri.018G132000	-0.970258	1.45e-05
TCONS_00114285	XLOC_067017	XLOC_067017	lncRNA	Potri.005G147600	-0.988734	4.94e-07
TCONS_00114285	XLOC_067017	XLOC_067017	lncRNA	Potri.006G069900	-0.972233	1.14e-05
TCONS_00114285	XLOC_067017	XLOC_067017	lncRNA	Potri.010G221600	-0.984388	1.54e-06
TCONS_00114285	XLOC_067017	XLOC_067017	lncRNA	Potri.013G108400	-0.974972	7.97e-06
TCONS_00114285	XLOC_067017	XLOC_067017	lncRNA	Potri.006G070500	-0.970695	1.38e-05
TCONS_00114285	XLOC_067017	XLOC_067017	lncRNA	Potri.003G220300	-0.979144	4.23e-06
TCONS_00069726	Potri.009G101200	Potri.009G101200	lncRNA	Potri.009G101200	0.99975	8.13e-13
TCONS_00069726	Potri.009G101200	Potri.009G101200	lncRNA	Potri.009G101500	0.993837	6.01e-08
TCONS_00105832	XLOC_062163	XLOC_062163	lncRNA	Potri.008G147400	0.974829	8.13e-06
TCONS_00105832	XLOC_062163	XLOC_062163	lncRNA	Potri.007G028200	0.973922	9.19e-06
TCONS_00105832	XLOC_062163	XLOC_062163	lncRNA	Potri.006G055000	0.979948	3.69e-06
TCONS_00105832	XLOC_062163	XLOC_062163	lncRNA	Potri.019G132601	0.970147	1.47e-05
TCONS_00105832	XLOC_062163	XLOC_062163	lncRNA	Potri.001G354600	-0.980642	3.26e-06
TCONS_00105832	XLOC_062163	XLOC_062163	lncRNA	Potri.001G093900	0.982358	2.36e-06
TCONS_00105832	XLOC_062163	XLOC_062163	lncRNA	Potri.009G125200	0.980472	3.36e-06
TCONS_00105832	XLOC_062163	XLOC_062163	lncRNA	Potri.002G205900	0.971559	1.24e-05
TCONS_00105832	XLOC_062163	XLOC_062163	lncRNA	Potri.001G114400	0.978846	4.44e-06
TCONS_00105832	XLOC_062163	XLOC_062163	lncRNA	Potri.001G337100	0.972211	1.15e-05
TCONS_00105832	XLOC_062163	XLOC_062163	lncRNA	Potri.001G293001	0.972237	1.14e-05
TCONS_00105832	XLOC_062163	XLOC_062163	lncRNA	Potri.007G033100	0.972615	1.09e-05
TCONS_00105832	XLOC_062163	XLOC_062163	lncRNA	Potri.014G025800	0.981565	2.75e-06
TCONS_00105832	XLOC_062163	XLOC_062163	lncRNA	Potri.008G190500	-0.971175	1.3e-05
TCONS_00105832	XLOC_062163	XLOC_062163	lncRNA	Potri.005G128200	0.973222	1.01e-05
TCONS_00105832	XLOC_062163	XLOC_062163	lncRNA	Potri.003G201700	0.975958	6.93e-06
TCONS_00105832	XLOC_062163	XLOC_062163	lncRNA	Potri.011G105500	-0.980126	3.57e-06
TCONS_00105832	XLOC_062163	XLOC_062163	lncRNA	Potri.018G105300	0.97206	1.17e-05
TCONS_00105832	XLOC_062163	XLOC_062163	lncRNA	Potri.004G134400	0.975833	7.06e-06
TCONS_00105832	XLOC_062163	XLOC_062163	lncRNA	Potri.010G090400	0.971392	1.27e-05
TCONS_00105832	XLOC_062163	XLOC_062163	lncRNA	Potri.001G112700	0.97477	8.2e-06
TCONS_00105832	XLOC_062163	XLOC_062163	lncRNA	Potri.014G171600	0.977324	5.65e-06
TCONS_00105832	XLOC_062163	XLOC_062163	lncRNA	Potri.005G207700	0.970506	1.41e-05
TCONS_00105832	XLOC_062163	XLOC_062163	lncRNA	Potri.005G205300	0.97668	6.23e-06
TCONS_00105832	XLOC_062163	XLOC_062163	lncRNA	Potri.002G112100	0.973788	9.36e-06
TCONS_00105832	XLOC_062163	XLOC_062163	lncRNA	Potri.014G006700	0.98535	1.24e-06
TCONS_00105832	XLOC_062163	XLOC_062163	lncRNA	Potri.001G303900	0.971073	1.32e-05
TCONS_00105832	XLOC_062163	XLOC_062163	lncRNA	Potri.014G179200	0.97884	4.44e-06
TCONS_00105832	XLOC_062163	XLOC_062163	lncRNA	Potri.001G375900	0.974121	8.95e-06
TCONS_00105832	XLOC_062163	XLOC_062163	lncRNA	Potri.011G033000	0.97314	1.02e-05
TCONS_00105832	XLOC_062163	XLOC_062163	lncRNA	Potri.002G237500	0.973915	9.2e-06
TCONS_00105832	XLOC_062163	XLOC_062163	lncRNA	Potri.003G179700	0.977914	5.16e-06
TCONS_00105832	XLOC_062163	XLOC_062163	lncRNA	Potri.004G206000	0.978484	4.71e-06
TCONS_00105832	XLOC_062163	XLOC_062163	lncRNA	Potri.008G016000	0.971827	1.2e-05
TCONS_00105832	XLOC_062163	XLOC_062163	lncRNA	Potri.002G117400	0.982984	2.08e-06
TCONS_00105832	XLOC_062163	XLOC_062163	lncRNA	Potri.016G040632	0.970366	1.43e-05
TCONS_00105832	XLOC_062163	XLOC_062163	lncRNA	Potri.017G122400	0.974101	8.98e-06
TCONS_00105832	XLOC_062163	XLOC_062163	lncRNA	Potri.001G115400	0.970592	1.4e-05
TCONS_00105832	XLOC_062163	XLOC_062163	lncRNA	Potri.010G054300	0.98054	3.32e-06
TCONS_00105832	XLOC_062163	XLOC_062163	lncRNA	Potri.008G110800	0.970957	1.34e-05
TCONS_00105832	XLOC_062163	XLOC_062163	lncRNA	Potri.006G232900	0.971272	1.29e-05
TCONS_00105832	XLOC_062163	XLOC_062163	lncRNA	Potri.010G005800	0.972137	1.16e-05
TCONS_00105832	XLOC_062163	XLOC_062163	lncRNA	Potri.008G093100	0.987547	7.01e-07
TCONS_00105832	XLOC_062163	XLOC_062163	lncRNA	Potri.014G055900	0.972364	1.12e-05
TCONS_00105832	XLOC_062163	XLOC_062163	lncRNA	Potri.004G151600	0.97972	3.83e-06
TCONS_00105832	XLOC_062163	XLOC_062163	lncRNA	Potri.014G142800	0.974002	9.09e-06
TCONS_00105832	XLOC_062163	XLOC_062163	lncRNA	Potri.010G095800	0.974859	8.09e-06
TCONS_00105832	XLOC_062163	XLOC_062163	lncRNA	Potri.011G120400	0.978452	4.74e-06
TCONS_00105832	XLOC_062163	XLOC_062163	lncRNA	Potri.009G023300	0.9931	8.93e-08
TCONS_00105832	XLOC_062163	XLOC_062163	lncRNA	Potri.005G176100	0.971941	1.19e-05
TCONS_00105832	XLOC_062163	XLOC_062163	lncRNA	Potri.002G162000	0.984667	1.45e-06
TCONS_00105832	XLOC_062163	XLOC_062163	lncRNA	Potri.019G077500	0.970737	1.37e-05
TCONS_00105832	XLOC_062163	XLOC_062163	lncRNA	Potri.004G003000	0.975024	7.91e-06
TCONS_00105832	XLOC_062163	XLOC_062163	lncRNA	Potri.014G070700	0.975166	7.76e-06
TCONS_00105832	XLOC_062163	XLOC_062163	lncRNA	Potri.002G071400	0.974198	8.86e-06
TCONS_00081634	XLOC_048041	XLOC_048041	lncRNA	Potri.002G109200	-0.97111	1.31e-05
TCONS_00081634	XLOC_048041	XLOC_048041	lncRNA	Potri.005G120700	-0.975996	6.89e-06
TCONS_00081634	XLOC_048041	XLOC_048041	lncRNA	Potri.009G021900	0.971879	1.19e-05
TCONS_00081634	XLOC_048041	XLOC_048041	lncRNA	Potri.002G227500	-0.972315	1.13e-05
TCONS_00081634	XLOC_048041	XLOC_048041	lncRNA	Potri.008G155400	-0.974997	7.94e-06
TCONS_00081634	XLOC_048041	XLOC_048041	lncRNA	Potri.001G042900	-0.970119	1.47e-05
TCONS_00081634	XLOC_048041	XLOC_048041	lncRNA	Potri.009G127100	-0.974592	8.4e-06
TCONS_00081634	XLOC_048041	XLOC_048041	lncRNA	Potri.015G069200	-0.976751	6.17e-06
TCONS_00081634	XLOC_048041	XLOC_048041	lncRNA	Potri.001G262200	-0.971202	1.3e-05
TCONS_00081634	XLOC_048041	XLOC_048041	lncRNA	Potri.005G108400	-0.975729	7.16e-06
TCONS_00081634	XLOC_048041	XLOC_048041	lncRNA	Potri.004G050700	-0.97979	3.79e-06
TCONS_00081634	XLOC_048041	XLOC_048041	lncRNA	Potri.012G144500	-0.981355	2.86e-06
TCONS_00081634	XLOC_048041	XLOC_048041	lncRNA	Potri.005G114500	-0.972326	1.13e-05
TCONS_00081634	XLOC_048041	XLOC_048041	lncRNA	Potri.001G287200	-0.97556	7.34e-06
TCONS_00081634	XLOC_048041	XLOC_048041	lncRNA	Potri.001G120400	-0.97572	7.17e-06
TCONS_00081634	XLOC_048041	XLOC_048041	lncRNA	Potri.011G104200	0.994973	2.95e-08
TCONS_00081634	XLOC_048041	XLOC_048041	lncRNA	Potri.012G016400	-0.973293	9.99e-06
TCONS_00081634	XLOC_048041	XLOC_048041	lncRNA	Potri.009G082800	-0.97689	6.04e-06
TCONS_00081634	XLOC_048041	XLOC_048041	lncRNA	Potri.005G210800	-0.976233	6.66e-06
TCONS_00081634	XLOC_048041	XLOC_048041	lncRNA	Potri.005G251100	-0.974628	8.36e-06
TCONS_00081634	XLOC_048041	XLOC_048041	lncRNA	Potri.011G042300	-0.977495	5.51e-06
TCONS_00081634	XLOC_048041	XLOC_048041	lncRNA	Potri.009G099800	-0.970732	1.37e-05
TCONS_00081634	XLOC_048041	XLOC_048041	lncRNA	Potri.016G097800	-0.974611	8.38e-06
TCONS_00081634	XLOC_048041	XLOC_048041	lncRNA	Potri.010G082300	-0.975925	6.96e-06
TCONS_00081634	XLOC_048041	XLOC_048041	lncRNA	Potri.006G207300	-0.97618	6.71e-06
TCONS_00081634	XLOC_048041	XLOC_048041	lncRNA	Potri.004G120300	-0.972404	1.12e-05
TCONS_00081634	XLOC_048041	XLOC_048041	lncRNA	Potri.007G048300	-0.972319	1.13e-05
TCONS_00081634	XLOC_048041	XLOC_048041	lncRNA	Potri.002G230700	0.978139	4.98e-06
TCONS_00081634	XLOC_048041	XLOC_048041	lncRNA	Potri.014G027900	-0.982011	2.53e-06
TCONS_00081634	XLOC_048041	XLOC_048041	lncRNA	Potri.004G164400	-0.974187	8.87e-06
TCONS_00081634	XLOC_048041	XLOC_048041	lncRNA	Potri.006G085600	0.977872	5.19e-06
TCONS_00081634	XLOC_048041	XLOC_048041	lncRNA	Potri.019G119900	-0.972437	1.11e-05
TCONS_00081634	XLOC_048041	XLOC_048041	lncRNA	Potri.012G033300	0.977452	5.54e-06
TCONS_00081634	XLOC_048041	XLOC_048041	lncRNA	Potri.011G040700	-0.98119	2.95e-06
TCONS_00081634	XLOC_048041	XLOC_048041	lncRNA	Potri.019G011302	-0.973201	1.01e-05
TCONS_00081634	XLOC_048041	XLOC_048041	lncRNA	Potri.006G083100	-0.97007	1.48e-05
TCONS_00081634	XLOC_048041	XLOC_048041	lncRNA	Potri.018G104700	0.986786	8.62e-07
TCONS_00081634	XLOC_048041	XLOC_048041	lncRNA	Potri.006G237700	-0.971979	1.18e-05
TCONS_00081634	XLOC_048041	XLOC_048041	lncRNA	Potri.016G038400	-0.973037	1.03e-05
TCONS_00081634	XLOC_048041	XLOC_048041	lncRNA	Potri.013G037533	-0.973093	1.02e-05
TCONS_00081634	XLOC_048041	XLOC_048041	lncRNA	Potri.011G049600	-0.971587	1.24e-05
TCONS_00081634	XLOC_048041	XLOC_048041	lncRNA	Potri.017G079600	-0.978596	4.63e-06
TCONS_00081634	XLOC_048041	XLOC_048041	lncRNA	Potri.001G455900	-0.971846	1.2e-05
TCONS_00081634	XLOC_048041	XLOC_048041	lncRNA	Potri.002G019700	-0.970655	1.39e-05
TCONS_00081634	XLOC_048041	XLOC_048041	lncRNA	Potri.008G179100	-0.97067	1.38e-05
TCONS_00081634	XLOC_048041	XLOC_048041	lncRNA	Potri.019G018000	-0.986483	9.33e-07
TCONS_00087497	XLOC_051437	XLOC_051437	lncRNA	Potri.010G034700	0.970816	1.36e-05
TCONS_00087497	XLOC_051437	XLOC_051437	lncRNA	Potri.004G046300	-0.97386	9.27e-06
TCONS_00087497	XLOC_051437	XLOC_051437	lncRNA	Potri.001G140400	0.990907	2.34e-07
TCONS_00070466	XLOC_041546	XLOC_041546	lncRNA	Potri.010G021800	0.985959	1.07e-06
TCONS_00070466	XLOC_041546	XLOC_041546	lncRNA	Potri.002G146100	-0.981135	2.98e-06
TCONS_00070466	XLOC_041546	XLOC_041546	lncRNA	Potri.002G206900	0.974129	8.94e-06
TCONS_00070466	XLOC_041546	XLOC_041546	lncRNA	Potri.001G414700	0.979748	3.82e-06
TCONS_00070466	XLOC_041546	XLOC_041546	lncRNA	Potri.013G100800	0.976003	6.88e-06
TCONS_00070466	XLOC_041546	XLOC_041546	lncRNA	Potri.012G100300	0.989567	3.78e-07
TCONS_00070466	XLOC_041546	XLOC_041546	lncRNA	Potri.017G040800	0.977454	5.54e-06
TCONS_00070466	XLOC_041546	XLOC_041546	lncRNA	Potri.016G020500	0.975991	6.9e-06
TCONS_00070466	XLOC_041546	XLOC_041546	lncRNA	Potri.008G059900	0.975379	7.53e-06
TCONS_00070466	XLOC_041546	XLOC_041546	lncRNA	Potri.005G235300	-0.970222	1.46e-05
TCONS_00070466	XLOC_041546	XLOC_041546	lncRNA	Potri.010G088000	-0.971086	1.32e-05
TCONS_00070466	XLOC_041546	XLOC_041546	lncRNA	Potri.002G201600	0.985387	1.22e-06
TCONS_00070466	XLOC_041546	XLOC_041546	lncRNA	Potri.013G009800	0.973838	9.3e-06
TCONS_00104308	XLOC_061269	XLOC_061269	lncRNA	Potri.005G041101	0.970625	1.39e-05
TCONS_00104308	XLOC_061269	XLOC_061269	lncRNA	Potri.016G015100	0.986733	8.74e-07
TCONS_00104308	XLOC_061269	XLOC_061269	lncRNA	Potri.008G180700	0.976428	6.47e-06
TCONS_00104308	XLOC_061269	XLOC_061269	lncRNA	Potri.010G089700	0.97002	1.49e-05
TCONS_00104308	XLOC_061269	XLOC_061269	lncRNA	Potri.010G117200	0.986494	9.3e-07
TCONS_00104308	XLOC_061269	XLOC_061269	lncRNA	Potri.004G059200	0.991422	1.91e-07
TCONS_00104308	XLOC_061269	XLOC_061269	lncRNA	Potri.006G182400	0.97665	6.26e-06
TCONS_00104308	XLOC_061269	XLOC_061269	lncRNA	Potri.001G148800	0.985119	1.3e-06
TCONS_00104308	XLOC_061269	XLOC_061269	lncRNA	Potri.004G050800	0.972166	1.15e-05
TCONS_00053535	XLOC_031591	XLOC_031591	lncRNA	Potri.002G146100	-0.982911	2.11e-06
TCONS_00053535	XLOC_031591	XLOC_031591	lncRNA	Potri.002G206900	0.972508	1.1e-05
TCONS_00053535	XLOC_031591	XLOC_031591	lncRNA	Potri.010G055200	0.979255	4.15e-06
TCONS_00053535	XLOC_031591	XLOC_031591	lncRNA	Potri.012G100300	0.973743	9.41e-06
TCONS_00053535	XLOC_031591	XLOC_031591	lncRNA	Potri.001G102400	0.975174	7.75e-06
TCONS_00053535	XLOC_031591	XLOC_031591	lncRNA	Potri.016G020900	0.97484	8.12e-06
TCONS_00053535	XLOC_031591	XLOC_031591	lncRNA	Potri.005G105600	0.973728	9.43e-06
TCONS_00053535	XLOC_031591	XLOC_031591	lncRNA	Potri.007G129700	0.9776	5.42e-06
TCONS_00053535	XLOC_031591	XLOC_031591	lncRNA	Potri.002G201600	0.987896	6.35e-07
TCONS_00081096	XLOC_047709	XLOC_047709	lncRNA	Potri.005G198300	0.979417	4.04e-06
TCONS_00081096	XLOC_047709	XLOC_047709	lncRNA	Potri.008G097500	0.974018	9.08e-06
TCONS_00081096	XLOC_047709	XLOC_047709	lncRNA	Potri.014G016000	0.97	1.5e-05
TCONS_00081096	XLOC_047709	XLOC_047709	lncRNA	Potri.002G144000	0.978079	5.03e-06
TCONS_00081096	XLOC_047709	XLOC_047709	lncRNA	Potri.004G094500	0.970188	1.46e-05
TCONS_00081096	XLOC_047709	XLOC_047709	lncRNA	Potri.017G059000	0.970858	1.35e-05
TCONS_00081096	XLOC_047709	XLOC_047709	lncRNA	Potri.001G423300	0.990588	2.64e-07
TCONS_00081096	XLOC_047709	XLOC_047709	lncRNA	Potri.001G304000	0.973758	9.4e-06
TCONS_00081096	XLOC_047709	XLOC_047709	lncRNA	Potri.016G030400	0.98246	2.31e-06
TCONS_00081096	XLOC_047709	XLOC_047709	lncRNA	Potri.010G194200	0.979269	4.14e-06
TCONS_00081096	XLOC_047709	XLOC_047709	lncRNA	Potri.019G010400	0.973853	9.28e-06
TCONS_00081096	XLOC_047709	XLOC_047709	lncRNA	Potri.016G068400	0.981763	2.65e-06
TCONS_00081096	XLOC_047709	XLOC_047709	lncRNA	Potri.003G060500	0.975313	7.6e-06
TCONS_00081096	XLOC_047709	XLOC_047709	lncRNA	Potri.012G020100	0.984763	1.42e-06
TCONS_00081096	XLOC_047709	XLOC_047709	lncRNA	Potri.018G004400	0.987618	6.87e-07
TCONS_00081096	XLOC_047709	XLOC_047709	lncRNA	Potri.004G218800	0.973495	9.73e-06
TCONS_00081096	XLOC_047709	XLOC_047709	lncRNA	Potri.006G082400	0.974334	8.7e-06
TCONS_00081096	XLOC_047709	XLOC_047709	lncRNA	Potri.013G060266	0.978424	4.76e-06
TCONS_00081096	XLOC_047709	XLOC_047709	lncRNA	Potri.012G096600	0.970904	1.34e-05
TCONS_00081096	XLOC_047709	XLOC_047709	lncRNA	Potri.006G181100	0.99125	2.05e-07
TCONS_00081096	XLOC_047709	XLOC_047709	lncRNA	Potri.004G004800	0.982012	2.53e-06
TCONS_00081096	XLOC_047709	XLOC_047709	lncRNA	Potri.010G198600	0.977709	5.33e-06
TCONS_00081096	XLOC_047709	XLOC_047709	lncRNA	Potri.015G027600	0.982744	2.19e-06
TCONS_00081096	XLOC_047709	XLOC_047709	lncRNA	Potri.002G084700	0.971493	1.25e-05
TCONS_00081096	XLOC_047709	XLOC_047709	lncRNA	Potri.004G123900	0.980027	3.64e-06
TCONS_00081096	XLOC_047709	XLOC_047709	lncRNA	Potri.003G203100	0.987136	7.85e-07
TCONS_00081096	XLOC_047709	XLOC_047709	lncRNA	Potri.015G146600	0.97612	6.77e-06
TCONS_00081096	XLOC_047709	XLOC_047709	lncRNA	Potri.001G378900	0.974308	8.73e-06
TCONS_00081096	XLOC_047709	XLOC_047709	lncRNA	Potri.009G005900	0.971861	1.2e-05
TCONS_00081096	XLOC_047709	XLOC_047709	lncRNA	Potri.012G046700	0.971508	1.25e-05
TCONS_00081096	XLOC_047709	XLOC_047709	lncRNA	Potri.002G151500	0.975936	6.95e-06
TCONS_00081096	XLOC_047709	XLOC_047709	lncRNA	Potri.005G202500	0.970619	1.39e-05
TCONS_00081096	XLOC_047709	XLOC_047709	lncRNA	Potri.007G082000	0.973778	9.37e-06
TCONS_00081096	XLOC_047709	XLOC_047709	lncRNA	Potri.001G355800	0.982344	2.37e-06
TCONS_00081096	XLOC_047709	XLOC_047709	lncRNA	Potri.003G081700	0.974323	8.71e-06
TCONS_00081096	XLOC_047709	XLOC_047709	lncRNA	Potri.002G080300	0.985979	1.06e-06
TCONS_00081096	XLOC_047709	XLOC_047709	lncRNA	Potri.001G398900	0.978104	5.01e-06
TCONS_00081096	XLOC_047709	XLOC_047709	lncRNA	Potri.003G061400	0.974622	8.36e-06
TCONS_00081096	XLOC_047709	XLOC_047709	lncRNA	Potri.016G029700	0.990724	2.51e-07
TCONS_00081096	XLOC_047709	XLOC_047709	lncRNA	Potri.007G096100	0.986393	9.55e-07
TCONS_00081096	XLOC_047709	XLOC_047709	lncRNA	Potri.009G105600	0.97892	4.39e-06
TCONS_00081096	XLOC_047709	XLOC_047709	lncRNA	Potri.001G423800	0.9722	1.15e-05
TCONS_00081096	XLOC_047709	XLOC_047709	lncRNA	Potri.016G051600	0.975129	7.8e-06
TCONS_00081096	XLOC_047709	XLOC_047709	lncRNA	Potri.011G136900	0.977194	5.77e-06
TCONS_00081096	XLOC_047709	XLOC_047709	lncRNA	Potri.015G091700	0.970276	1.45e-05
TCONS_00081096	XLOC_047709	XLOC_047709	lncRNA	Potri.004G167600	0.983172	2e-06
TCONS_00081096	XLOC_047709	XLOC_047709	lncRNA	Potri.001G019600	0.983426	1.9e-06
TCONS_00081096	XLOC_047709	XLOC_047709	lncRNA	Potri.018G054900	0.980451	3.37e-06
TCONS_00081096	XLOC_047709	XLOC_047709	lncRNA	Potri.014G068100	0.974129	8.94e-06
TCONS_00081096	XLOC_047709	XLOC_047709	lncRNA	Potri.017G144900	0.974515	8.49e-06
TCONS_00081096	XLOC_047709	XLOC_047709	lncRNA	Potri.007G024600	0.977258	5.71e-06
TCONS_00081096	XLOC_047709	XLOC_047709	lncRNA	Potri.012G084800	0.973899	9.22e-06
TCONS_00081096	XLOC_047709	XLOC_047709	lncRNA	Potri.006G079500	0.971418	1.26e-05
TCONS_00081096	XLOC_047709	XLOC_047709	lncRNA	Potri.003G048800	0.977243	5.73e-06
TCONS_00081096	XLOC_047709	XLOC_047709	lncRNA	Potri.008G102600	0.981413	2.83e-06
TCONS_00081096	XLOC_047709	XLOC_047709	lncRNA	Potri.004G113900	0.971119	1.31e-05
TCONS_00081096	XLOC_047709	XLOC_047709	lncRNA	Potri.016G035600	0.971337	1.28e-05
TCONS_00081096	XLOC_047709	XLOC_047709	lncRNA	Potri.006G035000	0.979254	4.15e-06
TCONS_00081096	XLOC_047709	XLOC_047709	lncRNA	Potri.007G036200	0.977307	5.67e-06
TCONS_00081096	XLOC_047709	XLOC_047709	lncRNA	Potri.001G213400	0.981184	2.95e-06
TCONS_00081096	XLOC_047709	XLOC_047709	lncRNA	Potri.010G196000	0.970943	1.34e-05
TCONS_00081096	XLOC_047709	XLOC_047709	lncRNA	Potri.008G012250	0.970532	1.41e-05
TCONS_00081096	XLOC_047709	XLOC_047709	lncRNA	Potri.001G117800	0.981846	2.61e-06
TCONS_00081096	XLOC_047709	XLOC_047709	lncRNA	Potri.018G033700	0.987421	7.26e-07
TCONS_00081096	XLOC_047709	XLOC_047709	lncRNA	Potri.006G136600	0.984588	1.47e-06
TCONS_00081096	XLOC_047709	XLOC_047709	lncRNA	Potri.012G144800	0.978525	4.68e-06
TCONS_00081096	XLOC_047709	XLOC_047709	lncRNA	Potri.015G092900	0.979017	4.32e-06
TCONS_00081096	XLOC_047709	XLOC_047709	lncRNA	Potri.003G004700	0.972029	1.17e-05
TCONS_00081096	XLOC_047709	XLOC_047709	lncRNA	Potri.005G095200	0.971111	1.31e-05
TCONS_00081096	XLOC_047709	XLOC_047709	lncRNA	Potri.014G115100	0.972046	1.17e-05
TCONS_00081096	XLOC_047709	XLOC_047709	lncRNA	Potri.009G118400	0.971207	1.3e-05
TCONS_00081096	XLOC_047709	XLOC_047709	lncRNA	Potri.016G096800	0.971091	1.31e-05
TCONS_00081096	XLOC_047709	XLOC_047709	lncRNA	Potri.018G097000	0.971444	1.26e-05
TCONS_00081096	XLOC_047709	XLOC_047709	lncRNA	Potri.016G075000	0.986827	8.53e-07
TCONS_00081096	XLOC_047709	XLOC_047709	lncRNA	Potri.001G016600	0.986896	8.37e-07
TCONS_00081096	XLOC_047709	XLOC_047709	lncRNA	Potri.001G267400	0.983032	2.06e-06
TCONS_00081096	XLOC_047709	XLOC_047709	lncRNA	Potri.002G224400	0.976661	6.25e-06
TCONS_00081096	XLOC_047709	XLOC_047709	lncRNA	Potri.014G179600	0.973253	1e-05
TCONS_00081096	XLOC_047709	XLOC_047709	lncRNA	Potri.011G106800	0.981892	2.58e-06
TCONS_00081096	XLOC_047709	XLOC_047709	lncRNA	Potri.012G061600	0.971462	1.26e-05
TCONS_00081096	XLOC_047709	XLOC_047709	lncRNA	Potri.001G046600	0.978717	4.54e-06
TCONS_00081096	XLOC_047709	XLOC_047709	lncRNA	Potri.012G110800	0.983288	1.95e-06
TCONS_00081096	XLOC_047709	XLOC_047709	lncRNA	Potri.009G014900	0.977839	5.22e-06
TCONS_00081096	XLOC_047709	XLOC_047709	lncRNA	Potri.002G256001	0.986639	8.96e-07
TCONS_00081096	XLOC_047709	XLOC_047709	lncRNA	Potri.006G032000	0.979223	4.17e-06
TCONS_00081096	XLOC_047709	XLOC_047709	lncRNA	Potri.008G045900	0.979854	3.75e-06
TCONS_00081096	XLOC_047709	XLOC_047709	lncRNA	Potri.006G211400	0.988678	5.03e-07
TCONS_00081096	XLOC_047709	XLOC_047709	lncRNA	Potri.008G057500	0.977752	5.29e-06
TCONS_00081096	XLOC_047709	XLOC_047709	lncRNA	Potri.007G059100	0.980363	3.43e-06
TCONS_00081096	XLOC_047709	XLOC_047709	lncRNA	Potri.009G103200	0.982935	2.1e-06
TCONS_00081096	XLOC_047709	XLOC_047709	lncRNA	Potri.015G026200	0.972156	1.15e-05
TCONS_00081096	XLOC_047709	XLOC_047709	lncRNA	Potri.009G045300	0.988729	4.95e-07
TCONS_00081096	XLOC_047709	XLOC_047709	lncRNA	Potri.010G005600	0.970415	1.42e-05
TCONS_00081096	XLOC_047709	XLOC_047709	lncRNA	Potri.006G010000	0.978785	4.49e-06
TCONS_00081096	XLOC_047709	XLOC_047709	lncRNA	Potri.006G264700	0.979181	4.2e-06
TCONS_00081096	XLOC_047709	XLOC_047709	lncRNA	Potri.014G044900	0.975348	7.56e-06
TCONS_00081096	XLOC_047709	XLOC_047709	lncRNA	Potri.019G102700	0.974853	8.1e-06
TCONS_00081096	XLOC_047709	XLOC_047709	lncRNA	Potri.007G001500	0.97555	7.35e-06
TCONS_00081096	XLOC_047709	XLOC_047709	lncRNA	Potri.008G141400	0.977053	5.89e-06
TCONS_00081096	XLOC_047709	XLOC_047709	lncRNA	Potri.015G077200	0.976919	6.01e-06
TCONS_00081096	XLOC_047709	XLOC_047709	lncRNA	Potri.015G103100	0.976864	6.06e-06
TCONS_00081096	XLOC_047709	XLOC_047709	lncRNA	Potri.001G164000	0.972029	1.17e-05
TCONS_00081096	XLOC_047709	XLOC_047709	lncRNA	Potri.006G220100	0.976597	6.31e-06
TCONS_00081096	XLOC_047709	XLOC_047709	lncRNA	Potri.011G045600	0.973289	9.99e-06
TCONS_00081096	XLOC_047709	XLOC_047709	lncRNA	Potri.005G230800	0.971189	1.3e-05
TCONS_00081096	XLOC_047709	XLOC_047709	lncRNA	Potri.003G006800	0.986621	9e-07
TCONS_00081096	XLOC_047709	XLOC_047709	lncRNA	Potri.010G173400	0.989675	3.65e-07
TCONS_00081096	XLOC_047709	XLOC_047709	lncRNA	Potri.004G227800	0.971948	1.18e-05
TCONS_00081096	XLOC_047709	XLOC_047709	lncRNA	Potri.017G076300	0.985916	1.08e-06
TCONS_00081096	XLOC_047709	XLOC_047709	lncRNA	Potri.009G064000	0.980533	3.33e-06
TCONS_00081096	XLOC_047709	XLOC_047709	lncRNA	Potri.018G018800	0.971952	1.18e-05
TCONS_00081096	XLOC_047709	XLOC_047709	lncRNA	Potri.018G149900	0.974267	8.78e-06
TCONS_00081096	XLOC_047709	XLOC_047709	lncRNA	Potri.005G212400	0.977063	5.88e-06
TCONS_00081096	XLOC_047709	XLOC_047709	lncRNA	Potri.007G129600	0.97339	9.86e-06
TCONS_00081096	XLOC_047709	XLOC_047709	lncRNA	Potri.003G204900	0.976608	6.3e-06
TCONS_00081096	XLOC_047709	XLOC_047709	lncRNA	Potri.001G452800	0.987349	7.41e-07
TCONS_00081096	XLOC_047709	XLOC_047709	lncRNA	Potri.005G074400	0.980732	3.21e-06
TCONS_00081096	XLOC_047709	XLOC_047709	lncRNA	Potri.001G290900	0.988113	5.96e-07
TCONS_00081096	XLOC_047709	XLOC_047709	lncRNA	Potri.003G030000	0.975797	7.09e-06
TCONS_00081096	XLOC_047709	XLOC_047709	lncRNA	Potri.010G086200	0.977231	5.74e-06
TCONS_00081096	XLOC_047709	XLOC_047709	lncRNA	Potri.005G194500	0.973541	9.67e-06
TCONS_00081096	XLOC_047709	XLOC_047709	lncRNA	Potri.005G091200	0.972853	1.06e-05
TCONS_00081096	XLOC_047709	XLOC_047709	lncRNA	Potri.001G165900	0.976271	6.62e-06
TCONS_00081096	XLOC_047709	XLOC_047709	lncRNA	Potri.006G082900	0.970166	1.47e-05
TCONS_00081096	XLOC_047709	XLOC_047709	lncRNA	Potri.002G237100	0.972506	1.1e-05
TCONS_00081096	XLOC_047709	XLOC_047709	lncRNA	Potri.004G145800	0.970144	1.47e-05
TCONS_00081096	XLOC_047709	XLOC_047709	lncRNA	Potri.019G086800	0.976515	6.39e-06
TCONS_00081096	XLOC_047709	XLOC_047709	lncRNA	Potri.008G224900	0.980116	3.58e-06
TCONS_00081096	XLOC_047709	XLOC_047709	lncRNA	Potri.008G211400	0.985314	1.25e-06
TCONS_00081096	XLOC_047709	XLOC_047709	lncRNA	Potri.016G062600	0.976467	6.43e-06
TCONS_00081096	XLOC_047709	XLOC_047709	lncRNA	Potri.002G244000	0.982384	2.35e-06
TCONS_00081096	XLOC_047709	XLOC_047709	lncRNA	Potri.001G465500	0.985762	1.12e-06
TCONS_00081096	XLOC_047709	XLOC_047709	lncRNA	Potri.002G254600	0.975866	7.02e-06
TCONS_00081096	XLOC_047709	XLOC_047709	lncRNA	Potri.013G034100	0.974031	9.06e-06
TCONS_00081096	XLOC_047709	XLOC_047709	lncRNA	Potri.008G204000	0.971429	1.26e-05
TCONS_00081096	XLOC_047709	XLOC_047709	lncRNA	Potri.015G126900	0.97009	1.48e-05
TCONS_00081096	XLOC_047709	XLOC_047709	lncRNA	Potri.010G156900	0.970861	1.35e-05
TCONS_00081096	XLOC_047709	XLOC_047709	lncRNA	Potri.017G077200	0.972341	1.13e-05
TCONS_00081096	XLOC_047709	XLOC_047709	lncRNA	Potri.019G086400	0.974488	8.52e-06
TCONS_00081096	XLOC_047709	XLOC_047709	lncRNA	Potri.001G086800	0.981326	2.88e-06
TCONS_00081096	XLOC_047709	XLOC_047709	lncRNA	Potri.015G105900	0.974973	7.97e-06
TCONS_00081096	XLOC_047709	XLOC_047709	lncRNA	Potri.002G260700	0.976751	6.17e-06
TCONS_00081096	XLOC_047709	XLOC_047709	lncRNA	Potri.016G041200	0.979294	4.12e-06
TCONS_00081096	XLOC_047709	XLOC_047709	lncRNA	Potri.004G190400	0.977338	5.64e-06
TCONS_00081096	XLOC_047709	XLOC_047709	lncRNA	Potri.005G211100	0.970587	1.4e-05
TCONS_00081096	XLOC_047709	XLOC_047709	lncRNA	Potri.001G307700	0.972469	1.11e-05
TCONS_00081096	XLOC_047709	XLOC_047709	lncRNA	Potri.014G038800	0.973978	9.12e-06
TCONS_00081096	XLOC_047709	XLOC_047709	lncRNA	Potri.004G120100	0.97059	1.4e-05
TCONS_00081096	XLOC_047709	XLOC_047709	lncRNA	Potri.001G068500	0.973418	9.83e-06
TCONS_00081096	XLOC_047709	XLOC_047709	lncRNA	Potri.001G370900	0.99009	3.16e-07
TCONS_00081096	XLOC_047709	XLOC_047709	lncRNA	Potri.010G107400	0.985616	1.16e-06
TCONS_00081096	XLOC_047709	XLOC_047709	lncRNA	Potri.001G026800	0.974565	8.43e-06
TCONS_00081096	XLOC_047709	XLOC_047709	lncRNA	Potri.006G093600	0.976549	6.36e-06
TCONS_00081096	XLOC_047709	XLOC_047709	lncRNA	Potri.017G113601	0.983215	1.98e-06
TCONS_00081096	XLOC_047709	XLOC_047709	lncRNA	Potri.004G222000	0.981255	2.92e-06
TCONS_00081096	XLOC_047709	XLOC_047709	lncRNA	Potri.005G160200	0.97603	6.86e-06
TCONS_00081096	XLOC_047709	XLOC_047709	lncRNA	Potri.013G007100	0.979892	3.72e-06
TCONS_00081096	XLOC_047709	XLOC_047709	lncRNA	Potri.010G238000	0.973026	1.03e-05
TCONS_00081096	XLOC_047709	XLOC_047709	lncRNA	Potri.001G271300	0.99339	7.68e-08
TCONS_00081096	XLOC_047709	XLOC_047709	lncRNA	Potri.001G046500	0.983972	1.69e-06
TCONS_00081096	XLOC_047709	XLOC_047709	lncRNA	Potri.002G009600	0.972805	1.06e-05
TCONS_00081096	XLOC_047709	XLOC_047709	lncRNA	Potri.009G047500	0.982088	2.49e-06
TCONS_00081096	XLOC_047709	XLOC_047709	lncRNA	Potri.001G345100	0.982641	2.23e-06
TCONS_00081096	XLOC_047709	XLOC_047709	lncRNA	Potri.003G201100	0.973438	9.8e-06
TCONS_00081096	XLOC_047709	XLOC_047709	lncRNA	Potri.016G000100	0.975642	7.25e-06
TCONS_00081096	XLOC_047709	XLOC_047709	lncRNA	Potri.010G186000	0.976859	6.07e-06
TCONS_00081096	XLOC_047709	XLOC_047709	lncRNA	Potri.003G002950	0.978734	4.52e-06
TCONS_00081096	XLOC_047709	XLOC_047709	lncRNA	Potri.005G075500	0.975404	7.5e-06
TCONS_00081096	XLOC_047709	XLOC_047709	lncRNA	Potri.007G068600	0.979832	3.76e-06
TCONS_00081096	XLOC_047709	XLOC_047709	lncRNA	Potri.001G012200	0.974446	8.57e-06
TCONS_00081096	XLOC_047709	XLOC_047709	lncRNA	Potri.005G254432	0.976448	6.45e-06
TCONS_00081096	XLOC_047709	XLOC_047709	lncRNA	Potri.012G141700	0.973294	9.98e-06
TCONS_00081096	XLOC_047709	XLOC_047709	lncRNA	Potri.005G135900	0.983658	1.81e-06
TCONS_00081096	XLOC_047709	XLOC_047709	lncRNA	Potri.004G099000	0.981779	2.64e-06
TCONS_00081096	XLOC_047709	XLOC_047709	lncRNA	Potri.008G223500	0.970807	1.36e-05
TCONS_00081096	XLOC_047709	XLOC_047709	lncRNA	Potri.014G173300	0.983047	2.05e-06
TCONS_00081096	XLOC_047709	XLOC_047709	lncRNA	Potri.015G096100	0.985632	1.15e-06
TCONS_00081096	XLOC_047709	XLOC_047709	lncRNA	Potri.002G204900	0.983591	1.83e-06
TCONS_00081096	XLOC_047709	XLOC_047709	lncRNA	Potri.003G158000	0.974389	8.63e-06
TCONS_00081096	XLOC_047709	XLOC_047709	lncRNA	Potri.019G038550	0.98225	2.41e-06
TCONS_00081096	XLOC_047709	XLOC_047709	lncRNA	Potri.014G164900	0.973241	1.01e-05
TCONS_00081096	XLOC_047709	XLOC_047709	lncRNA	Potri.018G043600	0.976484	6.42e-06
TCONS_00081096	XLOC_047709	XLOC_047709	lncRNA	Potri.010G120100	0.972937	1.05e-05
TCONS_00081096	XLOC_047709	XLOC_047709	lncRNA	Potri.018G000500	0.982322	2.38e-06
TCONS_00081096	XLOC_047709	XLOC_047709	lncRNA	Potri.018G145600	0.974534	8.46e-06
TCONS_00081096	XLOC_047709	XLOC_047709	lncRNA	Potri.001G243800	0.984541	1.49e-06
TCONS_00081096	XLOC_047709	XLOC_047709	lncRNA	Potri.002G112700	0.972008	1.18e-05
TCONS_00081096	XLOC_047709	XLOC_047709	lncRNA	Potri.003G107900	0.988563	5.21e-07
TCONS_00081096	XLOC_047709	XLOC_047709	lncRNA	Potri.006G091900	0.972486	1.11e-05
TCONS_00081096	XLOC_047709	XLOC_047709	lncRNA	Potri.011G145000	0.976074	6.81e-06
TCONS_00081096	XLOC_047709	XLOC_047709	lncRNA	Potri.001G354400	0.982306	2.38e-06
TCONS_00081096	XLOC_047709	XLOC_047709	lncRNA	Potri.004G090500	0.988784	4.87e-07
TCONS_00081096	XLOC_047709	XLOC_047709	lncRNA	Potri.005G027200	0.982695	2.21e-06
TCONS_00081096	XLOC_047709	XLOC_047709	lncRNA	Potri.010G014500	0.97289	1.05e-05
TCONS_00081096	XLOC_047709	XLOC_047709	lncRNA	Potri.008G062000	0.976192	6.7e-06
TCONS_00081096	XLOC_047709	XLOC_047709	lncRNA	Potri.009G068400	0.989472	3.9e-07
TCONS_00081096	XLOC_047709	XLOC_047709	lncRNA	Potri.006G025900	0.971871	1.2e-05
TCONS_00081096	XLOC_047709	XLOC_047709	lncRNA	Potri.013G058900	0.986774	8.65e-07
TCONS_00081096	XLOC_047709	XLOC_047709	lncRNA	Potri.008G089600	0.984874	1.38e-06
TCONS_00081096	XLOC_047709	XLOC_047709	lncRNA	Potri.004G106500	0.986479	9.34e-07
TCONS_00081096	XLOC_047709	XLOC_047709	lncRNA	Potri.001G143500	0.971532	1.25e-05
TCONS_00081096	XLOC_047709	XLOC_047709	lncRNA	Potri.002G118500	0.974191	8.87e-06
TCONS_00081096	XLOC_047709	XLOC_047709	lncRNA	Potri.007G126400	0.97341	9.84e-06
TCONS_00081096	XLOC_047709	XLOC_047709	lncRNA	Potri.004G187800	0.97644	6.46e-06
TCONS_00081096	XLOC_047709	XLOC_047709	lncRNA	Potri.007G011700	0.975524	7.37e-06
TCONS_00081096	XLOC_047709	XLOC_047709	lncRNA	Potri.004G200900	0.977968	5.12e-06
TCONS_00081096	XLOC_047709	XLOC_047709	lncRNA	Potri.002G057600	0.970853	1.35e-05
TCONS_00081096	XLOC_047709	XLOC_047709	lncRNA	Potri.002G036600	0.972096	1.16e-05
TCONS_00081096	XLOC_047709	XLOC_047709	lncRNA	Potri.005G085600	0.970229	1.46e-05
TCONS_00081096	XLOC_047709	XLOC_047709	lncRNA	Potri.017G141000	0.98531	1.25e-06
TCONS_00081096	XLOC_047709	XLOC_047709	lncRNA	Potri.008G101675	0.970995	1.33e-05
TCONS_00081096	XLOC_047709	XLOC_047709	lncRNA	Potri.003G099700	0.974447	8.56e-06
TCONS_00081096	XLOC_047709	XLOC_047709	lncRNA	Potri.015G141200	0.974318	8.72e-06
TCONS_00081096	XLOC_047709	XLOC_047709	lncRNA	Potri.003G117800	0.979806	3.78e-06
TCONS_00081096	XLOC_047709	XLOC_047709	lncRNA	Potri.001G082150	0.971375	1.27e-05
TCONS_00081096	XLOC_047709	XLOC_047709	lncRNA	Potri.005G237900	0.975197	7.72e-06
TCONS_00081096	XLOC_047709	XLOC_047709	lncRNA	Potri.008G188800	0.972244	1.14e-05
TCONS_00081096	XLOC_047709	XLOC_047709	lncRNA	Potri.005G051400	0.977118	5.84e-06
TCONS_00081096	XLOC_047709	XLOC_047709	lncRNA	Potri.001G399800	0.974314	8.72e-06
TCONS_00081096	XLOC_047709	XLOC_047709	lncRNA	Potri.006G102100	0.976451	6.45e-06
TCONS_00081096	XLOC_047709	XLOC_047709	lncRNA	Potri.004G122300	0.974889	8.06e-06
TCONS_00081096	XLOC_047709	XLOC_047709	lncRNA	Potri.001G010400	0.983786	1.76e-06
TCONS_00081096	XLOC_047709	XLOC_047709	lncRNA	Potri.012G021900	0.973967	9.14e-06
TCONS_00081096	XLOC_047709	XLOC_047709	lncRNA	Potri.006G143200	0.975202	7.72e-06
TCONS_00081096	XLOC_047709	XLOC_047709	lncRNA	Potri.001G317700	0.977187	5.77e-06
TCONS_00081096	XLOC_047709	XLOC_047709	lncRNA	Potri.006G185100	0.972757	1.07e-05
TCONS_00081096	XLOC_047709	XLOC_047709	lncRNA	Potri.013G022300	0.970261	1.45e-05
TCONS_00081096	XLOC_047709	XLOC_047709	lncRNA	Potri.010G254800	0.986575	9.11e-07
TCONS_00081096	XLOC_047709	XLOC_047709	lncRNA	Potri.010G094600	0.972823	1.06e-05
TCONS_00081096	XLOC_047709	XLOC_047709	lncRNA	Potri.013G136000	0.986579	9.1e-07
TCONS_00081096	XLOC_047709	XLOC_047709	lncRNA	Potri.013G039000	0.976114	6.77e-06
TCONS_00081096	XLOC_047709	XLOC_047709	lncRNA	Potri.001G370000	0.976986	5.95e-06
TCONS_00081096	XLOC_047709	XLOC_047709	lncRNA	Potri.017G001000	0.986786	8.62e-07
TCONS_00081096	XLOC_047709	XLOC_047709	lncRNA	Potri.001G205300	0.970265	1.45e-05
TCONS_00081096	XLOC_047709	XLOC_047709	lncRNA	Potri.001G094600	0.972542	1.1e-05
TCONS_00081096	XLOC_047709	XLOC_047709	lncRNA	Potri.018G066300	0.981859	2.6e-06
TCONS_00081096	XLOC_047709	XLOC_047709	lncRNA	Potri.007G134700	0.973278	1e-05
TCONS_00081096	XLOC_047709	XLOC_047709	lncRNA	Potri.006G039600	0.980142	3.56e-06
TCONS_00081096	XLOC_047709	XLOC_047709	lncRNA	Potri.018G061700	0.983728	1.78e-06
TCONS_00081096	XLOC_047709	XLOC_047709	lncRNA	Potri.002G182900	0.977698	5.34e-06
TCONS_00081096	XLOC_047709	XLOC_047709	lncRNA	Potri.018G140500	0.971729	1.22e-05
TCONS_00081096	XLOC_047709	XLOC_047709	lncRNA	Potri.010G180700	0.980162	3.55e-06
TCONS_00081096	XLOC_047709	XLOC_047709	lncRNA	Potri.002G027800	0.988765	4.9e-07
TCONS_00081096	XLOC_047709	XLOC_047709	lncRNA	Potri.005G070300	0.975593	7.3e-06
TCONS_00081096	XLOC_047709	XLOC_047709	lncRNA	Potri.002G241366	0.973575	9.63e-06
TCONS_00081096	XLOC_047709	XLOC_047709	lncRNA	Potri.014G015700	0.983111	2.03e-06
TCONS_00081096	XLOC_047709	XLOC_047709	lncRNA	Potri.003G111600	0.971321	1.28e-05
TCONS_00081096	XLOC_047709	XLOC_047709	lncRNA	Potri.013G091900	0.987647	6.82e-07
TCONS_00081096	XLOC_047709	XLOC_047709	lncRNA	Potri.001G470900	0.972691	1.08e-05
TCONS_00081096	XLOC_047709	XLOC_047709	lncRNA	Potri.011G125800	0.980905	3.11e-06
TCONS_00081096	XLOC_047709	XLOC_047709	lncRNA	Potri.002G169300	0.98904	4.49e-07
TCONS_00081096	XLOC_047709	XLOC_047709	lncRNA	Potri.006G121100	0.977342	5.64e-06
TCONS_00081096	XLOC_047709	XLOC_047709	lncRNA	Potri.003G020300	0.978104	5.01e-06
TCONS_00081096	XLOC_047709	XLOC_047709	lncRNA	Potri.007G020800	0.970509	1.41e-05
TCONS_00081096	XLOC_047709	XLOC_047709	lncRNA	Potri.003G015800	0.970255	1.45e-05
TCONS_00081096	XLOC_047709	XLOC_047709	lncRNA	Potri.010G217600	0.985722	1.13e-06
TCONS_00081096	XLOC_047709	XLOC_047709	lncRNA	Potri.007G100800	0.983205	1.99e-06
TCONS_00081096	XLOC_047709	XLOC_047709	lncRNA	Potri.005G130000	0.97152	1.25e-05
TCONS_00081096	XLOC_047709	XLOC_047709	lncRNA	Potri.004G083200	0.987212	7.69e-07
TCONS_00081096	XLOC_047709	XLOC_047709	lncRNA	Potri.016G111600	0.978479	4.71e-06
TCONS_00081096	XLOC_047709	XLOC_047709	lncRNA	Potri.013G011800	0.973208	1.01e-05
TCONS_00081096	XLOC_047709	XLOC_047709	lncRNA	Potri.007G040000	0.974807	8.15e-06
TCONS_00081096	XLOC_047709	XLOC_047709	lncRNA	Potri.012G044600	0.972356	1.13e-05
TCONS_00081096	XLOC_047709	XLOC_047709	lncRNA	Potri.018G070200	0.97138	1.27e-05
TCONS_00081096	XLOC_047709	XLOC_047709	lncRNA	Potri.003G164900	0.97024	1.45e-05
TCONS_00081096	XLOC_047709	XLOC_047709	lncRNA	Potri.001G467400	0.980389	3.41e-06
TCONS_00081096	XLOC_047709	XLOC_047709	lncRNA	Potri.001G087400	0.974334	8.7e-06
TCONS_00081096	XLOC_047709	XLOC_047709	lncRNA	Potri.006G049400	0.977968	5.12e-06
TCONS_00081096	XLOC_047709	XLOC_047709	lncRNA	Potri.001G058600	0.973058	1.03e-05
TCONS_00081096	XLOC_047709	XLOC_047709	lncRNA	Potri.011G139100	0.973943	9.17e-06
TCONS_00081096	XLOC_047709	XLOC_047709	lncRNA	Potri.007G007400	0.970928	1.34e-05
TCONS_00081096	XLOC_047709	XLOC_047709	lncRNA	Potri.011G120900	0.976135	6.75e-06
TCONS_00081096	XLOC_047709	XLOC_047709	lncRNA	Potri.001G123600	0.978243	4.9e-06
TCONS_00081096	XLOC_047709	XLOC_047709	lncRNA	Potri.007G025800	0.977228	5.74e-06
TCONS_00081096	XLOC_047709	XLOC_047709	lncRNA	Potri.002G124800	0.979622	3.9e-06
TCONS_00081096	XLOC_047709	XLOC_047709	lncRNA	Potri.002G002900	0.971286	1.28e-05
TCONS_00081096	XLOC_047709	XLOC_047709	lncRNA	Potri.018G140200	0.970453	1.42e-05
TCONS_00081096	XLOC_047709	XLOC_047709	lncRNA	Potri.002G202400	0.977638	5.39e-06
TCONS_00081096	XLOC_047709	XLOC_047709	lncRNA	Potri.010G239000	0.974602	8.39e-06
TCONS_00081096	XLOC_047709	XLOC_047709	lncRNA	Potri.003G084400	0.972497	1.11e-05
TCONS_00081096	XLOC_047709	XLOC_047709	lncRNA	Potri.006G170400	0.970793	1.36e-05
TCONS_00081096	XLOC_047709	XLOC_047709	lncRNA	Potri.011G090200	0.979473	4e-06
TCONS_00081096	XLOC_047709	XLOC_047709	lncRNA	Potri.019G044100	0.971152	1.31e-05
TCONS_00081096	XLOC_047709	XLOC_047709	lncRNA	Potri.003G069700	0.973244	1e-05
TCONS_00081096	XLOC_047709	XLOC_047709	lncRNA	Potri.006G141900	0.981418	2.83e-06
TCONS_00081096	XLOC_047709	XLOC_047709	lncRNA	Potri.001G250700	0.970342	1.44e-05
TCONS_00081096	XLOC_047709	XLOC_047709	lncRNA	Potri.011G126800	0.971548	1.24e-05
TCONS_00081096	XLOC_047709	XLOC_047709	lncRNA	Potri.007G073100	0.972151	1.15e-05
TCONS_00081096	XLOC_047709	XLOC_047709	lncRNA	Potri.002G201200	0.971399	1.27e-05
TCONS_00081096	XLOC_047709	XLOC_047709	lncRNA	Potri.003G197100	0.973574	9.63e-06
TCONS_00081096	XLOC_047709	XLOC_047709	lncRNA	Potri.003G124100	0.970588	1.4e-05
TCONS_00081096	XLOC_047709	XLOC_047709	lncRNA	Potri.010G076900	0.978891	4.41e-06
TCONS_00081096	XLOC_047709	XLOC_047709	lncRNA	Potri.007G010000	0.971679	1.22e-05
TCONS_00081096	XLOC_047709	XLOC_047709	lncRNA	Potri.010G005400	0.991196	2.09e-07
TCONS_00081096	XLOC_047709	XLOC_047709	lncRNA	Potri.012G086800	0.97727	5.7e-06
TCONS_00081096	XLOC_047709	XLOC_047709	lncRNA	Potri.010G209900	0.982097	2.48e-06
TCONS_00081096	XLOC_047709	XLOC_047709	lncRNA	Potri.007G001800	0.972805	1.06e-05
TCONS_00081096	XLOC_047709	XLOC_047709	lncRNA	Potri.010G004400	0.973444	9.79e-06
TCONS_00081096	XLOC_047709	XLOC_047709	lncRNA	Potri.011G043100	0.971277	1.29e-05
TCONS_00081096	XLOC_047709	XLOC_047709	lncRNA	Potri.004G085200	0.975622	7.27e-06
TCONS_00081096	XLOC_047709	XLOC_047709	lncRNA	Potri.004G237000	0.987077	7.98e-07
TCONS_00081096	XLOC_047709	XLOC_047709	lncRNA	Potri.010G014100	0.974696	8.28e-06
TCONS_00081096	XLOC_047709	XLOC_047709	lncRNA	Potri.012G145000	0.982461	2.31e-06
TCONS_00081096	XLOC_047709	XLOC_047709	lncRNA	Potri.003G088900	0.97762	5.4e-06
TCONS_00081096	XLOC_047709	XLOC_047709	lncRNA	Potri.002G257000	0.982745	2.18e-06
TCONS_00081096	XLOC_047709	XLOC_047709	lncRNA	Potri.002G047200	0.971818	1.2e-05
TCONS_00081096	XLOC_047709	XLOC_047709	lncRNA	Potri.007G079300	0.976448	6.45e-06
TCONS_00081096	XLOC_047709	XLOC_047709	lncRNA	Potri.003G151400	0.973871	9.26e-06
TCONS_00081096	XLOC_047709	XLOC_047709	lncRNA	Potri.010G140100	0.983267	1.96e-06
TCONS_00081096	XLOC_047709	XLOC_047709	lncRNA	Potri.008G178700	0.972341	1.13e-05
TCONS_00081096	XLOC_047709	XLOC_047709	lncRNA	Potri.006G280800	0.988194	5.82e-07
TCONS_00081096	XLOC_047709	XLOC_047709	lncRNA	Potri.003G008500	0.975326	7.58e-06
TCONS_00081096	XLOC_047709	XLOC_047709	lncRNA	Potri.004G223800	0.971906	1.19e-05
TCONS_00081096	XLOC_047709	XLOC_047709	lncRNA	Potri.002G175900	0.982111	2.48e-06
TCONS_00081096	XLOC_047709	XLOC_047709	lncRNA	Potri.010G112300	0.97879	4.48e-06
TCONS_00081096	XLOC_047709	XLOC_047709	lncRNA	Potri.018G001700	0.977623	5.4e-06
TCONS_00081096	XLOC_047709	XLOC_047709	lncRNA	Potri.015G077100	0.972671	1.08e-05
TCONS_00081096	XLOC_047709	XLOC_047709	lncRNA	Potri.017G101000	0.972004	1.18e-05
TCONS_00081096	XLOC_047709	XLOC_047709	lncRNA	Potri.011G057900	0.978066	5.04e-06
TCONS_00081096	XLOC_047709	XLOC_047709	lncRNA	Potri.001G072800	0.98142	2.83e-06
TCONS_00081096	XLOC_047709	XLOC_047709	lncRNA	Potri.010G169800	0.990778	2.46e-07
TCONS_00081096	XLOC_047709	XLOC_047709	lncRNA	Potri.011G146700	0.973433	9.81e-06
TCONS_00081096	XLOC_047709	XLOC_047709	lncRNA	Potri.001G423600	0.976462	6.44e-06
TCONS_00081096	XLOC_047709	XLOC_047709	lncRNA	Potri.017G115400	0.974942	8e-06
TCONS_00081096	XLOC_047709	XLOC_047709	lncRNA	Potri.001G289001	0.977569	5.45e-06
TCONS_00081096	XLOC_047709	XLOC_047709	lncRNA	Potri.001G335700	0.97427	8.77e-06
TCONS_00081096	XLOC_047709	XLOC_047709	lncRNA	Potri.008G182300	0.97277	1.07e-05
TCONS_00081096	XLOC_047709	XLOC_047709	lncRNA	Potri.012G095400	0.972502	1.11e-05
TCONS_00081096	XLOC_047709	XLOC_047709	lncRNA	Potri.007G056700	0.974726	8.24e-06
TCONS_00081096	XLOC_047709	XLOC_047709	lncRNA	Potri.016G114900	0.974298	8.74e-06
TCONS_00081096	XLOC_047709	XLOC_047709	lncRNA	Potri.012G077900	0.989753	3.55e-07
TCONS_00081096	XLOC_047709	XLOC_047709	lncRNA	Potri.003G151500	0.984194	1.61e-06
TCONS_00081096	XLOC_047709	XLOC_047709	lncRNA	Potri.013G076400	0.979226	4.17e-06
TCONS_00081096	XLOC_047709	XLOC_047709	lncRNA	Potri.002G021300	0.978227	4.91e-06
TCONS_00081096	XLOC_047709	XLOC_047709	lncRNA	Potri.014G110600	0.978385	4.79e-06
TCONS_00081096	XLOC_047709	XLOC_047709	lncRNA	Potri.012G041200	0.985526	1.18e-06
TCONS_00081096	XLOC_047709	XLOC_047709	lncRNA	Potri.001G217600	0.979374	4.07e-06
TCONS_00081096	XLOC_047709	XLOC_047709	lncRNA	Potri.012G110900	0.977845	5.22e-06
TCONS_00081096	XLOC_047709	XLOC_047709	lncRNA	Potri.011G125700	0.979382	4.06e-06
TCONS_00081096	XLOC_047709	XLOC_047709	lncRNA	Potri.015G051800	0.975105	7.82e-06
TCONS_00081096	XLOC_047709	XLOC_047709	lncRNA	Potri.018G033000	0.975353	7.56e-06
TCONS_00081096	XLOC_047709	XLOC_047709	lncRNA	Potri.014G121200	0.973664	9.51e-06
TCONS_00081096	XLOC_047709	XLOC_047709	lncRNA	Potri.006G050000	0.977361	5.62e-06
TCONS_00081096	XLOC_047709	XLOC_047709	lncRNA	Potri.001G235400	0.970668	1.38e-05
TCONS_00081096	XLOC_047709	XLOC_047709	lncRNA	Potri.019G012300	0.980991	3.06e-06
TCONS_00081096	XLOC_047709	XLOC_047709	lncRNA	Potri.012G094200	0.978458	4.73e-06
TCONS_00081096	XLOC_047709	XLOC_047709	lncRNA	Potri.001G375500	0.977424	5.57e-06
TCONS_00081096	XLOC_047709	XLOC_047709	lncRNA	Potri.003G126500	0.989499	3.87e-07
TCONS_00081096	XLOC_047709	XLOC_047709	lncRNA	Potri.014G057000	0.972058	1.17e-05
TCONS_00081096	XLOC_047709	XLOC_047709	lncRNA	Potri.013G144800	0.974626	8.36e-06
TCONS_00081096	XLOC_047709	XLOC_047709	lncRNA	Potri.003G098800	0.974895	8.05e-06
TCONS_00081096	XLOC_047709	XLOC_047709	lncRNA	Potri.001G020300	0.984205	1.61e-06
TCONS_00081096	XLOC_047709	XLOC_047709	lncRNA	Potri.013G098800	0.973556	9.65e-06
TCONS_00081096	XLOC_047709	XLOC_047709	lncRNA	Potri.012G102900	0.979875	3.73e-06
TCONS_00081096	XLOC_047709	XLOC_047709	lncRNA	Potri.003G057100	0.979968	3.67e-06
TCONS_00081096	XLOC_047709	XLOC_047709	lncRNA	Potri.006G149400	0.988399	5.48e-07
TCONS_00081096	XLOC_047709	XLOC_047709	lncRNA	Potri.012G096400	0.972392	1.12e-05
TCONS_00081096	XLOC_047709	XLOC_047709	lncRNA	Potri.004G193300	0.981203	2.94e-06
TCONS_00081096	XLOC_047709	XLOC_047709	lncRNA	Potri.004G185200	0.988673	5.04e-07
TCONS_00081096	XLOC_047709	XLOC_047709	lncRNA	Potri.018G091100	0.975531	7.37e-06
TCONS_00081096	XLOC_047709	XLOC_047709	lncRNA	Potri.001G341300	0.975506	7.39e-06
TCONS_00081096	XLOC_047709	XLOC_047709	lncRNA	Potri.013G076200	0.983243	1.97e-06
TCONS_00081096	XLOC_047709	XLOC_047709	lncRNA	Potri.009G014800	0.973187	1.01e-05
TCONS_00081096	XLOC_047709	XLOC_047709	lncRNA	Potri.003G145900	0.970371	1.43e-05
TCONS_00081096	XLOC_047709	XLOC_047709	lncRNA	Potri.001G171800	0.971521	1.25e-05
TCONS_00081096	XLOC_047709	XLOC_047709	lncRNA	Potri.001G458200	0.981153	2.97e-06
TCONS_00081096	XLOC_047709	XLOC_047709	lncRNA	Potri.004G118950	0.996952	5.13e-09
TCONS_00081096	XLOC_047709	XLOC_047709	lncRNA	Potri.007G050700	0.971811	1.2e-05
TCONS_00081096	XLOC_047709	XLOC_047709	lncRNA	Potri.010G205900	0.988165	5.87e-07
TCONS_00081096	XLOC_047709	XLOC_047709	lncRNA	Potri.001G360200	0.975209	7.71e-06
TCONS_00081096	XLOC_047709	XLOC_047709	lncRNA	Potri.018G114900	0.986044	1.04e-06
TCONS_00081096	XLOC_047709	XLOC_047709	lncRNA	Potri.010G051700	0.974818	8.14e-06
TCONS_00081096	XLOC_047709	XLOC_047709	lncRNA	Potri.004G222100	0.991773	1.65e-07
TCONS_00081096	XLOC_047709	XLOC_047709	lncRNA	Potri.001G147500	0.981987	2.54e-06
TCONS_00081096	XLOC_047709	XLOC_047709	lncRNA	Potri.004G135700	0.971251	1.29e-05
TCONS_00081096	XLOC_047709	XLOC_047709	lncRNA	Potri.005G185900	0.975893	7e-06
TCONS_00081096	XLOC_047709	XLOC_047709	lncRNA	Potri.007G021800	0.977916	5.16e-06
TCONS_00081096	XLOC_047709	XLOC_047709	lncRNA	Potri.014G012500	0.983369	1.92e-06
TCONS_00081096	XLOC_047709	XLOC_047709	lncRNA	Potri.015G056100	0.981327	2.88e-06
TCONS_00081096	XLOC_047709	XLOC_047709	lncRNA	Potri.003G164100	0.981231	2.93e-06
TCONS_00081096	XLOC_047709	XLOC_047709	lncRNA	Potri.006G111300	0.976123	6.77e-06
TCONS_00081096	XLOC_047709	XLOC_047709	lncRNA	Potri.015G104300	0.988492	5.32e-07
TCONS_00081096	XLOC_047709	XLOC_047709	lncRNA	Potri.017G061400	0.973154	1.02e-05
TCONS_00081096	XLOC_047709	XLOC_047709	lncRNA	Potri.001G290100	0.987129	7.87e-07
TCONS_00081096	XLOC_047709	XLOC_047709	lncRNA	Potri.003G022600	0.978752	4.51e-06
TCONS_00081096	XLOC_047709	XLOC_047709	lncRNA	Potri.010G222500	0.991897	1.56e-07
TCONS_00081096	XLOC_047709	XLOC_047709	lncRNA	Potri.004G208000	0.987818	6.49e-07
TCONS_00081096	XLOC_047709	XLOC_047709	lncRNA	Potri.002G221300	0.974782	8.18e-06
TCONS_00081096	XLOC_047709	XLOC_047709	lncRNA	Potri.010G137801	0.979635	3.89e-06
TCONS_00081096	XLOC_047709	XLOC_047709	lncRNA	Potri.008G069200	0.97879	4.48e-06
TCONS_00081096	XLOC_047709	XLOC_047709	lncRNA	Potri.018G017600	0.974109	8.97e-06
TCONS_00081096	XLOC_047709	XLOC_047709	lncRNA	Potri.006G123300	0.972624	1.09e-05
TCONS_00081096	XLOC_047709	XLOC_047709	lncRNA	Potri.005G237800	0.970014	1.49e-05
TCONS_00081096	XLOC_047709	XLOC_047709	lncRNA	Potri.012G045200	0.981012	3.05e-06
TCONS_00081096	XLOC_047709	XLOC_047709	lncRNA	Potri.019G052400	0.980828	3.15e-06
TCONS_00081096	XLOC_047709	XLOC_047709	lncRNA	Potri.006G021500	0.974831	8.13e-06
TCONS_00081096	XLOC_047709	XLOC_047709	lncRNA	Potri.008G017300	0.970945	1.34e-05
TCONS_00081096	XLOC_047709	XLOC_047709	lncRNA	Potri.001G054400	0.970156	1.47e-05
TCONS_00081096	XLOC_047709	XLOC_047709	lncRNA	Potri.014G129700	0.972585	1.09e-05
TCONS_00081096	XLOC_047709	XLOC_047709	lncRNA	Potri.005G127500	0.978426	4.76e-06
TCONS_00081096	XLOC_047709	XLOC_047709	lncRNA	Potri.010G209701	0.972283	1.14e-05
TCONS_00081096	XLOC_047709	XLOC_047709	lncRNA	Potri.004G129900	0.972688	1.08e-05
TCONS_00081096	XLOC_047709	XLOC_047709	lncRNA	Potri.010G244500	0.984706	1.44e-06
TCONS_00081096	XLOC_047709	XLOC_047709	lncRNA	Potri.017G018300	0.984893	1.37e-06
TCONS_00081096	XLOC_047709	XLOC_047709	lncRNA	Potri.001G369500	0.977658	5.37e-06
TCONS_00081096	XLOC_047709	XLOC_047709	lncRNA	Potri.003G158100	0.975523	7.38e-06
TCONS_00081096	XLOC_047709	XLOC_047709	lncRNA	Potri.001G341900	0.976158	6.73e-06
TCONS_00081096	XLOC_047709	XLOC_047709	lncRNA	Potri.013G034200	0.983833	1.74e-06
TCONS_00081096	XLOC_047709	XLOC_047709	lncRNA	Potri.007G071100	0.97146	1.26e-05
TCONS_00081096	XLOC_047709	XLOC_047709	lncRNA	Potri.001G369600	0.979158	4.22e-06
TCONS_00081096	XLOC_047709	XLOC_047709	lncRNA	Potri.004G222500	0.976764	6.16e-06
TCONS_00081096	XLOC_047709	XLOC_047709	lncRNA	Potri.018G062300	0.975487	7.41e-06
TCONS_00081096	XLOC_047709	XLOC_047709	lncRNA	Potri.010G028300	0.976637	6.27e-06
TCONS_00081096	XLOC_047709	XLOC_047709	lncRNA	Potri.002G241200	0.983765	1.77e-06
TCONS_00081096	XLOC_047709	XLOC_047709	lncRNA	Potri.015G083700	0.982411	2.34e-06
TCONS_00081096	XLOC_047709	XLOC_047709	lncRNA	Potri.007G034200	0.980052	3.62e-06
TCONS_00081096	XLOC_047709	XLOC_047709	lncRNA	Potri.017G042800	0.972824	1.06e-05
TCONS_00081096	XLOC_047709	XLOC_047709	lncRNA	Potri.001G173500	0.971649	1.23e-05
TCONS_00081096	XLOC_047709	XLOC_047709	lncRNA	Potri.008G070300	0.98753	7.04e-07
TCONS_00081096	XLOC_047709	XLOC_047709	lncRNA	Potri.001G146400	0.974285	8.76e-06
TCONS_00081096	XLOC_047709	XLOC_047709	lncRNA	Potri.004G111600	0.976683	6.23e-06
TCONS_00081096	XLOC_047709	XLOC_047709	lncRNA	Potri.003G127600	0.986118	1.02e-06
TCONS_00081096	XLOC_047709	XLOC_047709	lncRNA	Potri.008G085800	0.976225	6.67e-06
TCONS_00081096	XLOC_047709	XLOC_047709	lncRNA	Potri.018G043900	0.974267	8.78e-06
TCONS_00081096	XLOC_047709	XLOC_047709	lncRNA	Potri.003G045800	0.976107	6.78e-06
TCONS_00081096	XLOC_047709	XLOC_047709	lncRNA	Potri.013G070001	0.983557	1.85e-06
TCONS_00081096	XLOC_047709	XLOC_047709	lncRNA	Potri.003G046300	0.975078	7.85e-06
TCONS_00081096	XLOC_047709	XLOC_047709	lncRNA	Potri.017G017700	0.970391	1.43e-05
TCONS_00081096	XLOC_047709	XLOC_047709	lncRNA	Potri.004G188800	0.973269	1e-05
TCONS_00081096	XLOC_047709	XLOC_047709	lncRNA	Potri.004G133800	0.98826	5.71e-07
TCONS_00081096	XLOC_047709	XLOC_047709	lncRNA	Potri.016G043900	0.981117	2.99e-06
TCONS_00081096	XLOC_047709	XLOC_047709	lncRNA	Potri.012G038600	0.971082	1.32e-05
TCONS_00081096	XLOC_047709	XLOC_047709	lncRNA	Potri.009G115900	0.972169	1.15e-05
TCONS_00081096	XLOC_047709	XLOC_047709	lncRNA	Potri.008G029100	0.975989	6.9e-06
TCONS_00081096	XLOC_047709	XLOC_047709	lncRNA	Potri.006G055300	0.988974	4.58e-07
TCONS_00081096	XLOC_047709	XLOC_047709	lncRNA	Potri.005G241300	0.979188	4.2e-06
TCONS_00081096	XLOC_047709	XLOC_047709	lncRNA	Potri.014G102400	0.98641	9.51e-07
TCONS_00081096	XLOC_047709	XLOC_047709	lncRNA	Potri.005G125400	0.974279	8.76e-06
TCONS_00081096	XLOC_047709	XLOC_047709	lncRNA	Potri.013G105200	0.977013	5.93e-06
TCONS_00081096	XLOC_047709	XLOC_047709	lncRNA	Potri.002G142750	0.97929	4.12e-06
TCONS_00081096	XLOC_047709	XLOC_047709	lncRNA	Potri.006G063900	0.973354	9.91e-06
TCONS_00081096	XLOC_047709	XLOC_047709	lncRNA	Potri.005G080200	0.985841	1.1e-06
TCONS_00081096	XLOC_047709	XLOC_047709	lncRNA	Potri.008G152000	0.972193	1.15e-05
TCONS_00081096	XLOC_047709	XLOC_047709	lncRNA	Potri.004G129200	0.972633	1.09e-05
TCONS_00081096	XLOC_047709	XLOC_047709	lncRNA	Potri.001G208700	0.975409	7.5e-06
TCONS_00081096	XLOC_047709	XLOC_047709	lncRNA	Potri.008G106000	0.982346	2.37e-06
TCONS_00081096	XLOC_047709	XLOC_047709	lncRNA	Potri.013G115500	0.97251	1.1e-05
TCONS_00081096	XLOC_047709	XLOC_047709	lncRNA	Potri.006G044100	0.978165	4.96e-06
TCONS_00081096	XLOC_047709	XLOC_047709	lncRNA	Potri.008G052400	0.970461	1.42e-05
TCONS_00081096	XLOC_047709	XLOC_047709	lncRNA	Potri.002G014400	0.971429	1.26e-05
TCONS_00081096	XLOC_047709	XLOC_047709	lncRNA	Potri.004G211800	0.974613	8.37e-06
TCONS_00081096	XLOC_047709	XLOC_047709	lncRNA	Potri.014G046200	0.975534	7.36e-06
TCONS_00081096	XLOC_047709	XLOC_047709	lncRNA	Potri.012G085300	0.979182	4.2e-06
TCONS_00081096	XLOC_047709	XLOC_047709	lncRNA	Potri.004G012900	0.981768	2.65e-06
TCONS_00081096	XLOC_047709	XLOC_047709	lncRNA	Potri.012G017300	0.970016	1.49e-05
TCONS_00081096	XLOC_047709	XLOC_047709	lncRNA	Potri.003G198501	0.974166	8.9e-06
TCONS_00081096	XLOC_047709	XLOC_047709	lncRNA	Potri.007G140200	0.976874	6.05e-06
TCONS_00081096	XLOC_047709	XLOC_047709	lncRNA	Potri.009G061700	0.983991	1.68e-06
TCONS_00081096	XLOC_047709	XLOC_047709	lncRNA	Potri.013G079600	0.985493	1.19e-06
TCONS_00081096	XLOC_047709	XLOC_047709	lncRNA	Potri.005G204900	0.986446	9.42e-07
TCONS_00081096	XLOC_047709	XLOC_047709	lncRNA	Potri.013G099900	0.970242	1.45e-05
TCONS_00081096	XLOC_047709	XLOC_047709	lncRNA	Potri.015G038300	0.974455	8.56e-06
TCONS_00081096	XLOC_047709	XLOC_047709	lncRNA	Potri.004G129000	0.974713	8.26e-06
TCONS_00081096	XLOC_047709	XLOC_047709	lncRNA	Potri.019G019200	0.970618	1.39e-05
TCONS_00081096	XLOC_047709	XLOC_047709	lncRNA	Potri.016G115100	0.978626	4.6e-06
TCONS_00081096	XLOC_047709	XLOC_047709	lncRNA	Potri.007G107900	0.975024	7.91e-06
TCONS_00081096	XLOC_047709	XLOC_047709	lncRNA	Potri.001G157400	0.980956	3.08e-06
TCONS_00081096	XLOC_047709	XLOC_047709	lncRNA	Potri.011G098300	0.978747	4.51e-06
TCONS_00081096	XLOC_047709	XLOC_047709	lncRNA	Potri.005G055300	0.979762	3.81e-06
TCONS_00081096	XLOC_047709	XLOC_047709	lncRNA	Potri.004G113600	0.982304	2.39e-06
TCONS_00081096	XLOC_047709	XLOC_047709	lncRNA	Potri.017G142841	0.984619	1.46e-06
TCONS_00081096	XLOC_047709	XLOC_047709	lncRNA	Potri.006G247200	0.971971	1.18e-05
TCONS_00081096	XLOC_047709	XLOC_047709	lncRNA	Potri.006G222500	0.981726	2.67e-06
TCONS_00081096	XLOC_047709	XLOC_047709	lncRNA	Potri.002G044900	0.975657	7.24e-06
TCONS_00081096	XLOC_047709	XLOC_047709	lncRNA	Potri.006G152800	0.97588	7.01e-06
TCONS_00081096	XLOC_047709	XLOC_047709	lncRNA	Potri.001G133500	0.983882	1.72e-06
TCONS_00081096	XLOC_047709	XLOC_047709	lncRNA	Potri.003G124700	0.972096	1.16e-05
TCONS_00081096	XLOC_047709	XLOC_047709	lncRNA	Potri.019G087100	0.972818	1.06e-05
TCONS_00081096	XLOC_047709	XLOC_047709	lncRNA	Potri.016G137200	0.982813	2.15e-06
TCONS_00081096	XLOC_047709	XLOC_047709	lncRNA	Potri.001G075900	0.972305	1.13e-05
TCONS_00081096	XLOC_047709	XLOC_047709	lncRNA	Potri.003G181200	0.978046	5.05e-06
TCONS_00081096	XLOC_047709	XLOC_047709	lncRNA	Potri.004G042500	0.973179	1.01e-05
TCONS_00081096	XLOC_047709	XLOC_047709	lncRNA	Potri.003G191000	0.978869	4.42e-06
TCONS_00081096	XLOC_047709	XLOC_047709	lncRNA	Potri.006G122200	0.98061	3.28e-06
TCONS_00081096	XLOC_047709	XLOC_047709	lncRNA	Potri.009G105700	0.982252	2.41e-06
TCONS_00081096	XLOC_047709	XLOC_047709	lncRNA	Potri.008G004400	0.976278	6.61e-06
TCONS_00081096	XLOC_047709	XLOC_047709	lncRNA	Potri.005G098100	0.97392	9.19e-06
TCONS_00081096	XLOC_047709	XLOC_047709	lncRNA	Potri.011G156300	0.972026	1.17e-05
TCONS_00081096	XLOC_047709	XLOC_047709	lncRNA	Potri.001G047700	0.989768	3.53e-07
TCONS_00081096	XLOC_047709	XLOC_047709	lncRNA	Potri.005G096900	0.971784	1.21e-05
TCONS_00081096	XLOC_047709	XLOC_047709	lncRNA	Potri.008G121400	0.987713	6.69e-07
TCONS_00081096	XLOC_047709	XLOC_047709	lncRNA	Potri.019G038701	0.985343	1.24e-06
TCONS_00081096	XLOC_047709	XLOC_047709	lncRNA	Potri.019G078700	0.99118	2.1e-07
TCONS_00081096	XLOC_047709	XLOC_047709	lncRNA	Potri.017G033200	0.985645	1.15e-06
TCONS_00081096	XLOC_047709	XLOC_047709	lncRNA	Potri.017G133400	0.975226	7.69e-06
TCONS_00081096	XLOC_047709	XLOC_047709	lncRNA	Potri.011G102100	0.989908	3.37e-07
TCONS_00081096	XLOC_047709	XLOC_047709	lncRNA	Potri.010G151600	0.972628	1.09e-05
TCONS_00081096	XLOC_047709	XLOC_047709	lncRNA	Potri.006G137900	0.976378	6.52e-06
TCONS_00081096	XLOC_047709	XLOC_047709	lncRNA	Potri.007G139700	0.970592	1.4e-05
TCONS_00081096	XLOC_047709	XLOC_047709	lncRNA	Potri.012G129200	0.982024	2.52e-06
TCONS_00081096	XLOC_047709	XLOC_047709	lncRNA	Potri.003G176600	0.978248	4.89e-06
TCONS_00081096	XLOC_047709	XLOC_047709	lncRNA	Potri.005G011000	0.985824	1.1e-06
TCONS_00081096	XLOC_047709	XLOC_047709	lncRNA	Potri.004G029400	0.970436	1.42e-05
TCONS_00081096	XLOC_047709	XLOC_047709	lncRNA	Potri.007G021500	0.975398	7.51e-06
TCONS_00081096	XLOC_047709	XLOC_047709	lncRNA	Potri.004G039400	0.978587	4.63e-06
TCONS_00081096	XLOC_047709	XLOC_047709	lncRNA	Potri.017G012400	0.971774	1.21e-05
TCONS_00081096	XLOC_047709	XLOC_047709	lncRNA	Potri.001G013200	0.987922	6.3e-07
TCONS_00081096	XLOC_047709	XLOC_047709	lncRNA	Potri.001G104900	0.979847	3.75e-06
TCONS_00081096	XLOC_047709	XLOC_047709	lncRNA	Potri.010G161800	0.976941	5.99e-06
TCONS_00081096	XLOC_047709	XLOC_047709	lncRNA	Potri.006G132450	0.971131	1.31e-05
TCONS_00081096	XLOC_047709	XLOC_047709	lncRNA	Potri.006G152000	0.982971	2.09e-06
TCONS_00081096	XLOC_047709	XLOC_047709	lncRNA	Potri.018G151900	0.983357	1.93e-06
TCONS_00081096	XLOC_047709	XLOC_047709	lncRNA	Potri.001G030750	0.981783	2.64e-06
TCONS_00081096	XLOC_047709	XLOC_047709	lncRNA	Potri.019G085900	0.976608	6.3e-06
TCONS_00081096	XLOC_047709	XLOC_047709	lncRNA	Potri.001G387500	0.970183	1.46e-05
TCONS_00081096	XLOC_047709	XLOC_047709	lncRNA	Potri.011G166400	0.979486	3.99e-06
TCONS_00081096	XLOC_047709	XLOC_047709	lncRNA	Potri.001G030200	0.975365	7.54e-06
TCONS_00081096	XLOC_047709	XLOC_047709	lncRNA	Potri.009G115100	0.97046	1.42e-05
TCONS_00081096	XLOC_047709	XLOC_047709	lncRNA	Potri.005G090100	0.97805	5.05e-06
TCONS_00081096	XLOC_047709	XLOC_047709	lncRNA	Potri.005G119000	0.97523	7.69e-06
TCONS_00081096	XLOC_047709	XLOC_047709	lncRNA	Potri.001G463800	0.974246	8.8e-06
TCONS_00081096	XLOC_047709	XLOC_047709	lncRNA	Potri.013G132100	0.980838	3.15e-06
TCONS_00081096	XLOC_047709	XLOC_047709	lncRNA	Potri.010G035300	0.976756	6.16e-06
TCONS_00081096	XLOC_047709	XLOC_047709	lncRNA	Potri.004G132450	0.976663	6.25e-06
TCONS_00081096	XLOC_047709	XLOC_047709	lncRNA	Potri.006G108600	0.976167	6.72e-06
TCONS_00081096	XLOC_047709	XLOC_047709	lncRNA	Potri.006G007800	0.970952	1.34e-05
TCONS_00081096	XLOC_047709	XLOC_047709	lncRNA	Potri.014G154000	0.971991	1.18e-05
TCONS_00081096	XLOC_047709	XLOC_047709	lncRNA	Potri.010G083900	0.979573	3.93e-06
TCONS_00081096	XLOC_047709	XLOC_047709	lncRNA	Potri.009G116100	0.970924	1.34e-05
TCONS_00081096	XLOC_047709	XLOC_047709	lncRNA	Potri.008G013500	0.977079	5.87e-06
TCONS_00081096	XLOC_047709	XLOC_047709	lncRNA	Potri.018G086350	0.97062	1.39e-05
TCONS_00081096	XLOC_047709	XLOC_047709	lncRNA	Potri.002G165400	0.971921	1.19e-05
TCONS_00081096	XLOC_047709	XLOC_047709	lncRNA	Potri.003G159500	0.970172	1.47e-05
TCONS_00081096	XLOC_047709	XLOC_047709	lncRNA	Potri.016G082300	0.985661	1.15e-06
TCONS_00081096	XLOC_047709	XLOC_047709	lncRNA	Potri.001G047200	0.981261	2.91e-06
TCONS_00081096	XLOC_047709	XLOC_047709	lncRNA	Potri.011G107400	0.980002	3.65e-06
TCONS_00051976	Potri.006G170900	Potri.006G170900;ancestorIdentifier=Potri.006G170900.v3.1	lncRNA	Potri.011G078800	0.972116	1.16e-05
TCONS_00051976	Potri.006G170900	Potri.006G170900;ancestorIdentifier=Potri.006G170900.v3.1	lncRNA	Potri.008G116000	0.976126	6.76e-06
TCONS_00051976	Potri.006G170900	Potri.006G170900;ancestorIdentifier=Potri.006G170900.v3.1	lncRNA	Potri.013G075166	0.971036	1.32e-05
TCONS_00051976	Potri.006G170900	Potri.006G170900;ancestorIdentifier=Potri.006G170900.v3.1	lncRNA	Potri.003G024600	0.98035	3.44e-06
TCONS_00051976	Potri.006G170900	Potri.006G170900;ancestorIdentifier=Potri.006G170900.v3.1	lncRNA	Potri.018G093900	0.971017	1.33e-05
TCONS_00051976	Potri.006G170900	Potri.006G170900;ancestorIdentifier=Potri.006G170900.v3.1	lncRNA	Potri.015G090200	0.972877	1.05e-05
TCONS_00051976	Potri.006G170900	Potri.006G170900;ancestorIdentifier=Potri.006G170900.v3.1	lncRNA	Potri.011G156900	0.975204	7.72e-06
TCONS_00051976	Potri.006G170900	Potri.006G170900;ancestorIdentifier=Potri.006G170900.v3.1	lncRNA	Potri.013G050400	0.971735	1.22e-05
TCONS_00051976	Potri.006G170900	Potri.006G170900;ancestorIdentifier=Potri.006G170900.v3.1	lncRNA	Potri.002G062400	0.980418	3.39e-06
TCONS_00051976	Potri.006G170900	Potri.006G170900;ancestorIdentifier=Potri.006G170900.v3.1	lncRNA	Potri.010G088300	0.978336	4.82e-06
TCONS_00051976	Potri.006G170900	Potri.006G170900;ancestorIdentifier=Potri.006G170900.v3.1	lncRNA	Potri.001G333600	0.973628	9.56e-06
TCONS_00051976	Potri.006G170900	Potri.006G170900;ancestorIdentifier=Potri.006G170900.v3.1	lncRNA	Potri.013G116700	0.975674	7.22e-06
TCONS_00051976	Potri.006G170900	Potri.006G170900;ancestorIdentifier=Potri.006G170900.v3.1	lncRNA	Potri.009G097000	0.990389	2.84e-07
TCONS_00051976	Potri.006G170900	Potri.006G170900;ancestorIdentifier=Potri.006G170900.v3.1	lncRNA	Potri.005G150475	0.972357	1.13e-05
TCONS_00051976	Potri.006G170900	Potri.006G170900;ancestorIdentifier=Potri.006G170900.v3.1	lncRNA	Potri.014G171700	0.971919	1.19e-05
TCONS_00051976	Potri.006G170900	Potri.006G170900;ancestorIdentifier=Potri.006G170900.v3.1	lncRNA	Potri.008G151800	0.971078	1.32e-05
TCONS_00051976	Potri.006G170900	Potri.006G170900;ancestorIdentifier=Potri.006G170900.v3.1	lncRNA	Potri.003G090300	0.972507	1.1e-05
TCONS_00051976	Potri.006G170900	Potri.006G170900;ancestorIdentifier=Potri.006G170900.v3.1	lncRNA	Potri.014G096400	0.974076	9.01e-06
TCONS_00051976	Potri.006G170900	Potri.006G170900;ancestorIdentifier=Potri.006G170900.v3.1	lncRNA	Potri.018G090900	0.977747	5.3e-06
TCONS_00051976	Potri.006G170900	Potri.006G170900;ancestorIdentifier=Potri.006G170900.v3.1	lncRNA	Potri.003G219700	0.978839	4.45e-06
TCONS_00051976	Potri.006G170900	Potri.006G170900;ancestorIdentifier=Potri.006G170900.v3.1	lncRNA	Potri.007G102600	0.977295	5.68e-06
TCONS_00051976	Potri.006G170900	Potri.006G170900;ancestorIdentifier=Potri.006G170900.v3.1	lncRNA	Potri.010G063700	0.978654	4.58e-06
TCONS_00051976	Potri.006G170900	Potri.006G170900;ancestorIdentifier=Potri.006G170900.v3.1	lncRNA	Potri.003G221600	0.973311	9.96e-06
TCONS_00051976	Potri.006G170900	Potri.006G170900;ancestorIdentifier=Potri.006G170900.v3.1	lncRNA	Potri.002G008176	0.972318	1.13e-05
TCONS_00051976	Potri.006G170900	Potri.006G170900;ancestorIdentifier=Potri.006G170900.v3.1	lncRNA	Potri.008G169100	0.982607	2.25e-06
TCONS_00051976	Potri.006G170900	Potri.006G170900;ancestorIdentifier=Potri.006G170900.v3.1	lncRNA	Potri.018G112000	0.980241	3.5e-06
TCONS_00051976	Potri.006G170900	Potri.006G170900;ancestorIdentifier=Potri.006G170900.v3.1	lncRNA	Potri.014G074600	0.970491	1.41e-05
TCONS_00051976	Potri.006G170900	Potri.006G170900;ancestorIdentifier=Potri.006G170900.v3.1	lncRNA	Potri.014G034600	0.971361	1.27e-05
TCONS_00051976	Potri.006G170900	Potri.006G170900;ancestorIdentifier=Potri.006G170900.v3.1	lncRNA	Potri.003G086100	0.973874	9.25e-06
TCONS_00051976	Potri.006G170900	Potri.006G170900;ancestorIdentifier=Potri.006G170900.v3.1	lncRNA	Potri.002G042200	0.977069	5.88e-06
TCONS_00051976	Potri.006G170900	Potri.006G170900;ancestorIdentifier=Potri.006G170900.v3.1	lncRNA	Potri.008G120000	0.983481	1.88e-06
TCONS_00051976	Potri.006G170900	Potri.006G170900;ancestorIdentifier=Potri.006G170900.v3.1	lncRNA	Potri.006G258700	0.981154	2.97e-06
TCONS_00051976	Potri.006G170900	Potri.006G170900;ancestorIdentifier=Potri.006G170900.v3.1	lncRNA	Potri.002G227600	0.975545	7.35e-06
TCONS_00051976	Potri.006G170900	Potri.006G170900;ancestorIdentifier=Potri.006G170900.v3.1	lncRNA	Potri.012G105000	0.97169	1.22e-05
TCONS_00051976	Potri.006G170900	Potri.006G170900;ancestorIdentifier=Potri.006G170900.v3.1	lncRNA	Potri.008G020900	0.970483	1.41e-05
TCONS_00051976	Potri.006G170900	Potri.006G170900;ancestorIdentifier=Potri.006G170900.v3.1	lncRNA	Potri.013G108900	0.975312	7.6e-06
TCONS_00051976	Potri.006G170900	Potri.006G170900;ancestorIdentifier=Potri.006G170900.v3.1	lncRNA	Potri.008G063600	0.980947	3.09e-06
TCONS_00051976	Potri.006G170900	Potri.006G170900;ancestorIdentifier=Potri.006G170900.v3.1	lncRNA	Potri.T011201	0.981589	2.74e-06
TCONS_00051976	Potri.006G170900	Potri.006G170900;ancestorIdentifier=Potri.006G170900.v3.1	lncRNA	Potri.010G141300	0.97806	5.04e-06
TCONS_00051976	Potri.006G170900	Potri.006G170900;ancestorIdentifier=Potri.006G170900.v3.1	lncRNA	Potri.001G090400	0.976147	6.74e-06
TCONS_00051976	Potri.006G170900	Potri.006G170900;ancestorIdentifier=Potri.006G170900.v3.1	lncRNA	Potri.013G162500	-0.970682	1.38e-05
TCONS_00051976	Potri.006G170900	Potri.006G170900;ancestorIdentifier=Potri.006G170900.v3.1	lncRNA	Potri.005G091901	0.98109	3.01e-06
TCONS_00051976	Potri.006G170900	Potri.006G170900;ancestorIdentifier=Potri.006G170900.v3.1	lncRNA	Potri.019G028101	0.973052	1.03e-05
TCONS_00051976	Potri.006G170900	Potri.006G170900;ancestorIdentifier=Potri.006G170900.v3.1	lncRNA	Potri.001G349000	0.981029	3.04e-06
TCONS_00051976	Potri.006G170900	Potri.006G170900;ancestorIdentifier=Potri.006G170900.v3.1	lncRNA	Potri.008G070200	0.97244	1.11e-05
TCONS_00051976	Potri.006G170900	Potri.006G170900;ancestorIdentifier=Potri.006G170900.v3.1	lncRNA	Potri.014G030000	0.974216	8.84e-06
TCONS_00051976	Potri.006G170900	Potri.006G170900;ancestorIdentifier=Potri.006G170900.v3.1	lncRNA	Potri.011G084900	0.978221	4.91e-06
TCONS_00051976	Potri.006G170900	Potri.006G170900;ancestorIdentifier=Potri.006G170900.v3.1	lncRNA	Potri.006G099900	0.988097	5.99e-07
TCONS_00051976	Potri.006G170900	Potri.006G170900;ancestorIdentifier=Potri.006G170900.v3.1	lncRNA	Potri.002G145100	0.980827	3.15e-06
TCONS_00051976	Potri.006G170900	Potri.006G170900;ancestorIdentifier=Potri.006G170900.v3.1	lncRNA	Potri.003G134600	0.978084	5.02e-06
TCONS_00051976	Potri.006G170900	Potri.006G170900;ancestorIdentifier=Potri.006G170900.v3.1	lncRNA	Potri.002G185200	0.97376	9.39e-06
TCONS_00051976	Potri.006G170900	Potri.006G170900;ancestorIdentifier=Potri.006G170900.v3.1	lncRNA	Potri.013G040900	0.972836	1.06e-05
TCONS_00051976	Potri.006G170900	Potri.006G170900;ancestorIdentifier=Potri.006G170900.v3.1	lncRNA	Potri.012G135700	0.97121	1.3e-05
TCONS_00051976	Potri.006G170900	Potri.006G170900;ancestorIdentifier=Potri.006G170900.v3.1	lncRNA	Potri.010G190900	0.970313	1.44e-05
TCONS_00051976	Potri.006G170900	Potri.006G170900;ancestorIdentifier=Potri.006G170900.v3.1	lncRNA	Potri.008G060000	0.982569	2.26e-06
TCONS_00051976	Potri.006G170900	Potri.006G170900;ancestorIdentifier=Potri.006G170900.v3.1	lncRNA	Potri.010G219400	0.975818	7.07e-06
TCONS_00051976	Potri.006G170900	Potri.006G170900;ancestorIdentifier=Potri.006G170900.v3.1	lncRNA	Potri.005G078400	0.989468	3.91e-07
TCONS_00051976	Potri.006G170900	Potri.006G170900;ancestorIdentifier=Potri.006G170900.v3.1	lncRNA	Potri.009G118900	0.971867	1.2e-05
TCONS_00051976	Potri.006G170900	Potri.006G170900;ancestorIdentifier=Potri.006G170900.v3.1	lncRNA	Potri.002G039700	0.99248	1.21e-07
TCONS_00051976	Potri.006G170900	Potri.006G170900;ancestorIdentifier=Potri.006G170900.v3.1	lncRNA	Potri.013G003500	0.97297	1.04e-05
TCONS_00051976	Potri.006G170900	Potri.006G170900;ancestorIdentifier=Potri.006G170900.v3.1	lncRNA	Potri.014G177500	0.979955	3.68e-06
TCONS_00051976	Potri.006G170900	Potri.006G170900;ancestorIdentifier=Potri.006G170900.v3.1	lncRNA	Potri.002G223700	0.976333	6.56e-06
TCONS_00051976	Potri.006G170900	Potri.006G170900;ancestorIdentifier=Potri.006G170900.v3.1	lncRNA	Potri.011G101800	0.970918	1.34e-05
TCONS_00051976	Potri.006G170900	Potri.006G170900;ancestorIdentifier=Potri.006G170900.v3.1	lncRNA	Potri.012G087601	0.972284	1.14e-05
TCONS_00051976	Potri.006G170900	Potri.006G170900;ancestorIdentifier=Potri.006G170900.v3.1	lncRNA	Potri.003G135100	0.976847	6.08e-06
TCONS_00051976	Potri.006G170900	Potri.006G170900;ancestorIdentifier=Potri.006G170900.v3.1	lncRNA	Potri.006G041100	0.975294	7.62e-06
TCONS_00051976	Potri.006G170900	Potri.006G170900;ancestorIdentifier=Potri.006G170900.v3.1	lncRNA	Potri.010G229800	0.979316	4.11e-06
TCONS_00051976	Potri.006G170900	Potri.006G170900;ancestorIdentifier=Potri.006G170900.v3.1	lncRNA	Potri.002G218750	0.973888	9.23e-06
TCONS_00051976	Potri.006G170900	Potri.006G170900;ancestorIdentifier=Potri.006G170900.v3.1	lncRNA	Potri.011G072400	0.973106	1.02e-05
TCONS_00051976	Potri.006G170900	Potri.006G170900;ancestorIdentifier=Potri.006G170900.v3.1	lncRNA	Potri.001G393400	0.971368	1.27e-05
TCONS_00051976	Potri.006G170900	Potri.006G170900;ancestorIdentifier=Potri.006G170900.v3.1	lncRNA	Potri.007G005500	0.978127	4.99e-06
TCONS_00051976	Potri.006G170900	Potri.006G170900;ancestorIdentifier=Potri.006G170900.v3.1	lncRNA	Potri.015G003900	0.976074	6.81e-06
TCONS_00051976	Potri.006G170900	Potri.006G170900;ancestorIdentifier=Potri.006G170900.v3.1	lncRNA	Potri.004G045601	0.986225	9.97e-07
TCONS_00051976	Potri.006G170900	Potri.006G170900;ancestorIdentifier=Potri.006G170900.v3.1	lncRNA	Potri.008G171600	0.977896	5.17e-06
TCONS_00051976	Potri.006G170900	Potri.006G170900;ancestorIdentifier=Potri.006G170900.v3.1	lncRNA	Potri.009G148200	0.978267	4.88e-06
TCONS_00051976	Potri.006G170900	Potri.006G170900;ancestorIdentifier=Potri.006G170900.v3.1	lncRNA	Potri.004G036400	0.972843	1.06e-05
TCONS_00051976	Potri.006G170900	Potri.006G170900;ancestorIdentifier=Potri.006G170900.v3.1	lncRNA	XLOC_004403	0.971874	1.2e-05
TCONS_00051976	Potri.006G170900	Potri.006G170900;ancestorIdentifier=Potri.006G170900.v3.1	lncRNA	Potri.002G237400	0.975995	6.89e-06
TCONS_00051976	Potri.006G170900	Potri.006G170900;ancestorIdentifier=Potri.006G170900.v3.1	lncRNA	Potri.002G245600	0.976776	6.14e-06
TCONS_00051976	Potri.006G170900	Potri.006G170900;ancestorIdentifier=Potri.006G170900.v3.1	lncRNA	Potri.009G158700	0.972276	1.14e-05
TCONS_00051976	Potri.006G170900	Potri.006G170900;ancestorIdentifier=Potri.006G170900.v3.1	lncRNA	Potri.019G055300	0.972779	1.07e-05
TCONS_00051976	Potri.006G170900	Potri.006G170900;ancestorIdentifier=Potri.006G170900.v3.1	lncRNA	Potri.014G133200	0.970649	1.39e-05
TCONS_00051976	Potri.006G170900	Potri.006G170900;ancestorIdentifier=Potri.006G170900.v3.1	lncRNA	Potri.016G023100	0.971889	1.19e-05
TCONS_00051976	Potri.006G170900	Potri.006G170900;ancestorIdentifier=Potri.006G170900.v3.1	lncRNA	Potri.007G015700	0.970748	1.37e-05
TCONS_00051976	Potri.006G170900	Potri.006G170900;ancestorIdentifier=Potri.006G170900.v3.1	lncRNA	Potri.006G083201	0.972303	1.13e-05
TCONS_00051976	Potri.006G170900	Potri.006G170900;ancestorIdentifier=Potri.006G170900.v3.1	lncRNA	Potri.016G094033	-0.983477	1.88e-06
TCONS_00051976	Potri.006G170900	Potri.006G170900;ancestorIdentifier=Potri.006G170900.v3.1	lncRNA	Potri.005G164550	0.978818	4.46e-06
TCONS_00051976	Potri.006G170900	Potri.006G170900;ancestorIdentifier=Potri.006G170900.v3.1	lncRNA	Potri.004G079200	0.97517	7.75e-06
TCONS_00051976	Potri.006G170900	Potri.006G170900;ancestorIdentifier=Potri.006G170900.v3.1	lncRNA	Potri.016G127700	0.986977	8.19e-07
TCONS_00051976	Potri.006G170900	Potri.006G170900;ancestorIdentifier=Potri.006G170900.v3.1	lncRNA	Potri.008G070950	0.970196	1.46e-05
TCONS_00051976	Potri.006G170900	Potri.006G170900;ancestorIdentifier=Potri.006G170900.v3.1	lncRNA	Potri.006G170900	0.984008	1.68e-06
TCONS_00051976	Potri.006G170900	Potri.006G170900;ancestorIdentifier=Potri.006G170900.v3.1	lncRNA	Potri.007G109400	0.973925	9.19e-06
TCONS_00051976	Potri.006G170900	Potri.006G170900;ancestorIdentifier=Potri.006G170900.v3.1	lncRNA	Potri.010G066100	0.981195	2.95e-06
TCONS_00051976	Potri.006G170900	Potri.006G170900;ancestorIdentifier=Potri.006G170900.v3.1	lncRNA	Potri.005G027500	0.970386	1.43e-05
TCONS_00051976	Potri.006G170900	Potri.006G170900;ancestorIdentifier=Potri.006G170900.v3.1	lncRNA	Potri.014G027100	0.981906	2.58e-06
TCONS_00051976	Potri.006G170900	Potri.006G170900;ancestorIdentifier=Potri.006G170900.v3.1	lncRNA	Potri.008G171900	0.973138	1.02e-05
TCONS_00051976	Potri.006G170900	Potri.006G170900;ancestorIdentifier=Potri.006G170900.v3.1	lncRNA	Potri.010G216500	0.978944	4.37e-06
TCONS_00051976	Potri.006G170900	Potri.006G170900;ancestorIdentifier=Potri.006G170900.v3.1	lncRNA	Potri.007G052600	0.978237	4.9e-06
TCONS_00051976	Potri.006G170900	Potri.006G170900;ancestorIdentifier=Potri.006G170900.v3.1	lncRNA	Potri.001G471600	0.973302	9.97e-06
TCONS_00051976	Potri.006G170900	Potri.006G170900;ancestorIdentifier=Potri.006G170900.v3.1	lncRNA	Potri.012G123600	0.984102	1.64e-06
TCONS_00051976	Potri.006G170900	Potri.006G170900;ancestorIdentifier=Potri.006G170900.v3.1	lncRNA	Potri.019G119300	0.97052	1.41e-05
TCONS_00051976	Potri.006G170900	Potri.006G170900;ancestorIdentifier=Potri.006G170900.v3.1	lncRNA	Potri.017G141200	0.982579	2.26e-06
TCONS_00051976	Potri.006G170900	Potri.006G170900;ancestorIdentifier=Potri.006G170900.v3.1	lncRNA	Potri.014G101500	0.984851	1.39e-06
TCONS_00051976	Potri.006G170900	Potri.006G170900;ancestorIdentifier=Potri.006G170900.v3.1	lncRNA	Potri.003G190400	0.987257	7.6e-07
TCONS_00051976	Potri.006G170900	Potri.006G170900;ancestorIdentifier=Potri.006G170900.v3.1	lncRNA	Potri.005G180500	0.97034	1.44e-05
TCONS_00051976	Potri.006G170900	Potri.006G170900;ancestorIdentifier=Potri.006G170900.v3.1	lncRNA	Potri.014G094600	0.977317	5.66e-06
TCONS_00051976	Potri.006G170900	Potri.006G170900;ancestorIdentifier=Potri.006G170900.v3.1	lncRNA	Potri.002G200300	0.971976	1.18e-05
TCONS_00051976	Potri.006G170900	Potri.006G170900;ancestorIdentifier=Potri.006G170900.v3.1	lncRNA	Potri.014G096800	0.980342	3.44e-06
TCONS_00051976	Potri.006G170900	Potri.006G170900;ancestorIdentifier=Potri.006G170900.v3.1	lncRNA	Potri.012G024300	0.975176	7.75e-06
TCONS_00051976	Potri.006G170900	Potri.006G170900;ancestorIdentifier=Potri.006G170900.v3.1	lncRNA	Potri.006G070700	0.973965	9.14e-06
TCONS_00051976	Potri.006G170900	Potri.006G170900;ancestorIdentifier=Potri.006G170900.v3.1	lncRNA	Potri.013G163300	0.97493	8.02e-06
TCONS_00051976	Potri.006G170900	Potri.006G170900;ancestorIdentifier=Potri.006G170900.v3.1	lncRNA	Potri.002G218700	0.980713	3.22e-06
TCONS_00051976	Potri.006G170900	Potri.006G170900;ancestorIdentifier=Potri.006G170900.v3.1	lncRNA	Potri.019G056500	0.974081	9e-06
TCONS_00051976	Potri.006G170900	Potri.006G170900;ancestorIdentifier=Potri.006G170900.v3.1	lncRNA	Potri.010G101200	0.977156	5.8e-06
TCONS_00051976	Potri.006G170900	Potri.006G170900;ancestorIdentifier=Potri.006G170900.v3.1	lncRNA	Potri.004G035100	0.979906	3.71e-06
TCONS_00051976	Potri.006G170900	Potri.006G170900;ancestorIdentifier=Potri.006G170900.v3.1	lncRNA	Potri.006G121300	0.98485	1.39e-06
TCONS_00051976	Potri.006G170900	Potri.006G170900;ancestorIdentifier=Potri.006G170900.v3.1	lncRNA	Potri.012G099300	0.980088	3.6e-06
TCONS_00051976	Potri.006G170900	Potri.006G170900;ancestorIdentifier=Potri.006G170900.v3.1	lncRNA	Potri.013G149000	0.972372	1.12e-05
TCONS_00051976	Potri.006G170900	Potri.006G170900;ancestorIdentifier=Potri.006G170900.v3.1	lncRNA	Potri.008G133000	0.994902	3.1e-08
TCONS_00051976	Potri.006G170900	Potri.006G170900;ancestorIdentifier=Potri.006G170900.v3.1	lncRNA	Potri.001G015500	0.984318	1.57e-06
TCONS_00051976	Potri.006G170900	Potri.006G170900;ancestorIdentifier=Potri.006G170900.v3.1	lncRNA	Potri.009G153900	0.98928	4.16e-07
TCONS_00051976	Potri.006G170900	Potri.006G170900;ancestorIdentifier=Potri.006G170900.v3.1	lncRNA	Potri.009G111692	0.984366	1.55e-06
TCONS_00051976	Potri.006G170900	Potri.006G170900;ancestorIdentifier=Potri.006G170900.v3.1	lncRNA	Potri.003G083600	0.988822	4.81e-07
TCONS_00051976	Potri.006G170900	Potri.006G170900;ancestorIdentifier=Potri.006G170900.v3.1	lncRNA	Potri.006G171240	0.996025	1.3e-08
TCONS_00051976	Potri.006G170900	Potri.006G170900;ancestorIdentifier=Potri.006G170900.v3.1	lncRNA	Potri.001G006500	0.97947	4e-06
TCONS_00051976	Potri.006G170900	Potri.006G170900;ancestorIdentifier=Potri.006G170900.v3.1	lncRNA	Potri.017G115100	0.97352	9.69e-06
TCONS_00051976	Potri.006G170900	Potri.006G170900;ancestorIdentifier=Potri.006G170900.v3.1	lncRNA	Potri.001G377500	0.972808	1.06e-05
TCONS_00051976	Potri.006G170900	Potri.006G170900;ancestorIdentifier=Potri.006G170900.v3.1	lncRNA	Potri.003G144900	0.987186	7.75e-07
TCONS_00051976	Potri.006G170900	Potri.006G170900;ancestorIdentifier=Potri.006G170900.v3.1	lncRNA	Potri.009G112061	0.976244	6.65e-06
TCONS_00051976	Potri.006G170900	Potri.006G170900;ancestorIdentifier=Potri.006G170900.v3.1	lncRNA	Potri.010G001200	0.978913	4.39e-06
TCONS_00051976	Potri.006G170900	Potri.006G170900;ancestorIdentifier=Potri.006G170900.v3.1	lncRNA	Potri.008G107700	0.98447	1.51e-06
TCONS_00051976	Potri.006G170900	Potri.006G170900;ancestorIdentifier=Potri.006G170900.v3.1	lncRNA	Potri.006G050100	0.973798	9.35e-06
TCONS_00051976	Potri.006G170900	Potri.006G170900;ancestorIdentifier=Potri.006G170900.v3.1	lncRNA	Potri.007G011200	0.977155	5.8e-06
TCONS_00051976	Potri.006G170900	Potri.006G170900;ancestorIdentifier=Potri.006G170900.v3.1	lncRNA	Potri.005G135000	0.988897	4.7e-07
TCONS_00051976	Potri.006G170900	Potri.006G170900;ancestorIdentifier=Potri.006G170900.v3.1	lncRNA	Potri.010G173200	0.979006	4.33e-06
TCONS_00051976	Potri.006G170900	Potri.006G170900;ancestorIdentifier=Potri.006G170900.v3.1	lncRNA	Potri.008G169900	0.973901	9.22e-06
TCONS_00113064	XLOC_066319	XLOC_066319	lncRNA	Potri.008G031200	0.978673	4.57e-06
TCONS_00087888	XLOC_051684	XLOC_051684	lncRNA	Potri.012G028500	0.983155	2.01e-06
TCONS_00087888	XLOC_051684	XLOC_051684	lncRNA	Potri.004G023964	0.974524	8.48e-06
TCONS_00087888	XLOC_051684	XLOC_051684	lncRNA	Potri.019G068300	0.971495	1.25e-05
TCONS_00087888	XLOC_051684	XLOC_051684	lncRNA	Potri.001G392300	0.972369	1.12e-05
TCONS_00087888	XLOC_051684	XLOC_051684	lncRNA	Potri.004G231200	0.974288	8.75e-06
TCONS_00087888	XLOC_051684	XLOC_051684	lncRNA	Potri.004G024228	0.979917	3.71e-06
TCONS_00087888	XLOC_051684	XLOC_051684	lncRNA	Potri.004G050500	0.974897	8.05e-06
TCONS_00087888	XLOC_051684	XLOC_051684	lncRNA	Potri.001G065300	0.988962	4.6e-07
TCONS_00099857	XLOC_058624	XLOC_058624	lncRNA	Potri.010G111100	0.973461	9.77e-06
TCONS_00099857	XLOC_058624	XLOC_058624	lncRNA	Potri.006G247700	0.979446	4.02e-06
TCONS_00099857	XLOC_058624	XLOC_058624	lncRNA	Potri.005G215400	0.977332	5.65e-06
TCONS_00099857	XLOC_058624	XLOC_058624	lncRNA	Potri.001G123400	0.976333	6.56e-06
TCONS_00099857	XLOC_058624	XLOC_058624	lncRNA	Potri.014G046300	0.977031	5.91e-06
TCONS_00099857	XLOC_058624	XLOC_058624	lncRNA	Potri.001G234500	0.996154	1.16e-08
TCONS_00099857	XLOC_058624	XLOC_058624	lncRNA	Potri.003G034700	0.976084	6.81e-06
TCONS_00099857	XLOC_058624	XLOC_058624	lncRNA	Potri.008G108100	0.996958	5.1e-09
TCONS_00099857	XLOC_058624	XLOC_058624	lncRNA	Potri.017G135400	0.974944	8e-06
TCONS_00099857	XLOC_058624	XLOC_058624	lncRNA	Potri.005G253700	0.97337	9.89e-06
TCONS_00099857	XLOC_058624	XLOC_058624	lncRNA	Potri.018G021100	0.97635	6.55e-06
TCONS_00099857	XLOC_058624	XLOC_058624	lncRNA	Potri.002G006100	0.973507	9.71e-06
TCONS_00099857	XLOC_058624	XLOC_058624	lncRNA	Potri.004G007100	0.990635	2.59e-07
TCONS_00099857	XLOC_058624	XLOC_058624	lncRNA	Potri.001G357600	0.97476	8.21e-06
TCONS_00099857	XLOC_058624	XLOC_058624	lncRNA	Potri.009G049100	0.984673	1.45e-06
TCONS_00099857	XLOC_058624	XLOC_058624	lncRNA	Potri.017G114200	0.978467	4.72e-06
TCONS_00099857	XLOC_058624	XLOC_058624	lncRNA	Potri.012G129400	0.993234	8.34e-08
TCONS_00099857	XLOC_058624	XLOC_058624	lncRNA	Potri.001G232300	0.993968	5.58e-08
TCONS_00099857	XLOC_058624	XLOC_058624	lncRNA	Potri.010G001400	0.975639	7.25e-06
TCONS_00099857	XLOC_058624	XLOC_058624	lncRNA	Potri.001G472900	0.981051	3.03e-06
TCONS_00099857	XLOC_058624	XLOC_058624	lncRNA	Potri.005G110700	0.970339	1.44e-05
TCONS_00099857	XLOC_058624	XLOC_058624	lncRNA	Potri.016G125200	0.99643	8.92e-09
TCONS_00099857	XLOC_058624	XLOC_058624	lncRNA	Potri.013G046100	0.973099	1.02e-05
TCONS_00099857	XLOC_058624	XLOC_058624	lncRNA	Potri.014G086500	0.978663	4.58e-06
TCONS_00099857	XLOC_058624	XLOC_058624	lncRNA	Potri.011G147400	0.988426	5.43e-07
TCONS_00099857	XLOC_058624	XLOC_058624	lncRNA	Potri.016G090800	0.98197	2.55e-06
TCONS_00099857	XLOC_058624	XLOC_058624	lncRNA	Potri.009G096000	0.978895	4.41e-06
TCONS_00099857	XLOC_058624	XLOC_058624	lncRNA	Potri.010G232000	0.978738	4.52e-06
TCONS_00099857	XLOC_058624	XLOC_058624	lncRNA	Potri.005G235500	0.978171	4.95e-06
TCONS_00099857	XLOC_058624	XLOC_058624	lncRNA	Potri.001G231300	0.979766	3.8e-06
TCONS_00099857	XLOC_058624	XLOC_058624	lncRNA	Potri.011G002700	0.994798	3.33e-08
TCONS_00099857	XLOC_058624	XLOC_058624	lncRNA	Potri.006G039300	0.990855	2.39e-07
TCONS_00099857	XLOC_058624	XLOC_058624	lncRNA	Potri.002G113700	0.985432	1.21e-06
TCONS_00099857	XLOC_058624	XLOC_058624	lncRNA	Potri.015G117600	0.97558	7.32e-06
TCONS_00099857	XLOC_058624	XLOC_058624	lncRNA	Potri.004G105700	0.98916	4.32e-07
TCONS_00099857	XLOC_058624	XLOC_058624	lncRNA	Potri.012G136200	0.984584	1.48e-06
TCONS_00099857	XLOC_058624	XLOC_058624	lncRNA	Potri.017G128500	0.983318	1.94e-06
TCONS_00099857	XLOC_058624	XLOC_058624	lncRNA	Potri.013G076000	0.973321	9.95e-06
TCONS_00099857	XLOC_058624	XLOC_058624	lncRNA	Potri.011G002100	0.973591	9.6e-06
TCONS_00099857	XLOC_058624	XLOC_058624	lncRNA	Potri.002G121200	0.978639	4.59e-06
TCONS_00099857	XLOC_058624	XLOC_058624	lncRNA	Potri.006G224200	0.981925	2.57e-06
TCONS_00099857	XLOC_058624	XLOC_058624	lncRNA	Potri.010G062000	0.974726	8.24e-06
TCONS_00099857	XLOC_058624	XLOC_058624	lncRNA	Potri.019G067900	0.980951	3.08e-06
TCONS_00099857	XLOC_058624	XLOC_058624	lncRNA	Potri.002G133900	0.980163	3.55e-06
TCONS_00099857	XLOC_058624	XLOC_058624	lncRNA	Potri.017G122100	0.97353	9.68e-06
TCONS_00099857	XLOC_058624	XLOC_058624	lncRNA	Potri.008G051200	0.982441	2.32e-06
TCONS_00099857	XLOC_058624	XLOC_058624	lncRNA	Potri.003G023300	0.984494	1.51e-06
TCONS_00099857	XLOC_058624	XLOC_058624	lncRNA	Potri.001G037101	0.970891	1.35e-05
TCONS_00099857	XLOC_058624	XLOC_058624	lncRNA	Potri.015G035000	0.972639	1.09e-05
TCONS_00099857	XLOC_058624	XLOC_058624	lncRNA	XLOC_022924	0.981989	2.54e-06
TCONS_00099857	XLOC_058624	XLOC_058624	lncRNA	Potri.017G109500	0.990669	2.56e-07
TCONS_00099857	XLOC_058624	XLOC_058624	lncRNA	Potri.001G256700	0.980794	3.17e-06
TCONS_00099857	XLOC_058624	XLOC_058624	lncRNA	Potri.008G064400	0.971101	1.31e-05
TCONS_00099857	XLOC_058624	XLOC_058624	lncRNA	Potri.017G136950	0.971696	1.22e-05
TCONS_00099857	XLOC_058624	XLOC_058624	lncRNA	Potri.006G205200	0.9817	2.68e-06
TCONS_00099857	XLOC_058624	XLOC_058624	lncRNA	Potri.017G084200	0.984044	1.66e-06
TCONS_00099857	XLOC_058624	XLOC_058624	lncRNA	Potri.006G079200	0.991141	2.14e-07
TCONS_00099857	XLOC_058624	XLOC_058624	lncRNA	Potri.013G036300	0.973615	9.57e-06
TCONS_00099857	XLOC_058624	XLOC_058624	lncRNA	Potri.018G127200	0.971534	1.25e-05
TCONS_00099857	XLOC_058624	XLOC_058624	lncRNA	Potri.010G026500	0.987123	7.88e-07
TCONS_00099857	XLOC_058624	XLOC_058624	lncRNA	Potri.011G135300	0.971157	1.3e-05
TCONS_00099857	XLOC_058624	XLOC_058624	lncRNA	Potri.011G002800	0.986703	8.81e-07
TCONS_00099857	XLOC_058624	XLOC_058624	lncRNA	Potri.006G238200	0.979569	3.93e-06
TCONS_00099857	XLOC_058624	XLOC_058624	lncRNA	Potri.008G128600	0.974842	8.11e-06
TCONS_00099857	XLOC_058624	XLOC_058624	lncRNA	Potri.003G049100	0.973306	9.97e-06
TCONS_00099857	XLOC_058624	XLOC_058624	lncRNA	Potri.013G119700	0.970109	1.48e-05
TCONS_00099857	XLOC_058624	XLOC_058624	lncRNA	Potri.009G013900	0.977548	5.46e-06
TCONS_00099857	XLOC_058624	XLOC_058624	lncRNA	Potri.006G267300	0.979624	3.9e-06
TCONS_00099857	XLOC_058624	XLOC_058624	lncRNA	Potri.015G134300	0.98877	4.89e-07
TCONS_00099857	XLOC_058624	XLOC_058624	lncRNA	Potri.007G132700	0.971083	1.32e-05
TCONS_00099857	XLOC_058624	XLOC_058624	lncRNA	Potri.016G017400	0.99433	4.5e-08
TCONS_00099857	XLOC_058624	XLOC_058624	lncRNA	Potri.015G010400	0.981325	2.88e-06
TCONS_00099857	XLOC_058624	XLOC_058624	lncRNA	Potri.012G017500	0.976609	6.3e-06
TCONS_00099857	XLOC_058624	XLOC_058624	lncRNA	Potri.001G126400	0.978443	4.74e-06
TCONS_00099857	XLOC_058624	XLOC_058624	lncRNA	Potri.005G235600	0.971064	1.32e-05
TCONS_00099857	XLOC_058624	XLOC_058624	lncRNA	Potri.010G073166	0.988296	5.65e-07
TCONS_00099857	XLOC_058624	XLOC_058624	lncRNA	Potri.007G067900	0.977323	5.66e-06
TCONS_00099857	XLOC_058624	XLOC_058624	lncRNA	Potri.001G047500	0.970576	1.4e-05
TCONS_00099857	XLOC_058624	XLOC_058624	lncRNA	Potri.010G195200	0.982025	2.52e-06
TCONS_00099857	XLOC_058624	XLOC_058624	lncRNA	Potri.004G185000	0.976859	6.07e-06
TCONS_00099857	XLOC_058624	XLOC_058624	lncRNA	Potri.002G121400	0.985729	1.13e-06
TCONS_00099857	XLOC_058624	XLOC_058624	lncRNA	Potri.003G137300	0.995098	2.7e-08
TCONS_00099857	XLOC_058624	XLOC_058624	lncRNA	Potri.001G131400	0.978635	4.6e-06
TCONS_00099857	XLOC_058624	XLOC_058624	lncRNA	Potri.009G144800	0.973463	9.77e-06
TCONS_00099857	XLOC_058624	XLOC_058624	lncRNA	Potri.010G078300	0.978203	4.93e-06
TCONS_00099857	XLOC_058624	XLOC_058624	lncRNA	Potri.013G148300	0.988555	5.22e-07
TCONS_00099857	XLOC_058624	XLOC_058624	lncRNA	Potri.014G163200	0.980012	3.65e-06
TCONS_00099857	XLOC_058624	XLOC_058624	lncRNA	Potri.014G122200	0.974198	8.86e-06
TCONS_00099857	XLOC_058624	XLOC_058624	lncRNA	Potri.016G138100	0.970279	1.45e-05
TCONS_00099857	XLOC_058624	XLOC_058624	lncRNA	XLOC_043095	0.989913	3.36e-07
TCONS_00099857	XLOC_058624	XLOC_058624	lncRNA	Potri.002G089100	0.982524	2.28e-06
TCONS_00099857	XLOC_058624	XLOC_058624	lncRNA	Potri.002G096100	0.982293	2.39e-06
TCONS_00099857	XLOC_058624	XLOC_058624	lncRNA	Potri.019G068001	0.978002	5.09e-06
TCONS_00099857	XLOC_058624	XLOC_058624	lncRNA	Potri.010G231600	0.975193	7.73e-06
TCONS_00099857	XLOC_058624	XLOC_058624	lncRNA	Potri.008G174500	0.981459	2.81e-06
TCONS_00099857	XLOC_058624	XLOC_058624	lncRNA	Potri.002G107200	0.973215	1.01e-05
TCONS_00099857	XLOC_058624	XLOC_058624	lncRNA	Potri.017G142966	0.990794	2.44e-07
TCONS_00112226	XLOC_065827	XLOC_065827	lncRNA	Potri.018G050800	0.970205	1.46e-05
TCONS_00051021	XLOC_024562	XLOC_024562	lncRNA	Potri.006G144600	0.977026	5.92e-06
TCONS_00051021	XLOC_024562	XLOC_024562	lncRNA	Potri.015G043200	0.973029	1.03e-05
TCONS_00051021	XLOC_024562	XLOC_024562	lncRNA	Potri.004G140150	0.980237	3.5e-06
TCONS_00051021	XLOC_024562	XLOC_024562	lncRNA	Potri.014G075800	0.976673	6.24e-06
TCONS_00051021	XLOC_024562	XLOC_024562	lncRNA	Potri.012G130700	0.971969	1.18e-05
TCONS_00051021	XLOC_024562	XLOC_024562	lncRNA	Potri.001G010500	0.988106	5.97e-07
TCONS_00051021	XLOC_024562	XLOC_024562	lncRNA	Potri.018G104100	0.98174	2.66e-06
TCONS_00051021	XLOC_024562	XLOC_024562	lncRNA	Potri.007G049600	0.980971	3.07e-06
TCONS_00051021	XLOC_024562	XLOC_024562	lncRNA	Potri.010G141501	0.979981	3.67e-06
TCONS_00051021	XLOC_024562	XLOC_024562	lncRNA	Potri.006G055600	0.975019	7.92e-06
TCONS_00051021	XLOC_024562	XLOC_024562	lncRNA	Potri.004G027100	0.97085	1.35e-05
TCONS_00051021	XLOC_024562	XLOC_024562	lncRNA	Potri.002G129400	0.985762	1.12e-06
TCONS_00051021	XLOC_024562	XLOC_024562	lncRNA	Potri.011G097700	0.983829	1.74e-06
TCONS_00051021	XLOC_024562	XLOC_024562	lncRNA	Potri.011G065900	0.978525	4.68e-06
TCONS_00051021	XLOC_024562	XLOC_024562	lncRNA	Potri.006G248300	0.972612	1.09e-05
TCONS_00051021	XLOC_024562	XLOC_024562	lncRNA	Potri.002G106300	0.987509	7.08e-07
TCONS_00051021	XLOC_024562	XLOC_024562	lncRNA	Potri.008G165700	0.991873	1.58e-07
TCONS_00051021	XLOC_024562	XLOC_024562	lncRNA	Potri.005G242700	0.979635	3.89e-06
TCONS_00051021	XLOC_024562	XLOC_024562	lncRNA	Potri.010G220800	0.971591	1.24e-05
TCONS_00051021	XLOC_024562	XLOC_024562	lncRNA	Potri.008G172500	0.977767	5.28e-06
TCONS_00051021	XLOC_024562	XLOC_024562	lncRNA	Potri.014G103500	0.980363	3.43e-06
TCONS_00051021	XLOC_024562	XLOC_024562	lncRNA	Potri.010G083600	0.979998	3.65e-06
TCONS_00051021	XLOC_024562	XLOC_024562	lncRNA	Potri.003G091000	0.986666	8.9e-07
TCONS_00051021	XLOC_024562	XLOC_024562	lncRNA	Potri.004G182800	0.970415	1.42e-05
TCONS_00051021	XLOC_024562	XLOC_024562	lncRNA	Potri.003G223200	0.973337	9.93e-06
TCONS_00051021	XLOC_024562	XLOC_024562	lncRNA	Potri.002G112400	0.983678	1.8e-06
TCONS_00051021	XLOC_024562	XLOC_024562	lncRNA	Potri.002G104200	0.992994	9.41e-08
TCONS_00051021	XLOC_024562	XLOC_024562	lncRNA	Potri.013G078500	0.976504	6.4e-06
TCONS_00051021	XLOC_024562	XLOC_024562	lncRNA	Potri.005G108500	0.984822	1.4e-06
TCONS_00051021	XLOC_024562	XLOC_024562	lncRNA	Potri.010G011300	0.972829	1.06e-05
TCONS_00051021	XLOC_024562	XLOC_024562	lncRNA	Potri.006G111100	0.989965	3.3e-07
TCONS_00051021	XLOC_024562	XLOC_024562	lncRNA	Potri.014G088600	0.98383	1.74e-06
TCONS_00051021	XLOC_024562	XLOC_024562	lncRNA	Potri.012G097300	0.972797	1.06e-05
TCONS_00051021	XLOC_024562	XLOC_024562	lncRNA	Potri.003G166500	0.970963	1.34e-05
TCONS_00051021	XLOC_024562	XLOC_024562	lncRNA	Potri.002G205500	0.981019	3.05e-06
TCONS_00051021	XLOC_024562	XLOC_024562	lncRNA	Potri.011G135600	0.97514	7.78e-06
TCONS_00051021	XLOC_024562	XLOC_024562	lncRNA	Potri.012G103100	0.974947	8e-06
TCONS_00051021	XLOC_024562	XLOC_024562	lncRNA	Potri.008G067000	0.97053	1.41e-05
TCONS_00051021	XLOC_024562	XLOC_024562	lncRNA	Potri.006G065700	0.979054	4.29e-06
TCONS_00051021	XLOC_024562	XLOC_024562	lncRNA	Potri.015G099100	0.970915	1.34e-05
TCONS_00051021	XLOC_024562	XLOC_024562	lncRNA	Potri.004G169000	0.976542	6.36e-06
TCONS_00051021	XLOC_024562	XLOC_024562	lncRNA	Potri.004G233500	0.981396	2.84e-06
TCONS_00051021	XLOC_024562	XLOC_024562	lncRNA	Potri.017G106300	0.988307	5.63e-07
TCONS_00051021	XLOC_024562	XLOC_024562	lncRNA	Potri.012G073800	0.975176	7.75e-06
TCONS_00051021	XLOC_024562	XLOC_024562	lncRNA	Potri.003G182500	0.975323	7.59e-06
TCONS_00051021	XLOC_024562	XLOC_024562	lncRNA	Potri.007G125450	0.971204	1.3e-05
TCONS_00051021	XLOC_024562	XLOC_024562	lncRNA	Potri.018G076400	-0.980926	3.1e-06
TCONS_00051021	XLOC_024562	XLOC_024562	lncRNA	Potri.001G309100	0.986036	1.05e-06
TCONS_00051021	XLOC_024562	XLOC_024562	lncRNA	Potri.001G321800	0.97921	4.18e-06
TCONS_00051021	XLOC_024562	XLOC_024562	lncRNA	Potri.019G039700	0.977753	5.29e-06
TCONS_00051021	XLOC_024562	XLOC_024562	lncRNA	Potri.010G142900	0.985194	1.28e-06
TCONS_00051021	XLOC_024562	XLOC_024562	lncRNA	Potri.019G031400	0.974194	8.86e-06
TCONS_00051021	XLOC_024562	XLOC_024562	lncRNA	Potri.011G053300	0.981817	2.62e-06
TCONS_00051021	XLOC_024562	XLOC_024562	lncRNA	Potri.008G175301	0.980386	3.41e-06
TCONS_00051021	XLOC_024562	XLOC_024562	lncRNA	Potri.019G031600	0.981762	2.65e-06
TCONS_00051021	XLOC_024562	XLOC_024562	lncRNA	Potri.010G006600	0.971677	1.22e-05
TCONS_00051021	XLOC_024562	XLOC_024562	lncRNA	Potri.001G134601	0.976939	6e-06
TCONS_00051021	XLOC_024562	XLOC_024562	lncRNA	Potri.005G015400	0.974763	8.2e-06
TCONS_00051021	XLOC_024562	XLOC_024562	lncRNA	Potri.005G001300	0.973063	1.03e-05
TCONS_00051021	XLOC_024562	XLOC_024562	lncRNA	Potri.007G072600	0.983759	1.77e-06
TCONS_00051021	XLOC_024562	XLOC_024562	lncRNA	Potri.010G100200	0.973752	9.4e-06
TCONS_00051021	XLOC_024562	XLOC_024562	lncRNA	Potri.005G079600	0.977932	5.14e-06
TCONS_00051021	XLOC_024562	XLOC_024562	lncRNA	Potri.017G094700	0.97425	8.8e-06
TCONS_00051021	XLOC_024562	XLOC_024562	lncRNA	Potri.015G042800	0.97598	6.91e-06
TCONS_00051021	XLOC_024562	XLOC_024562	lncRNA	Potri.010G160800	0.978684	4.56e-06
TCONS_00051021	XLOC_024562	XLOC_024562	lncRNA	Potri.002G184201	0.979526	3.96e-06
TCONS_00051021	XLOC_024562	XLOC_024562	lncRNA	Potri.011G115000	0.990374	2.85e-07
TCONS_00051021	XLOC_024562	XLOC_024562	lncRNA	Potri.001G269400	0.97299	1.04e-05
TCONS_00051021	XLOC_024562	XLOC_024562	lncRNA	Potri.002G193800	0.977023	5.92e-06
TCONS_00051021	XLOC_024562	XLOC_024562	lncRNA	Potri.015G098100	0.971951	1.18e-05
TCONS_00051021	XLOC_024562	XLOC_024562	lncRNA	Potri.001G304600	0.99226	1.33e-07
TCONS_00051021	XLOC_024562	XLOC_024562	lncRNA	Potri.008G121900	0.991161	2.12e-07
TCONS_00051021	XLOC_024562	XLOC_024562	lncRNA	Potri.006G214700	-0.974658	8.32e-06
TCONS_00051021	XLOC_024562	XLOC_024562	lncRNA	Potri.005G190400	0.975601	7.29e-06
TCONS_00051021	XLOC_024562	XLOC_024562	lncRNA	Potri.006G242100	0.98761	6.89e-07
TCONS_00051021	XLOC_024562	XLOC_024562	lncRNA	Potri.015G121000	0.977004	5.94e-06
TCONS_00051021	XLOC_024562	XLOC_024562	lncRNA	Potri.001G382400	0.983017	2.07e-06
TCONS_00051021	XLOC_024562	XLOC_024562	lncRNA	Potri.003G085800	0.970561	1.4e-05
TCONS_00051021	XLOC_024562	XLOC_024562	lncRNA	Potri.011G132700	0.976736	6.18e-06
TCONS_00051021	XLOC_024562	XLOC_024562	lncRNA	Potri.014G159000	0.970192	1.46e-05
TCONS_00051021	XLOC_024562	XLOC_024562	lncRNA	Potri.014G018700	0.975241	7.68e-06
TCONS_00051021	XLOC_024562	XLOC_024562	lncRNA	Potri.004G176100	0.980163	3.55e-06
TCONS_00051021	XLOC_024562	XLOC_024562	lncRNA	Potri.004G176950	0.976719	6.2e-06
TCONS_00051021	XLOC_024562	XLOC_024562	lncRNA	Potri.003G163100	0.97255	1.1e-05
TCONS_00051021	XLOC_024562	XLOC_024562	lncRNA	Potri.008G121700	0.97518	7.74e-06
TCONS_00051021	XLOC_024562	XLOC_024562	lncRNA	Potri.001G057400	0.973951	9.16e-06
TCONS_00051021	XLOC_024562	XLOC_024562	lncRNA	Potri.001G168200	0.991244	2.05e-07
TCONS_00051021	XLOC_024562	XLOC_024562	lncRNA	Potri.012G121596	0.970762	1.37e-05
TCONS_00051021	XLOC_024562	XLOC_024562	lncRNA	Potri.006G219200	0.979857	3.75e-06
TCONS_00051021	XLOC_024562	XLOC_024562	lncRNA	Potri.010G133600	0.982053	2.51e-06
TCONS_00051021	XLOC_024562	XLOC_024562	lncRNA	Potri.001G155100	0.972473	1.11e-05
TCONS_00051021	XLOC_024562	XLOC_024562	lncRNA	Potri.018G085200	0.973824	9.31e-06
TCONS_00051021	XLOC_024562	XLOC_024562	lncRNA	Potri.005G215100	0.987631	6.85e-07
TCONS_00051021	XLOC_024562	XLOC_024562	lncRNA	Potri.004G035800	0.974613	8.37e-06
TCONS_00051021	XLOC_024562	XLOC_024562	lncRNA	Potri.011G158500	0.982427	2.33e-06
TCONS_00051021	XLOC_024562	XLOC_024562	lncRNA	Potri.003G221500	0.971971	1.18e-05
TCONS_00051021	XLOC_024562	XLOC_024562	lncRNA	Potri.013G000200	0.985429	1.21e-06
TCONS_00051021	XLOC_024562	XLOC_024562	lncRNA	Potri.006G144500	0.978661	4.58e-06
TCONS_00051021	XLOC_024562	XLOC_024562	lncRNA	Potri.007G047700	0.971802	1.21e-05
TCONS_00051021	XLOC_024562	XLOC_024562	lncRNA	Potri.005G130400	-0.976519	6.38e-06
TCONS_00051021	XLOC_024562	XLOC_024562	lncRNA	Potri.006G058800	0.972191	1.15e-05
TCONS_00051021	XLOC_024562	XLOC_024562	lncRNA	Potri.010G244100	0.9777	5.34e-06
TCONS_00051021	XLOC_024562	XLOC_024562	lncRNA	Potri.018G121100	0.993223	8.38e-08
TCONS_00051021	XLOC_024562	XLOC_024562	lncRNA	Potri.013G064800	0.985066	1.32e-06
TCONS_00051021	XLOC_024562	XLOC_024562	lncRNA	Potri.004G021300	0.98084	3.15e-06
TCONS_00051021	XLOC_024562	XLOC_024562	lncRNA	Potri.001G053400	0.970184	1.46e-05
TCONS_00051021	XLOC_024562	XLOC_024562	lncRNA	Potri.008G171400	0.97787	5.2e-06
TCONS_00051021	XLOC_024562	XLOC_024562	lncRNA	Potri.008G131300	0.977284	5.69e-06
TCONS_00051021	XLOC_024562	XLOC_024562	lncRNA	Potri.003G097300	0.981671	2.7e-06
TCONS_00051021	XLOC_024562	XLOC_024562	lncRNA	Potri.011G035850	0.978996	4.33e-06
TCONS_00051021	XLOC_024562	XLOC_024562	lncRNA	Potri.013G131200	0.97307	1.03e-05
TCONS_00051021	XLOC_024562	XLOC_024562	lncRNA	Potri.005G168300	0.982827	2.15e-06
TCONS_00051021	XLOC_024562	XLOC_024562	lncRNA	Potri.018G023900	0.984381	1.54e-06
TCONS_00051021	XLOC_024562	XLOC_024562	lncRNA	Potri.010G175500	0.987286	7.54e-07
TCONS_00051021	XLOC_024562	XLOC_024562	lncRNA	Potri.001G071500	-0.970903	1.34e-05
TCONS_00051021	XLOC_024562	XLOC_024562	lncRNA	Potri.017G032500	0.975794	7.1e-06
TCONS_00051021	XLOC_024562	XLOC_024562	lncRNA	Potri.006G128700	0.976881	6.05e-06
TCONS_00051021	XLOC_024562	XLOC_024562	lncRNA	Potri.018G024800	0.985908	1.08e-06
TCONS_00051021	XLOC_024562	XLOC_024562	lncRNA	Potri.003G062400	0.977584	5.43e-06
TCONS_00051021	XLOC_024562	XLOC_024562	lncRNA	Potri.004G225800	0.974045	9.04e-06
TCONS_00051021	XLOC_024562	XLOC_024562	lncRNA	Potri.008G097900	0.975505	7.39e-06
TCONS_00051021	XLOC_024562	XLOC_024562	lncRNA	Potri.008G101400	0.986388	9.56e-07
TCONS_00051021	XLOC_024562	XLOC_024562	lncRNA	Potri.009G028100	0.974715	8.26e-06
TCONS_00051021	XLOC_024562	XLOC_024562	lncRNA	Potri.019G103000	0.974673	8.3e-06
TCONS_00051021	XLOC_024562	XLOC_024562	lncRNA	Potri.008G022300	0.988559	5.22e-07
TCONS_00051021	XLOC_024562	XLOC_024562	lncRNA	Potri.005G040300	0.980617	3.28e-06
TCONS_00051021	XLOC_024562	XLOC_024562	lncRNA	Potri.011G043800	0.977177	5.78e-06
TCONS_00051021	XLOC_024562	XLOC_024562	lncRNA	Potri.007G015800	0.979734	3.83e-06
TCONS_00051021	XLOC_024562	XLOC_024562	lncRNA	Potri.001G163900	0.983139	2.02e-06
TCONS_00051021	XLOC_024562	XLOC_024562	lncRNA	Potri.013G073600	0.979353	4.08e-06
TCONS_00051021	XLOC_024562	XLOC_024562	lncRNA	Potri.015G087200	0.983548	1.85e-06
TCONS_00051021	XLOC_024562	XLOC_024562	lncRNA	Potri.001G091100	0.976022	6.87e-06
TCONS_00051021	XLOC_024562	XLOC_024562	lncRNA	Potri.001G470000	0.991812	1.62e-07
TCONS_00051021	XLOC_024562	XLOC_024562	lncRNA	Potri.002G030500	0.989367	4.04e-07
TCONS_00051021	XLOC_024562	XLOC_024562	lncRNA	Potri.008G121300	0.984139	1.63e-06
TCONS_00051021	XLOC_024562	XLOC_024562	lncRNA	Potri.003G072200	0.970435	1.42e-05
TCONS_00051021	XLOC_024562	XLOC_024562	lncRNA	Potri.007G140500	0.976877	6.05e-06
TCONS_00051021	XLOC_024562	XLOC_024562	lncRNA	Potri.001G467800	0.984782	1.41e-06
TCONS_00051021	XLOC_024562	XLOC_024562	lncRNA	Potri.009G078800	0.986586	9.09e-07
TCONS_00051021	XLOC_024562	XLOC_024562	lncRNA	Potri.006G098100	0.970385	1.43e-05
TCONS_00051021	XLOC_024562	XLOC_024562	lncRNA	Potri.009G159000	0.993915	5.75e-08
TCONS_00051021	XLOC_024562	XLOC_024562	lncRNA	Potri.004G202433	0.993127	8.8e-08
TCONS_00051021	XLOC_024562	XLOC_024562	lncRNA	Potri.014G103000	0.992897	9.87e-08
TCONS_00051021	XLOC_024562	XLOC_024562	lncRNA	Potri.011G036100	0.991132	2.14e-07
TCONS_00051021	XLOC_024562	XLOC_024562	lncRNA	Potri.016G059150	0.970285	1.45e-05
TCONS_00051021	XLOC_024562	XLOC_024562	lncRNA	Potri.002G082700	0.983323	1.94e-06
TCONS_00051021	XLOC_024562	XLOC_024562	lncRNA	Potri.015G017000	0.971727	1.22e-05
TCONS_00051021	XLOC_024562	XLOC_024562	lncRNA	Potri.012G053800	0.972796	1.06e-05
TCONS_00051021	XLOC_024562	XLOC_024562	lncRNA	Potri.012G094400	0.977108	5.84e-06
TCONS_00051021	XLOC_024562	XLOC_024562	lncRNA	Potri.005G251600	0.975046	7.89e-06
TCONS_00051021	XLOC_024562	XLOC_024562	lncRNA	Potri.017G083700	0.979148	4.22e-06
TCONS_00051021	XLOC_024562	XLOC_024562	lncRNA	Potri.014G130000	0.976004	6.88e-06
TCONS_00051021	XLOC_024562	XLOC_024562	lncRNA	Potri.006G019300	0.970792	1.36e-05
TCONS_00051021	XLOC_024562	XLOC_024562	lncRNA	Potri.010G118000	0.987755	6.61e-07
TCONS_00051021	XLOC_024562	XLOC_024562	lncRNA	Potri.006G006000	-0.97302	1.03e-05
TCONS_00051021	XLOC_024562	XLOC_024562	lncRNA	Potri.018G103500	0.978204	4.93e-06
TCONS_00051021	XLOC_024562	XLOC_024562	lncRNA	Potri.005G099400	0.979699	3.85e-06
TCONS_00051021	XLOC_024562	XLOC_024562	lncRNA	Potri.010G223900	0.978407	4.77e-06
TCONS_00051021	XLOC_024562	XLOC_024562	lncRNA	Potri.015G106000	0.970639	1.39e-05
TCONS_00051021	XLOC_024562	XLOC_024562	lncRNA	Potri.016G042500	0.979069	4.28e-06
TCONS_00051021	XLOC_024562	XLOC_024562	lncRNA	Potri.018G034700	0.973113	1.02e-05
TCONS_00051021	XLOC_024562	XLOC_024562	lncRNA	Potri.013G033000	0.990033	3.22e-07
TCONS_00051021	XLOC_024562	XLOC_024562	lncRNA	Potri.010G091200	0.975042	7.89e-06
TCONS_00051021	XLOC_024562	XLOC_024562	lncRNA	Potri.008G106300	0.971134	1.31e-05
TCONS_00051021	XLOC_024562	XLOC_024562	lncRNA	Potri.001G123500	0.985847	1.1e-06
TCONS_00051021	XLOC_024562	XLOC_024562	lncRNA	Potri.006G135800	0.977659	5.37e-06
TCONS_00051021	XLOC_024562	XLOC_024562	lncRNA	Potri.016G038100	0.975288	7.62e-06
TCONS_00051021	XLOC_024562	XLOC_024562	lncRNA	Potri.004G142000	0.974307	8.73e-06
TCONS_00051021	XLOC_024562	XLOC_024562	lncRNA	Potri.001G250400	0.979001	4.33e-06
TCONS_00051021	XLOC_024562	XLOC_024562	lncRNA	Potri.005G102100	0.98178	2.64e-06
TCONS_00051021	XLOC_024562	XLOC_024562	lncRNA	Potri.010G188500	0.991543	1.82e-07
TCONS_00051021	XLOC_024562	XLOC_024562	lncRNA	Potri.001G167100	0.991906	1.56e-07
TCONS_00051021	XLOC_024562	XLOC_024562	lncRNA	Potri.003G140900	0.978259	4.88e-06
TCONS_00051021	XLOC_024562	XLOC_024562	lncRNA	XLOC_007096	0.972186	1.15e-05
TCONS_00051021	XLOC_024562	XLOC_024562	lncRNA	Potri.018G053800	0.977113	5.84e-06
TCONS_00051021	XLOC_024562	XLOC_024562	lncRNA	Potri.017G047700	0.980509	3.34e-06
TCONS_00051021	XLOC_024562	XLOC_024562	lncRNA	Potri.009G044400	0.972383	1.12e-05
TCONS_00051021	XLOC_024562	XLOC_024562	lncRNA	Potri.001G103900	0.978383	4.79e-06
TCONS_00051021	XLOC_024562	XLOC_024562	lncRNA	Potri.003G129000	0.974254	8.79e-06
TCONS_00051021	XLOC_024562	XLOC_024562	lncRNA	Potri.009G103400	0.971067	1.32e-05
TCONS_00051021	XLOC_024562	XLOC_024562	lncRNA	Potri.007G010200	0.98734	7.42e-07
TCONS_00051021	XLOC_024562	XLOC_024562	lncRNA	XLOC_051660	0.980246	3.5e-06
TCONS_00051021	XLOC_024562	XLOC_024562	lncRNA	Potri.001G177300	0.971942	1.19e-05
TCONS_00051021	XLOC_024562	XLOC_024562	lncRNA	Potri.008G178800	0.97796	5.12e-06
TCONS_00051021	XLOC_024562	XLOC_024562	lncRNA	Potri.012G143100	0.970139	1.47e-05
TCONS_00051021	XLOC_024562	XLOC_024562	lncRNA	Potri.014G113700	0.970351	1.44e-05
TCONS_00051021	XLOC_024562	XLOC_024562	lncRNA	Potri.007G071900	0.988599	5.15e-07
TCONS_00051021	XLOC_024562	XLOC_024562	lncRNA	Potri.009G035800	0.98309	2.04e-06
TCONS_00051021	XLOC_024562	XLOC_024562	lncRNA	Potri.013G019200	0.981603	2.73e-06
TCONS_00051021	XLOC_024562	XLOC_024562	lncRNA	Potri.003G158400	0.983487	1.87e-06
TCONS_00051021	XLOC_024562	XLOC_024562	lncRNA	Potri.013G094900	0.987554	7e-07
TCONS_00051021	XLOC_024562	XLOC_024562	lncRNA	Potri.008G029600	0.987882	6.37e-07
TCONS_00051021	XLOC_024562	XLOC_024562	lncRNA	Potri.005G072500	0.970619	1.39e-05
TCONS_00051021	XLOC_024562	XLOC_024562	lncRNA	Potri.T046200	0.977401	5.59e-06
TCONS_00051021	XLOC_024562	XLOC_024562	lncRNA	Potri.004G227600	0.975032	7.9e-06
TCONS_00051021	XLOC_024562	XLOC_024562	lncRNA	Potri.006G207900	0.976133	6.76e-06
TCONS_00051021	XLOC_024562	XLOC_024562	lncRNA	Potri.017G131100	0.976437	6.46e-06
TCONS_00051021	XLOC_024562	XLOC_024562	lncRNA	Potri.010G115200	0.987007	8.13e-07
TCONS_00051021	XLOC_024562	XLOC_024562	lncRNA	Potri.017G142600	0.974353	8.68e-06
TCONS_00051021	XLOC_024562	XLOC_024562	lncRNA	Potri.008G133100	0.979798	3.78e-06
TCONS_00051021	XLOC_024562	XLOC_024562	lncRNA	Potri.017G053200	0.97378	9.37e-06
TCONS_00051021	XLOC_024562	XLOC_024562	lncRNA	Potri.003G222800	0.97034	1.44e-05
TCONS_00051021	XLOC_024562	XLOC_024562	lncRNA	Potri.004G154600	0.992864	1e-07
TCONS_00051021	XLOC_024562	XLOC_024562	lncRNA	Potri.011G153600	0.970111	1.48e-05
TCONS_00051021	XLOC_024562	XLOC_024562	lncRNA	Potri.008G118600	0.974087	8.99e-06
TCONS_00051021	XLOC_024562	XLOC_024562	lncRNA	Potri.006G134450	0.978079	5.03e-06
TCONS_00051021	XLOC_024562	XLOC_024562	lncRNA	Potri.010G029200	0.9743	8.74e-06
TCONS_00051021	XLOC_024562	XLOC_024562	lncRNA	Potri.012G078300	0.977112	5.84e-06
TCONS_00051021	XLOC_024562	XLOC_024562	lncRNA	Potri.005G171400	0.986146	1.02e-06
TCONS_00051021	XLOC_024562	XLOC_024562	lncRNA	Potri.008G127700	0.986066	1.04e-06
TCONS_00051021	XLOC_024562	XLOC_024562	lncRNA	Potri.011G075800	0.992922	9.75e-08
TCONS_00051021	XLOC_024562	XLOC_024562	lncRNA	Potri.014G135590	0.979382	4.06e-06
TCONS_00051021	XLOC_024562	XLOC_024562	lncRNA	Potri.004G062500	0.977262	5.71e-06
TCONS_00051021	XLOC_024562	XLOC_024562	lncRNA	Potri.005G015300	0.994788	3.35e-08
TCONS_00051021	XLOC_024562	XLOC_024562	lncRNA	Potri.014G164100	0.973791	9.35e-06
TCONS_00051021	XLOC_024562	XLOC_024562	lncRNA	Potri.001G145066	0.980426	3.39e-06
TCONS_00051021	XLOC_024562	XLOC_024562	lncRNA	Potri.004G005900	0.978725	4.53e-06
TCONS_00051021	XLOC_024562	XLOC_024562	lncRNA	Potri.018G069450	0.974075	9.01e-06
TCONS_00051021	XLOC_024562	XLOC_024562	lncRNA	Potri.012G001400	0.979253	4.15e-06
TCONS_00051021	XLOC_024562	XLOC_024562	lncRNA	Potri.005G117200	0.974163	8.9e-06
TCONS_00051021	XLOC_024562	XLOC_024562	lncRNA	Potri.001G418500	0.976967	5.97e-06
TCONS_00051021	XLOC_024562	XLOC_024562	lncRNA	Potri.001G102200	0.979737	3.82e-06
TCONS_00051021	XLOC_024562	XLOC_024562	lncRNA	Potri.019G039600	0.985733	1.13e-06
TCONS_00051021	XLOC_024562	XLOC_024562	lncRNA	Potri.003G004000	-0.975989	6.9e-06
TCONS_00051021	XLOC_024562	XLOC_024562	lncRNA	Potri.004G111400	0.995675	1.74e-08
TCONS_00051021	XLOC_024562	XLOC_024562	lncRNA	Potri.004G035500	0.981999	2.53e-06
TCONS_00051021	XLOC_024562	XLOC_024562	lncRNA	Potri.003G055200	0.991405	1.92e-07
TCONS_00051021	XLOC_024562	XLOC_024562	lncRNA	Potri.009G036300	0.991557	1.81e-07
TCONS_00051021	XLOC_024562	XLOC_024562	lncRNA	Potri.016G085200	0.983329	1.94e-06
TCONS_00051021	XLOC_024562	XLOC_024562	lncRNA	Potri.002G131300	0.982296	2.39e-06
TCONS_00051021	XLOC_024562	XLOC_024562	lncRNA	Potri.014G025200	0.985858	1.09e-06
TCONS_00051021	XLOC_024562	XLOC_024562	lncRNA	Potri.010G097800	0.990527	2.7e-07
TCONS_00051021	XLOC_024562	XLOC_024562	lncRNA	Potri.004G152100	0.975444	7.46e-06
TCONS_00051021	XLOC_024562	XLOC_024562	lncRNA	Potri.001G331500	0.978857	4.43e-06
TCONS_00051021	XLOC_024562	XLOC_024562	lncRNA	Potri.006G108300	0.971946	1.18e-05
TCONS_00051021	XLOC_024562	XLOC_024562	lncRNA	Potri.001G411400	0.979452	4.01e-06
TCONS_00051021	XLOC_024562	XLOC_024562	lncRNA	Potri.006G085700	0.979787	3.79e-06
TCONS_00051021	XLOC_024562	XLOC_024562	lncRNA	Potri.002G119100	0.988605	5.14e-07
TCONS_00051021	XLOC_024562	XLOC_024562	lncRNA	Potri.003G143000	0.971905	1.19e-05
TCONS_00051021	XLOC_024562	XLOC_024562	lncRNA	Potri.014G189500	0.977805	5.25e-06
TCONS_00051021	XLOC_024562	XLOC_024562	lncRNA	XLOC_017630	0.974281	8.76e-06
TCONS_00051021	XLOC_024562	XLOC_024562	lncRNA	Potri.002G093500	0.990632	2.6e-07
TCONS_00051021	XLOC_024562	XLOC_024562	lncRNA	Potri.008G026100	0.972403	1.12e-05
TCONS_00051021	XLOC_024562	XLOC_024562	lncRNA	Potri.016G001200	0.976891	6.04e-06
TCONS_00051021	XLOC_024562	XLOC_024562	lncRNA	Potri.004G176750	0.987814	6.5e-07
TCONS_00051021	XLOC_024562	XLOC_024562	lncRNA	Potri.012G073700	0.975422	7.48e-06
TCONS_00051021	XLOC_024562	XLOC_024562	lncRNA	Potri.011G046400	0.981936	2.56e-06
TCONS_00051021	XLOC_024562	XLOC_024562	lncRNA	Potri.002G189900	0.983089	2.04e-06
TCONS_00051021	XLOC_024562	XLOC_024562	lncRNA	Potri.002G045400	0.992695	1.09e-07
TCONS_00051021	XLOC_024562	XLOC_024562	lncRNA	Potri.002G050800	0.973553	9.65e-06
TCONS_00051021	XLOC_024562	XLOC_024562	lncRNA	Potri.002G107700	0.971224	1.29e-05
TCONS_00051021	XLOC_024562	XLOC_024562	lncRNA	Potri.018G143100	0.986836	8.51e-07
TCONS_00051021	XLOC_024562	XLOC_024562	lncRNA	Potri.005G064000	0.980228	3.51e-06
TCONS_00051021	XLOC_024562	XLOC_024562	lncRNA	Potri.001G097901	0.9854	1.22e-06
TCONS_00051021	XLOC_024562	XLOC_024562	lncRNA	Potri.008G117900	0.979991	3.66e-06
TCONS_00051021	XLOC_024562	XLOC_024562	lncRNA	Potri.013G042600	0.970629	1.39e-05
TCONS_00051021	XLOC_024562	XLOC_024562	lncRNA	Potri.003G167400	0.971601	1.24e-05
TCONS_00051021	XLOC_024562	XLOC_024562	lncRNA	Potri.002G163400	0.974708	8.27e-06
TCONS_00051021	XLOC_024562	XLOC_024562	lncRNA	Potri.006G205600	0.976112	6.78e-06
TCONS_00051021	XLOC_024562	XLOC_024562	lncRNA	Potri.001G417000	0.979531	3.96e-06
TCONS_00051021	XLOC_024562	XLOC_024562	lncRNA	Potri.004G234600	0.972934	1.05e-05
TCONS_00051021	XLOC_024562	XLOC_024562	lncRNA	Potri.007G043800	0.97587	7.02e-06
TCONS_00051021	XLOC_024562	XLOC_024562	lncRNA	Potri.001G234200	0.972751	1.07e-05
TCONS_00051021	XLOC_024562	XLOC_024562	lncRNA	Potri.018G138100	0.976083	6.81e-06
TCONS_00051021	XLOC_024562	XLOC_024562	lncRNA	Potri.013G116400	0.978687	4.56e-06
TCONS_00051021	XLOC_024562	XLOC_024562	lncRNA	Potri.004G084900	0.97022	1.46e-05
TCONS_00051021	XLOC_024562	XLOC_024562	lncRNA	Potri.006G139700	0.981158	2.97e-06
TCONS_00051021	XLOC_024562	XLOC_024562	lncRNA	Potri.005G185700	0.972292	1.13e-05
TCONS_00051021	XLOC_024562	XLOC_024562	lncRNA	Potri.003G170400	0.988757	4.91e-07
TCONS_00051021	XLOC_024562	XLOC_024562	lncRNA	Potri.004G038000	0.987218	7.68e-07
TCONS_00051021	XLOC_024562	XLOC_024562	lncRNA	Potri.012G088500	0.972691	1.08e-05
TCONS_00051021	XLOC_024562	XLOC_024562	lncRNA	Potri.001G199200	0.971775	1.21e-05
TCONS_00051021	XLOC_024562	XLOC_024562	lncRNA	Potri.008G121000	0.994664	3.64e-08
TCONS_00051021	XLOC_024562	XLOC_024562	lncRNA	Potri.004G019500	0.971219	1.29e-05
TCONS_00051021	XLOC_024562	XLOC_024562	lncRNA	Potri.019G056700	0.995554	1.92e-08
TCONS_00051021	XLOC_024562	XLOC_024562	lncRNA	Potri.015G052800	0.989969	3.3e-07
TCONS_00051021	XLOC_024562	XLOC_024562	lncRNA	Potri.001G404100	0.978186	4.94e-06
TCONS_00051021	XLOC_024562	XLOC_024562	lncRNA	Potri.008G149300	0.98789	6.36e-07
TCONS_00051021	XLOC_024562	XLOC_024562	lncRNA	Potri.001G405400	0.977823	5.23e-06
TCONS_00051021	XLOC_024562	XLOC_024562	lncRNA	Potri.004G019700	0.977205	5.76e-06
TCONS_00051021	XLOC_024562	XLOC_024562	lncRNA	Potri.013G048000	0.979729	3.83e-06
TCONS_00051021	XLOC_024562	XLOC_024562	lncRNA	Potri.002G081800	0.987847	6.44e-07
TCONS_00051021	XLOC_024562	XLOC_024562	lncRNA	Potri.002G093450	0.978311	4.84e-06
TCONS_00051021	XLOC_024562	XLOC_024562	lncRNA	Potri.010G219600	0.970467	1.42e-05
TCONS_00051021	XLOC_024562	XLOC_024562	lncRNA	Potri.018G009500	0.971174	1.3e-05
TCONS_00051021	XLOC_024562	XLOC_024562	lncRNA	Potri.001G206900	0.97777	5.28e-06
TCONS_00051021	XLOC_024562	XLOC_024562	lncRNA	Potri.006G217900	0.987744	6.63e-07
TCONS_00051021	XLOC_024562	XLOC_024562	lncRNA	Potri.010G037500	-0.98551	1.19e-06
TCONS_00051021	XLOC_024562	XLOC_024562	lncRNA	Potri.002G122800	0.98254	2.28e-06
TCONS_00051021	XLOC_024562	XLOC_024562	lncRNA	Potri.019G072300	0.97246	1.11e-05
TCONS_00051021	XLOC_024562	XLOC_024562	lncRNA	Potri.010G075800	0.971448	1.26e-05
TCONS_00051021	XLOC_024562	XLOC_024562	lncRNA	Potri.008G026700	0.987941	6.27e-07
TCONS_00051021	XLOC_024562	XLOC_024562	lncRNA	Potri.005G115100	0.971006	1.33e-05
TCONS_00051021	XLOC_024562	XLOC_024562	lncRNA	Potri.014G087000	0.970094	1.48e-05
TCONS_00051021	XLOC_024562	XLOC_024562	lncRNA	Potri.017G088300	0.987642	6.83e-07
TCONS_00051021	XLOC_024562	XLOC_024562	lncRNA	Potri.005G067500	0.984361	1.55e-06
TCONS_00051021	XLOC_024562	XLOC_024562	lncRNA	Potri.004G067400	0.979719	3.84e-06
TCONS_00051021	XLOC_024562	XLOC_024562	lncRNA	Potri.001G096200	-0.976803	6.12e-06
TCONS_00051021	XLOC_024562	XLOC_024562	lncRNA	Potri.002G067300	0.972053	1.17e-05
TCONS_00051021	XLOC_024562	XLOC_024562	lncRNA	Potri.008G031800	0.972571	1.1e-05
TCONS_00051021	XLOC_024562	XLOC_024562	lncRNA	Potri.001G181100	0.986038	1.04e-06
TCONS_00051021	XLOC_024562	XLOC_024562	lncRNA	Potri.002G123300	0.979519	3.97e-06
TCONS_00051021	XLOC_024562	XLOC_024562	lncRNA	Potri.019G103200	0.975311	7.6e-06
TCONS_00051021	XLOC_024562	XLOC_024562	lncRNA	Potri.014G024100	0.976401	6.5e-06
TCONS_00051021	XLOC_024562	XLOC_024562	lncRNA	Potri.010G093400	-0.973579	9.62e-06
TCONS_00051021	XLOC_024562	XLOC_024562	lncRNA	Potri.008G109100	0.979133	4.23e-06
TCONS_00051021	XLOC_024562	XLOC_024562	lncRNA	Potri.010G090800	0.979536	3.96e-06
TCONS_00051021	XLOC_024562	XLOC_024562	lncRNA	Potri.014G104100	0.975159	7.76e-06
TCONS_00051021	XLOC_024562	XLOC_024562	lncRNA	Potri.014G165100	-0.977174	5.79e-06
TCONS_00051021	XLOC_024562	XLOC_024562	lncRNA	Potri.001G168100	0.991346	1.97e-07
TCONS_00051021	XLOC_024562	XLOC_024562	lncRNA	Potri.001G271800	0.973717	9.45e-06
TCONS_00051021	XLOC_024562	XLOC_024562	lncRNA	Potri.008G089000	0.976226	6.67e-06
TCONS_00051021	XLOC_024562	XLOC_024562	lncRNA	Potri.009G105900	0.975758	7.13e-06
TCONS_00051021	XLOC_024562	XLOC_024562	lncRNA	Potri.002G019300	0.978574	4.64e-06
TCONS_00051021	XLOC_024562	XLOC_024562	lncRNA	Potri.004G227700	0.981501	2.78e-06
TCONS_00051021	XLOC_024562	XLOC_024562	lncRNA	Potri.003G168800	0.977674	5.36e-06
TCONS_00051021	XLOC_024562	XLOC_024562	lncRNA	Potri.006G188300	0.985468	1.2e-06
TCONS_00051021	XLOC_024562	XLOC_024562	lncRNA	Potri.017G053400	0.973293	9.99e-06
TCONS_00051021	XLOC_024562	XLOC_024562	lncRNA	Potri.007G097400	0.986774	8.65e-07
TCONS_00051021	XLOC_024562	XLOC_024562	lncRNA	Potri.001G409900	0.981656	2.7e-06
TCONS_00051021	XLOC_024562	XLOC_024562	lncRNA	Potri.009G054800	0.970269	1.45e-05
TCONS_00051021	XLOC_024562	XLOC_024562	lncRNA	Potri.014G102300	0.974972	7.97e-06
TCONS_00051021	XLOC_024562	XLOC_024562	lncRNA	Potri.005G183600	0.971904	1.19e-05
TCONS_00051021	XLOC_024562	XLOC_024562	lncRNA	Potri.003G163000	0.984788	1.41e-06
TCONS_00051021	XLOC_024562	XLOC_024562	lncRNA	Potri.004G203300	0.980808	3.16e-06
TCONS_00051021	XLOC_024562	XLOC_024562	lncRNA	Potri.004G151725	0.982427	2.33e-06
TCONS_00051021	XLOC_024562	XLOC_024562	lncRNA	Potri.005G242300	0.993339	7.89e-08
TCONS_00051021	XLOC_024562	XLOC_024562	lncRNA	Potri.008G085600	0.988697	5e-07
TCONS_00051021	XLOC_024562	XLOC_024562	lncRNA	Potri.008G124700	0.987149	7.82e-07
TCONS_00051021	XLOC_024562	XLOC_024562	lncRNA	Potri.002G117900	0.970001	1.5e-05
TCONS_00051021	XLOC_024562	XLOC_024562	lncRNA	Potri.006G226300	0.983864	1.73e-06
TCONS_00051021	XLOC_024562	XLOC_024562	lncRNA	Potri.009G037300	0.986113	1.03e-06
TCONS_00051021	XLOC_024562	XLOC_024562	lncRNA	Potri.012G000800	0.977135	5.82e-06
TCONS_00051021	XLOC_024562	XLOC_024562	lncRNA	Potri.015G073800	0.979833	3.76e-06
TCONS_00051021	XLOC_024562	XLOC_024562	lncRNA	Potri.016G125300	0.975503	7.4e-06
TCONS_00051021	XLOC_024562	XLOC_024562	lncRNA	Potri.014G012900	0.997469	2.68e-09
TCONS_00051021	XLOC_024562	XLOC_024562	lncRNA	Potri.007G016000	0.991837	1.61e-07
TCONS_00051021	XLOC_024562	XLOC_024562	lncRNA	Potri.007G016100	0.972168	1.15e-05
TCONS_00051021	XLOC_024562	XLOC_024562	lncRNA	Potri.016G058500	0.971933	1.19e-05
TCONS_00051021	XLOC_024562	XLOC_024562	lncRNA	Potri.004G152300	0.980981	3.07e-06
TCONS_00051021	XLOC_024562	XLOC_024562	lncRNA	Potri.002G146200	0.974071	9.01e-06
TCONS_00051021	XLOC_024562	XLOC_024562	lncRNA	Potri.015G069400	0.977532	5.48e-06
TCONS_00051021	XLOC_024562	XLOC_024562	lncRNA	Potri.001G051900	0.994227	4.79e-08
TCONS_00051021	XLOC_024562	XLOC_024562	lncRNA	Potri.008G088800	0.972215	1.15e-05
TCONS_00051021	XLOC_024562	XLOC_024562	lncRNA	Potri.005G099500	0.986588	9.08e-07
TCONS_00051021	XLOC_024562	XLOC_024562	lncRNA	Potri.017G101500	0.974248	8.8e-06
TCONS_00051021	XLOC_024562	XLOC_024562	lncRNA	Potri.012G069000	0.981436	2.82e-06
TCONS_00051021	XLOC_024562	XLOC_024562	lncRNA	XLOC_048922	0.982133	2.47e-06
TCONS_00051021	XLOC_024562	XLOC_024562	lncRNA	Potri.017G109000	0.979466	4e-06
TCONS_00051021	XLOC_024562	XLOC_024562	lncRNA	Potri.011G067600	0.98438	1.54e-06
TCONS_00051021	XLOC_024562	XLOC_024562	lncRNA	Potri.010G161400	-0.97147	1.26e-05
TCONS_00051021	XLOC_024562	XLOC_024562	lncRNA	Potri.016G058600	0.986119	1.02e-06
TCONS_00051021	XLOC_024562	XLOC_024562	lncRNA	Potri.017G114700	0.987019	8.1e-07
TCONS_00051021	XLOC_024562	XLOC_024562	lncRNA	Potri.009G134200	0.97991	3.71e-06
TCONS_00051021	XLOC_024562	XLOC_024562	lncRNA	Potri.016G042250	0.976286	6.61e-06
TCONS_00051021	XLOC_024562	XLOC_024562	lncRNA	Potri.008G211000	0.975837	7.05e-06
TCONS_00051021	XLOC_024562	XLOC_024562	lncRNA	Potri.015G147000	0.97875	4.51e-06
TCONS_00051021	XLOC_024562	XLOC_024562	lncRNA	Potri.018G069700	0.973757	9.4e-06
TCONS_00051021	XLOC_024562	XLOC_024562	lncRNA	Potri.014G130400	-0.981436	2.82e-06
TCONS_00051021	XLOC_024562	XLOC_024562	lncRNA	Potri.007G137900	0.974687	8.29e-06
TCONS_00051021	XLOC_024562	XLOC_024562	lncRNA	Potri.013G028200	0.98723	7.65e-07
TCONS_00051021	XLOC_024562	XLOC_024562	lncRNA	Potri.017G027500	0.978425	4.76e-06
TCONS_00051021	XLOC_024562	XLOC_024562	lncRNA	Potri.001G255800	0.97106	1.32e-05
TCONS_00051021	XLOC_024562	XLOC_024562	lncRNA	Potri.011G035901	0.979717	3.84e-06
TCONS_00051021	XLOC_024562	XLOC_024562	lncRNA	Potri.015G141400	0.970392	1.43e-05
TCONS_00051021	XLOC_024562	XLOC_024562	lncRNA	Potri.018G106700	0.971273	1.29e-05
TCONS_00051021	XLOC_024562	XLOC_024562	lncRNA	Potri.001G139600	0.981223	2.93e-06
TCONS_00051021	XLOC_024562	XLOC_024562	lncRNA	Potri.004G093200	0.971042	1.32e-05
TCONS_00051021	XLOC_024562	XLOC_024562	lncRNA	Potri.016G070200	0.97745	5.55e-06
TCONS_00051021	XLOC_024562	XLOC_024562	lncRNA	Potri.001G049400	0.971496	1.25e-05
TCONS_00051021	XLOC_024562	XLOC_024562	lncRNA	Potri.003G120800	0.970198	1.46e-05
TCONS_00051021	XLOC_024562	XLOC_024562	lncRNA	Potri.002G176400	0.982186	2.44e-06
TCONS_00051021	XLOC_024562	XLOC_024562	lncRNA	Potri.017G027800	0.975213	7.71e-06
TCONS_00051021	XLOC_024562	XLOC_024562	lncRNA	Potri.014G084600	0.978127	4.99e-06
TCONS_00051021	XLOC_024562	XLOC_024562	lncRNA	Potri.013G051400	0.977024	5.92e-06
TCONS_00051021	XLOC_024562	XLOC_024562	lncRNA	Potri.018G131700	0.976214	6.68e-06
TCONS_00051021	XLOC_024562	XLOC_024562	lncRNA	Potri.014G129000	0.971386	1.27e-05
TCONS_00051021	XLOC_024562	XLOC_024562	lncRNA	Potri.011G125251	0.985753	1.12e-06
TCONS_00051021	XLOC_024562	XLOC_024562	lncRNA	Potri.010G249900	0.984695	1.44e-06
TCONS_00051021	XLOC_024562	XLOC_024562	lncRNA	Potri.010G047200	0.979171	4.21e-06
TCONS_00051021	XLOC_024562	XLOC_024562	lncRNA	Potri.006G251800	0.971841	1.2e-05
TCONS_00051021	XLOC_024562	XLOC_024562	lncRNA	Potri.001G062800	0.972585	1.09e-05
TCONS_00051021	XLOC_024562	XLOC_024562	lncRNA	Potri.008G106700	0.988551	5.23e-07
TCONS_00051021	XLOC_024562	XLOC_024562	lncRNA	Potri.003G142900	0.975915	6.97e-06
TCONS_00051021	XLOC_024562	XLOC_024562	lncRNA	Potri.002G097800	0.980426	3.39e-06
TCONS_00051021	XLOC_024562	XLOC_024562	lncRNA	Potri.010G234300	0.984918	1.37e-06
TCONS_00051021	XLOC_024562	XLOC_024562	lncRNA	Potri.006G111400	0.988855	4.76e-07
TCONS_00051021	XLOC_024562	XLOC_024562	lncRNA	Potri.006G066800	0.971188	1.3e-05
TCONS_00051021	XLOC_024562	XLOC_024562	lncRNA	Potri.T125207	0.977285	5.69e-06
TCONS_00051021	XLOC_024562	XLOC_024562	lncRNA	Potri.002G197900	0.975844	7.04e-06
TCONS_00051021	XLOC_024562	XLOC_024562	lncRNA	Potri.014G160500	0.986075	1.03e-06
TCONS_00049048	XLOC_023653	XLOC_023653	lncRNA	Potri.012G073500	0.972865	1.06e-05
TCONS_00112080	XLOC_065748	XLOC_065748	lncRNA	Potri.006G016001	0.972895	1.05e-05
TCONS_00112080	XLOC_065748	XLOC_065748	lncRNA	Potri.009G101200	0.990939	2.31e-07
TCONS_00112080	XLOC_065748	XLOC_065748	lncRNA	Potri.009G101500	0.987561	6.98e-07
TCONS_00015721	Potri.002G099000	Potri.002G099000;ancestorIdentifier=Potri.002G099000.v3.1	lncRNA	Potri.012G138300	0.974775	8.19e-06
TCONS_00015721	Potri.002G099000	Potri.002G099000;ancestorIdentifier=Potri.002G099000.v3.1	lncRNA	Potri.010G035000	0.986513	9.26e-07
TCONS_00015721	Potri.002G099000	Potri.002G099000;ancestorIdentifier=Potri.002G099000.v3.1	lncRNA	Potri.010G063500	0.970823	1.36e-05
TCONS_00015721	Potri.002G099000	Potri.002G099000;ancestorIdentifier=Potri.002G099000.v3.1	lncRNA	Potri.004G235200	0.971545	1.24e-05
TCONS_00015721	Potri.002G099000	Potri.002G099000;ancestorIdentifier=Potri.002G099000.v3.1	lncRNA	Potri.001G326700	0.971405	1.27e-05
TCONS_00015721	Potri.002G099000	Potri.002G099000;ancestorIdentifier=Potri.002G099000.v3.1	lncRNA	Potri.005G093000	0.970695	1.38e-05
TCONS_00015721	Potri.002G099000	Potri.002G099000;ancestorIdentifier=Potri.002G099000.v3.1	lncRNA	Potri.007G003400	0.975045	7.89e-06
TCONS_00015721	Potri.002G099000	Potri.002G099000;ancestorIdentifier=Potri.002G099000.v3.1	lncRNA	Potri.013G071800	0.972605	1.09e-05
TCONS_00015721	Potri.002G099000	Potri.002G099000;ancestorIdentifier=Potri.002G099000.v3.1	lncRNA	Potri.015G083000	0.978768	4.5e-06
TCONS_00041219	Potri.005G031500	Potri.005G031500	lncRNA	Potri.016G101900	0.986442	9.43e-07
TCONS_00041219	Potri.005G031500	Potri.005G031500	lncRNA	Potri.014G176600	0.970543	1.4e-05
TCONS_00041219	Potri.005G031500	Potri.005G031500	lncRNA	Potri.008G136040	0.971372	1.27e-05
TCONS_00014052	XLOC_008476	XLOC_008476	lncRNA	Potri.001G156200	0.973803	9.34e-06
TCONS_00014052	XLOC_008476	XLOC_008476	lncRNA	Potri.011G041800	0.970492	1.41e-05
TCONS_00014053	XLOC_008476	XLOC_008476	lncRNA	Potri.010G234200	0.990459	2.77e-07
TCONS_00014053	XLOC_008476	XLOC_008476	lncRNA	Potri.006G049000	0.971159	1.3e-05
TCONS_00014053	XLOC_008476	XLOC_008476	lncRNA	Potri.015G007600	0.971508	1.25e-05
TCONS_00014053	XLOC_008476	XLOC_008476	lncRNA	Potri.011G113300	0.99689	5.51e-09
TCONS_00014053	XLOC_008476	XLOC_008476	lncRNA	Potri.012G039400	0.977619	5.4e-06
TCONS_00014053	XLOC_008476	XLOC_008476	lncRNA	Potri.013G012800	0.97139	1.27e-05
TCONS_00014053	XLOC_008476	XLOC_008476	lncRNA	Potri.010G183600	0.972344	1.13e-05
TCONS_00033728	XLOC_019980	XLOC_019980	lncRNA	Potri.008G019700	-0.972043	1.17e-05
TCONS_00033728	XLOC_019980	XLOC_019980	lncRNA	Potri.002G083200	0.9737	9.47e-06
TCONS_00033728	XLOC_019980	XLOC_019980	lncRNA	Potri.015G102100	0.970024	1.49e-05
TCONS_00033728	XLOC_019980	XLOC_019980	lncRNA	Potri.005G177600	0.991485	1.86e-07
TCONS_00033728	XLOC_019980	XLOC_019980	lncRNA	Potri.005G026100	0.976804	6.12e-06
TCONS_00033728	XLOC_019980	XLOC_019980	lncRNA	Potri.004G190100	0.97315	1.02e-05
TCONS_00033728	XLOC_019980	XLOC_019980	lncRNA	Potri.004G223900	0.992496	1.2e-07
TCONS_00033728	XLOC_019980	XLOC_019980	lncRNA	Potri.015G102401	0.975682	7.21e-06
TCONS_00033728	XLOC_019980	XLOC_019980	lncRNA	Potri.013G076600	0.977728	5.31e-06
TCONS_00033728	XLOC_019980	XLOC_019980	lncRNA	Potri.011G047500	0.980742	3.2e-06
TCONS_00064404	XLOC_037815	XLOC_037815	lncRNA	Potri.004G056800	0.987576	6.95e-07
TCONS_00064404	XLOC_037815	XLOC_037815	lncRNA	Potri.008G082400	0.974902	8.05e-06
TCONS_00064404	XLOC_037815	XLOC_037815	lncRNA	Potri.019G120700	0.976713	6.2e-06
TCONS_00069446	XLOC_040901	XLOC_040901	lncRNA	Potri.006G206500	-0.982843	2.14e-06
TCONS_00069446	XLOC_040901	XLOC_040901	lncRNA	Potri.019G042700	-0.982506	2.29e-06
TCONS_00069446	XLOC_040901	XLOC_040901	lncRNA	Potri.013G069900	-0.971501	1.25e-05
TCONS_00069446	XLOC_040901	XLOC_040901	lncRNA	Potri.002G230200	-0.975526	7.37e-06
TCONS_00069446	XLOC_040901	XLOC_040901	lncRNA	Potri.009G017100	-0.980557	3.31e-06
TCONS_00069446	XLOC_040901	XLOC_040901	lncRNA	Potri.007G123100	-0.977255	5.71e-06
TCONS_00069446	XLOC_040901	XLOC_040901	lncRNA	Potri.018G097600	-0.974443	8.57e-06
TCONS_00069446	XLOC_040901	XLOC_040901	lncRNA	Potri.007G058500	-0.982199	2.44e-06
TCONS_00069446	XLOC_040901	XLOC_040901	lncRNA	Potri.018G138206	-0.98634	9.68e-07
TCONS_00069446	XLOC_040901	XLOC_040901	lncRNA	Potri.001G082150	-0.972758	1.07e-05
TCONS_00069446	XLOC_040901	XLOC_040901	lncRNA	Potri.019G024400	-0.977147	5.81e-06
TCONS_00069446	XLOC_040901	XLOC_040901	lncRNA	Potri.001G194701	-0.973953	9.15e-06
TCONS_00069446	XLOC_040901	XLOC_040901	lncRNA	Potri.014G110500	-0.974639	8.34e-06
TCONS_00069446	XLOC_040901	XLOC_040901	lncRNA	Potri.010G034600	-0.981365	2.86e-06
TCONS_00069446	XLOC_040901	XLOC_040901	lncRNA	Potri.010G003500	0.971758	1.21e-05
TCONS_00069446	XLOC_040901	XLOC_040901	lncRNA	Potri.001G127300	-0.986032	1.05e-06
TCONS_00069446	XLOC_040901	XLOC_040901	lncRNA	Potri.008G192100	-0.97103	1.32e-05
TCONS_00069446	XLOC_040901	XLOC_040901	lncRNA	Potri.001G074600	-0.972682	1.08e-05
TCONS_00069446	XLOC_040901	XLOC_040901	lncRNA	Potri.005G074000	-0.972336	1.13e-05
TCONS_00069446	XLOC_040901	XLOC_040901	lncRNA	Potri.019G085900	-0.976825	6.1e-06
TCONS_00069446	XLOC_040901	XLOC_040901	lncRNA	Potri.006G185100	-0.97765	5.38e-06
TCONS_00069446	XLOC_040901	XLOC_040901	lncRNA	Potri.003G087300	-0.974541	8.46e-06
TCONS_00069446	XLOC_040901	XLOC_040901	lncRNA	Potri.008G095800	-0.970061	1.48e-05
TCONS_00069446	XLOC_040901	XLOC_040901	lncRNA	Potri.003G143500	-0.972627	1.09e-05
TCONS_00069446	XLOC_040901	XLOC_040901	lncRNA	Potri.001G261900	-0.972806	1.06e-05
TCONS_00069446	XLOC_040901	XLOC_040901	lncRNA	Potri.002G194850	-0.974205	8.85e-06
TCONS_00069446	XLOC_040901	XLOC_040901	lncRNA	Potri.006G246000	-0.970818	1.36e-05
TCONS_00069446	XLOC_040901	XLOC_040901	lncRNA	Potri.006G118900	-0.971821	1.2e-05
TCONS_00069446	XLOC_040901	XLOC_040901	lncRNA	Potri.016G113100	-0.971629	1.23e-05
TCONS_00069446	XLOC_040901	XLOC_040901	lncRNA	Potri.016G086100	-0.970444	1.42e-05
TCONS_00069446	XLOC_040901	XLOC_040901	lncRNA	Potri.015G124500	-0.975646	7.25e-06
TCONS_00069446	XLOC_040901	XLOC_040901	lncRNA	Potri.002G207800	-0.971204	1.3e-05
TCONS_00082721	XLOC_048654	XLOC_048654	lncRNA	Potri.001G305350	0.973549	9.66e-06
TCONS_00082721	XLOC_048654	XLOC_048654	lncRNA	Potri.013G071000	-0.970101	1.48e-05
TCONS_00082721	XLOC_048654	XLOC_048654	lncRNA	Potri.010G175700	0.970578	1.4e-05
TCONS_00082721	XLOC_048654	XLOC_048654	lncRNA	Potri.019G028000	0.970791	1.36e-05
TCONS_00082721	XLOC_048654	XLOC_048654	lncRNA	Potri.001G233400	-0.98268	2.21e-06
TCONS_00082721	XLOC_048654	XLOC_048654	lncRNA	Potri.013G074950	0.970239	1.45e-05
TCONS_00082721	XLOC_048654	XLOC_048654	lncRNA	Potri.003G021800	-0.975361	7.55e-06
TCONS_00082721	XLOC_048654	XLOC_048654	lncRNA	Potri.017G128000	-0.981095	3e-06
TCONS_00082721	XLOC_048654	XLOC_048654	lncRNA	Potri.005G154674	0.988904	4.69e-07
TCONS_00082721	XLOC_048654	XLOC_048654	lncRNA	Potri.003G103400	-0.973095	1.02e-05
TCONS_00082721	XLOC_048654	XLOC_048654	lncRNA	Potri.014G022800	-0.973193	1.01e-05
TCONS_00081484	XLOC_047956	XLOC_047956	lncRNA	Potri.010G123500	0.970311	1.44e-05
TCONS_00096268	XLOC_056593	XLOC_056593	lncRNA	Potri.004G066900	0.971837	1.2e-05
TCONS_00096268	XLOC_056593	XLOC_056593	lncRNA	Potri.014G127500	0.975663	7.23e-06
TCONS_00096268	XLOC_056593	XLOC_056593	lncRNA	Potri.005G061780	0.972679	1.08e-05
TCONS_00096268	XLOC_056593	XLOC_056593	lncRNA	Potri.011G095700	0.973725	9.44e-06
TCONS_00096268	XLOC_056593	XLOC_056593	lncRNA	Potri.016G026532	0.973223	1.01e-05
TCONS_00096268	XLOC_056593	XLOC_056593	lncRNA	Potri.014G036500	0.970278	1.45e-05
TCONS_00096268	XLOC_056593	XLOC_056593	lncRNA	Potri.001G386900	0.971041	1.32e-05
TCONS_00096268	XLOC_056593	XLOC_056593	lncRNA	Potri.001G006750	0.971026	1.33e-05
TCONS_00096268	XLOC_056593	XLOC_056593	lncRNA	Potri.006G054700	0.98897	4.59e-07
TCONS_00108303	Potri.017G032500	Potri.017G032500;ancestorIdentifier=Potri.017G032500.v3.1	lncRNA	Potri.002G213100	0.973399	9.85e-06
TCONS_00108303	Potri.017G032500	Potri.017G032500;ancestorIdentifier=Potri.017G032500.v3.1	lncRNA	Potri.002G162600	0.970807	1.36e-05
TCONS_00108303	Potri.017G032500	Potri.017G032500;ancestorIdentifier=Potri.017G032500.v3.1	lncRNA	Potri.001G010500	0.989139	4.35e-07
TCONS_00108303	Potri.017G032500	Potri.017G032500;ancestorIdentifier=Potri.017G032500.v3.1	lncRNA	Potri.010G141501	0.986193	1e-06
TCONS_00108303	Potri.017G032500	Potri.017G032500;ancestorIdentifier=Potri.017G032500.v3.1	lncRNA	Potri.001G410100	0.974564	8.43e-06
TCONS_00108303	Potri.017G032500	Potri.017G032500;ancestorIdentifier=Potri.017G032500.v3.1	lncRNA	Potri.015G128300	0.984198	1.61e-06
TCONS_00108303	Potri.017G032500	Potri.017G032500;ancestorIdentifier=Potri.017G032500.v3.1	lncRNA	Potri.015G031900	0.970382	1.43e-05
TCONS_00108303	Potri.017G032500	Potri.017G032500;ancestorIdentifier=Potri.017G032500.v3.1	lncRNA	Potri.006G248300	0.979612	3.91e-06
TCONS_00108303	Potri.017G032500	Potri.017G032500;ancestorIdentifier=Potri.017G032500.v3.1	lncRNA	Potri.001G079400	0.971797	1.21e-05
TCONS_00108303	Potri.017G032500	Potri.017G032500;ancestorIdentifier=Potri.017G032500.v3.1	lncRNA	Potri.008G165700	0.979486	3.99e-06
TCONS_00108303	Potri.017G032500	Potri.017G032500;ancestorIdentifier=Potri.017G032500.v3.1	lncRNA	Potri.004G233700	0.979933	3.7e-06
TCONS_00108303	Potri.017G032500	Potri.017G032500;ancestorIdentifier=Potri.017G032500.v3.1	lncRNA	Potri.006G037900	0.975099	7.83e-06
TCONS_00108303	Potri.017G032500	Potri.017G032500;ancestorIdentifier=Potri.017G032500.v3.1	lncRNA	Potri.010G220800	0.980964	3.08e-06
TCONS_00108303	Potri.017G032500	Potri.017G032500;ancestorIdentifier=Potri.017G032500.v3.1	lncRNA	Potri.008G172500	0.976862	6.07e-06
TCONS_00108303	Potri.017G032500	Potri.017G032500;ancestorIdentifier=Potri.017G032500.v3.1	lncRNA	Potri.018G066400	0.995202	2.51e-08
TCONS_00108303	Potri.017G032500	Potri.017G032500;ancestorIdentifier=Potri.017G032500.v3.1	lncRNA	Potri.003G091000	0.987366	7.37e-07
TCONS_00108303	Potri.017G032500	Potri.017G032500;ancestorIdentifier=Potri.017G032500.v3.1	lncRNA	Potri.018G103500	0.982558	2.27e-06
TCONS_00108303	Potri.017G032500	Potri.017G032500;ancestorIdentifier=Potri.017G032500.v3.1	lncRNA	Potri.003G223200	0.971124	1.31e-05
TCONS_00108303	Potri.017G032500	Potri.017G032500;ancestorIdentifier=Potri.017G032500.v3.1	lncRNA	Potri.017G049000	0.979716	3.84e-06
TCONS_00108303	Potri.017G032500	Potri.017G032500;ancestorIdentifier=Potri.017G032500.v3.1	lncRNA	Potri.002G160700	0.976829	6.1e-06
TCONS_00108303	Potri.017G032500	Potri.017G032500;ancestorIdentifier=Potri.017G032500.v3.1	lncRNA	Potri.002G112400	0.972005	1.18e-05
TCONS_00108303	Potri.017G032500	Potri.017G032500;ancestorIdentifier=Potri.017G032500.v3.1	lncRNA	Potri.002G104200	0.978777	4.49e-06
TCONS_00108303	Potri.017G032500	Potri.017G032500;ancestorIdentifier=Potri.017G032500.v3.1	lncRNA	Potri.013G078500	0.981388	2.84e-06
TCONS_00108303	Potri.017G032500	Potri.017G032500;ancestorIdentifier=Potri.017G032500.v3.1	lncRNA	Potri.010G011300	0.988103	5.98e-07
TCONS_00108303	Potri.017G032500	Potri.017G032500;ancestorIdentifier=Potri.017G032500.v3.1	lncRNA	Potri.006G111100	0.971451	1.26e-05
TCONS_00108303	Potri.017G032500	Potri.017G032500;ancestorIdentifier=Potri.017G032500.v3.1	lncRNA	Potri.018G121600	0.973085	1.03e-05
TCONS_00108303	Potri.017G032500	Potri.017G032500;ancestorIdentifier=Potri.017G032500.v3.1	lncRNA	Potri.014G082600	-0.970983	1.33e-05
TCONS_00108303	Potri.017G032500	Potri.017G032500;ancestorIdentifier=Potri.017G032500.v3.1	lncRNA	Potri.011G135600	0.973917	9.2e-06
TCONS_00108303	Potri.017G032500	Potri.017G032500;ancestorIdentifier=Potri.017G032500.v3.1	lncRNA	Potri.012G103100	0.996007	1.32e-08
TCONS_00108303	Potri.017G032500	Potri.017G032500;ancestorIdentifier=Potri.017G032500.v3.1	lncRNA	Potri.008G067000	0.985699	1.14e-06
TCONS_00108303	Potri.017G032500	Potri.017G032500;ancestorIdentifier=Potri.017G032500.v3.1	lncRNA	Potri.011G045100	0.970168	1.47e-05
TCONS_00108303	Potri.017G032500	Potri.017G032500;ancestorIdentifier=Potri.017G032500.v3.1	lncRNA	Potri.015G099100	0.97419	8.87e-06
TCONS_00108303	Potri.017G032500	Potri.017G032500;ancestorIdentifier=Potri.017G032500.v3.1	lncRNA	Potri.003G067800	0.977775	5.27e-06
TCONS_00108303	Potri.017G032500	Potri.017G032500;ancestorIdentifier=Potri.017G032500.v3.1	lncRNA	Potri.002G122800	0.984903	1.37e-06
TCONS_00108303	Potri.017G032500	Potri.017G032500;ancestorIdentifier=Potri.017G032500.v3.1	lncRNA	Potri.001G048800	0.971765	1.21e-05
TCONS_00108303	Potri.017G032500	Potri.017G032500;ancestorIdentifier=Potri.017G032500.v3.1	lncRNA	Potri.007G097400	0.976801	6.12e-06
TCONS_00108303	Potri.017G032500	Potri.017G032500;ancestorIdentifier=Potri.017G032500.v3.1	lncRNA	Potri.019G056700	0.973003	1.04e-05
TCONS_00108303	Potri.017G032500	Potri.017G032500;ancestorIdentifier=Potri.017G032500.v3.1	lncRNA	Potri.012G023700	0.971713	1.22e-05
TCONS_00108303	Potri.017G032500	Potri.017G032500;ancestorIdentifier=Potri.017G032500.v3.1	lncRNA	Potri.016G089300	0.97099	1.33e-05
TCONS_00108303	Potri.017G032500	Potri.017G032500;ancestorIdentifier=Potri.017G032500.v3.1	lncRNA	Potri.014G138800	0.977861	5.2e-06
TCONS_00108303	Potri.017G032500	Potri.017G032500;ancestorIdentifier=Potri.017G032500.v3.1	lncRNA	Potri.006G048200	0.979952	3.68e-06
TCONS_00108303	Potri.017G032500	Potri.017G032500;ancestorIdentifier=Potri.017G032500.v3.1	lncRNA	Potri.010G142900	0.981938	2.56e-06
TCONS_00108303	Potri.017G032500	Potri.017G032500;ancestorIdentifier=Potri.017G032500.v3.1	lncRNA	Potri.019G031400	0.983608	1.83e-06
TCONS_00108303	Potri.017G032500	Potri.017G032500;ancestorIdentifier=Potri.017G032500.v3.1	lncRNA	Potri.004G210000	0.993437	7.49e-08
TCONS_00108303	Potri.017G032500	Potri.017G032500;ancestorIdentifier=Potri.017G032500.v3.1	lncRNA	Potri.008G175301	0.987594	6.92e-07
TCONS_00108303	Potri.017G032500	Potri.017G032500;ancestorIdentifier=Potri.017G032500.v3.1	lncRNA	Potri.019G031600	0.979691	3.85e-06
TCONS_00108303	Potri.017G032500	Potri.017G032500;ancestorIdentifier=Potri.017G032500.v3.1	lncRNA	Potri.010G006600	0.975343	7.57e-06
TCONS_00108303	Potri.017G032500	Potri.017G032500;ancestorIdentifier=Potri.017G032500.v3.1	lncRNA	Potri.005G183600	0.978121	4.99e-06
TCONS_00108303	Potri.017G032500	Potri.017G032500;ancestorIdentifier=Potri.017G032500.v3.1	lncRNA	Potri.010G100200	0.984434	1.53e-06
TCONS_00108303	Potri.017G032500	Potri.017G032500;ancestorIdentifier=Potri.017G032500.v3.1	lncRNA	Potri.008G106700	0.979266	4.14e-06
TCONS_00108303	Potri.017G032500	Potri.017G032500;ancestorIdentifier=Potri.017G032500.v3.1	lncRNA	Potri.015G042800	0.976129	6.76e-06
TCONS_00108303	Potri.017G032500	Potri.017G032500;ancestorIdentifier=Potri.017G032500.v3.1	lncRNA	Potri.001G048700	0.979707	3.84e-06
TCONS_00108303	Potri.017G032500	Potri.017G032500;ancestorIdentifier=Potri.017G032500.v3.1	lncRNA	Potri.008G121900	0.982565	2.27e-06
TCONS_00108303	Potri.017G032500	Potri.017G032500;ancestorIdentifier=Potri.017G032500.v3.1	lncRNA	Potri.007G126900	0.975939	6.95e-06
TCONS_00108303	Potri.017G032500	Potri.017G032500;ancestorIdentifier=Potri.017G032500.v3.1	lncRNA	Potri.007G115800	0.973798	9.35e-06
TCONS_00108303	Potri.017G032500	Potri.017G032500;ancestorIdentifier=Potri.017G032500.v3.1	lncRNA	Potri.015G121000	0.971155	1.3e-05
TCONS_00108303	Potri.017G032500	Potri.017G032500;ancestorIdentifier=Potri.017G032500.v3.1	lncRNA	Potri.011G132700	0.975853	7.04e-06
TCONS_00108303	Potri.017G032500	Potri.017G032500;ancestorIdentifier=Potri.017G032500.v3.1	lncRNA	Potri.014G159000	0.982106	2.48e-06
TCONS_00108303	Potri.017G032500	Potri.017G032500;ancestorIdentifier=Potri.017G032500.v3.1	lncRNA	Potri.014G018700	0.97255	1.1e-05
TCONS_00108303	Potri.017G032500	Potri.017G032500;ancestorIdentifier=Potri.017G032500.v3.1	lncRNA	Potri.001G057400	0.970497	1.41e-05
TCONS_00108303	Potri.017G032500	Potri.017G032500;ancestorIdentifier=Potri.017G032500.v3.1	lncRNA	Potri.019G036340	0.977693	5.34e-06
TCONS_00108303	Potri.017G032500	Potri.017G032500;ancestorIdentifier=Potri.017G032500.v3.1	lncRNA	Potri.010G090100	0.98534	1.24e-06
TCONS_00108303	Potri.017G032500	Potri.017G032500;ancestorIdentifier=Potri.017G032500.v3.1	lncRNA	Potri.018G085200	0.971709	1.22e-05
TCONS_00108303	Potri.017G032500	Potri.017G032500;ancestorIdentifier=Potri.017G032500.v3.1	lncRNA	Potri.009G115300	0.982716	2.2e-06
TCONS_00108303	Potri.017G032500	Potri.017G032500;ancestorIdentifier=Potri.017G032500.v3.1	lncRNA	Potri.011G015500	-0.971668	1.23e-05
TCONS_00108303	Potri.017G032500	Potri.017G032500;ancestorIdentifier=Potri.017G032500.v3.1	lncRNA	Potri.001G470000	0.973514	9.7e-06
TCONS_00108303	Potri.017G032500	Potri.017G032500;ancestorIdentifier=Potri.017G032500.v3.1	lncRNA	Potri.018G055001	0.975187	7.73e-06
TCONS_00108303	Potri.017G032500	Potri.017G032500;ancestorIdentifier=Potri.017G032500.v3.1	lncRNA	Potri.013G000200	0.972623	1.09e-05
TCONS_00108303	Potri.017G032500	Potri.017G032500;ancestorIdentifier=Potri.017G032500.v3.1	lncRNA	Potri.006G058800	0.983916	1.71e-06
TCONS_00108303	Potri.017G032500	Potri.017G032500;ancestorIdentifier=Potri.017G032500.v3.1	lncRNA	Potri.012G085450	0.978519	4.68e-06
TCONS_00108303	Potri.017G032500	Potri.017G032500;ancestorIdentifier=Potri.017G032500.v3.1	lncRNA	Potri.001G134300	0.97414	8.93e-06
TCONS_00108303	Potri.017G032500	Potri.017G032500;ancestorIdentifier=Potri.017G032500.v3.1	lncRNA	Potri.018G121100	0.973365	9.89e-06
TCONS_00108303	Potri.017G032500	Potri.017G032500;ancestorIdentifier=Potri.017G032500.v3.1	lncRNA	Potri.010G064900	0.984775	1.41e-06
TCONS_00108303	Potri.017G032500	Potri.017G032500;ancestorIdentifier=Potri.017G032500.v3.1	lncRNA	Potri.004G142000	0.97417	8.89e-06
TCONS_00108303	Potri.017G032500	Potri.017G032500;ancestorIdentifier=Potri.017G032500.v3.1	lncRNA	Potri.011G125200	0.975894	6.99e-06
TCONS_00108303	Potri.017G032500	Potri.017G032500;ancestorIdentifier=Potri.017G032500.v3.1	lncRNA	Potri.005G002100	0.977726	5.31e-06
TCONS_00108303	Potri.017G032500	Potri.017G032500;ancestorIdentifier=Potri.017G032500.v3.1	lncRNA	Potri.013G131200	0.994634	3.71e-08
TCONS_00108303	Potri.017G032500	Potri.017G032500;ancestorIdentifier=Potri.017G032500.v3.1	lncRNA	Potri.008G201900	0.979797	3.78e-06
TCONS_00108303	Potri.017G032500	Potri.017G032500;ancestorIdentifier=Potri.017G032500.v3.1	lncRNA	Potri.018G023900	0.988742	4.93e-07
TCONS_00108303	Potri.017G032500	Potri.017G032500;ancestorIdentifier=Potri.017G032500.v3.1	lncRNA	Potri.017G051700	0.974741	8.23e-06
TCONS_00108303	Potri.017G032500	Potri.017G032500;ancestorIdentifier=Potri.017G032500.v3.1	lncRNA	Potri.010G175500	0.990542	2.68e-07
TCONS_00108303	Potri.017G032500	Potri.017G032500;ancestorIdentifier=Potri.017G032500.v3.1	lncRNA	Potri.017G032500	0.997335	3.21e-09
TCONS_00108303	Potri.017G032500	Potri.017G032500;ancestorIdentifier=Potri.017G032500.v3.1	lncRNA	Potri.019G131800	0.984505	1.5e-06
TCONS_00108303	Potri.017G032500	Potri.017G032500;ancestorIdentifier=Potri.017G032500.v3.1	lncRNA	Potri.001G403500	0.976128	6.76e-06
TCONS_00108303	Potri.017G032500	Potri.017G032500;ancestorIdentifier=Potri.017G032500.v3.1	lncRNA	Potri.002G160200	0.970415	1.42e-05
TCONS_00108303	Potri.017G032500	Potri.017G032500;ancestorIdentifier=Potri.017G032500.v3.1	lncRNA	Potri.009G028100	0.972957	1.04e-05
TCONS_00108303	Potri.017G032500	Potri.017G032500;ancestorIdentifier=Potri.017G032500.v3.1	lncRNA	Potri.019G103000	0.978784	4.49e-06
TCONS_00108303	Potri.017G032500	Potri.017G032500;ancestorIdentifier=Potri.017G032500.v3.1	lncRNA	Potri.005G040300	0.978295	4.86e-06
TCONS_00108303	Potri.017G032500	Potri.017G032500;ancestorIdentifier=Potri.017G032500.v3.1	lncRNA	Potri.007G015800	0.973482	9.74e-06
TCONS_00108303	Potri.017G032500	Potri.017G032500;ancestorIdentifier=Potri.017G032500.v3.1	lncRNA	Potri.001G163900	0.984021	1.67e-06
TCONS_00108303	Potri.017G032500	Potri.017G032500;ancestorIdentifier=Potri.017G032500.v3.1	lncRNA	Potri.006G274700	0.973156	1.02e-05
TCONS_00108303	Potri.017G032500	Potri.017G032500;ancestorIdentifier=Potri.017G032500.v3.1	lncRNA	Potri.009G117500	0.975133	7.79e-06
TCONS_00108303	Potri.017G032500	Potri.017G032500;ancestorIdentifier=Potri.017G032500.v3.1	lncRNA	Potri.010G160800	0.972332	1.13e-05
TCONS_00108303	Potri.017G032500	Potri.017G032500;ancestorIdentifier=Potri.017G032500.v3.1	lncRNA	Potri.012G089700	0.988358	5.54e-07
TCONS_00108303	Potri.017G032500	Potri.017G032500;ancestorIdentifier=Potri.017G032500.v3.1	lncRNA	Potri.009G159000	0.988233	5.75e-07
TCONS_00108303	Potri.017G032500	Potri.017G032500;ancestorIdentifier=Potri.017G032500.v3.1	lncRNA	Potri.001G051900	0.975893	7e-06
TCONS_00108303	Potri.017G032500	Potri.017G032500;ancestorIdentifier=Potri.017G032500.v3.1	lncRNA	Potri.008G121300	0.976004	6.88e-06
TCONS_00108303	Potri.017G032500	Potri.017G032500;ancestorIdentifier=Potri.017G032500.v3.1	lncRNA	Potri.010G161500	0.972749	1.07e-05
TCONS_00108303	Potri.017G032500	Potri.017G032500;ancestorIdentifier=Potri.017G032500.v3.1	lncRNA	Potri.001G405400	0.974654	8.33e-06
TCONS_00108303	Potri.017G032500	Potri.017G032500;ancestorIdentifier=Potri.017G032500.v3.1	lncRNA	Potri.002G020249	0.973546	9.66e-06
TCONS_00108303	Potri.017G032500	Potri.017G032500;ancestorIdentifier=Potri.017G032500.v3.1	lncRNA	Potri.006G246800	0.970821	1.36e-05
TCONS_00108303	Potri.017G032500	Potri.017G032500;ancestorIdentifier=Potri.017G032500.v3.1	lncRNA	Potri.011G078300	0.973376	9.88e-06
TCONS_00108303	Potri.017G032500	Potri.017G032500;ancestorIdentifier=Potri.017G032500.v3.1	lncRNA	Potri.014G103000	0.983182	2e-06
TCONS_00108303	Potri.017G032500	Potri.017G032500;ancestorIdentifier=Potri.017G032500.v3.1	lncRNA	Potri.010G223900	0.977803	5.25e-06
TCONS_00108303	Potri.017G032500	Potri.017G032500;ancestorIdentifier=Potri.017G032500.v3.1	lncRNA	Potri.002G082700	0.987356	7.39e-07
TCONS_00108303	Potri.017G032500	Potri.017G032500;ancestorIdentifier=Potri.017G032500.v3.1	lncRNA	Potri.012G053800	0.97172	1.22e-05
TCONS_00108303	Potri.017G032500	Potri.017G032500;ancestorIdentifier=Potri.017G032500.v3.1	lncRNA	Potri.005G251600	0.989207	4.26e-07
TCONS_00108303	Potri.017G032500	Potri.017G032500;ancestorIdentifier=Potri.017G032500.v3.1	lncRNA	Potri.017G083700	0.97599	6.9e-06
TCONS_00108303	Potri.017G032500	Potri.017G032500;ancestorIdentifier=Potri.017G032500.v3.1	lncRNA	Potri.011G051600	0.980117	3.58e-06
TCONS_00108303	Potri.017G032500	Potri.017G032500;ancestorIdentifier=Potri.017G032500.v3.1	lncRNA	Potri.018G120300	0.978166	4.96e-06
TCONS_00108303	Potri.017G032500	Potri.017G032500;ancestorIdentifier=Potri.017G032500.v3.1	lncRNA	Potri.005G099400	0.985237	1.27e-06
TCONS_00108303	Potri.017G032500	Potri.017G032500;ancestorIdentifier=Potri.017G032500.v3.1	lncRNA	Potri.006G063700	0.980486	3.35e-06
TCONS_00108303	Potri.017G032500	Potri.017G032500;ancestorIdentifier=Potri.017G032500.v3.1	lncRNA	Potri.017G119100	0.980472	3.36e-06
TCONS_00108303	Potri.017G032500	Potri.017G032500;ancestorIdentifier=Potri.017G032500.v3.1	lncRNA	Potri.016G059150	0.973952	9.16e-06
TCONS_00108303	Potri.017G032500	Potri.017G032500;ancestorIdentifier=Potri.017G032500.v3.1	lncRNA	Potri.005G205000	0.991732	1.68e-07
TCONS_00108303	Potri.017G032500	Potri.017G032500;ancestorIdentifier=Potri.017G032500.v3.1	lncRNA	Potri.017G032200	0.972691	1.08e-05
TCONS_00108303	Potri.017G032500	Potri.017G032500;ancestorIdentifier=Potri.017G032500.v3.1	lncRNA	Potri.001G250400	0.977487	5.51e-06
TCONS_00108303	Potri.017G032500	Potri.017G032500;ancestorIdentifier=Potri.017G032500.v3.1	lncRNA	Potri.002G090900	0.974515	8.49e-06
TCONS_00108303	Potri.017G032500	Potri.017G032500;ancestorIdentifier=Potri.017G032500.v3.1	lncRNA	Potri.003G140900	0.985877	1.09e-06
TCONS_00108303	Potri.017G032500	Potri.017G032500;ancestorIdentifier=Potri.017G032500.v3.1	lncRNA	Potri.017G047700	0.985354	1.23e-06
TCONS_00108303	Potri.017G032500	Potri.017G032500;ancestorIdentifier=Potri.017G032500.v3.1	lncRNA	Potri.009G044400	0.970905	1.34e-05
TCONS_00108303	Potri.017G032500	Potri.017G032500;ancestorIdentifier=Potri.017G032500.v3.1	lncRNA	Potri.001G103900	0.973481	9.74e-06
TCONS_00108303	Potri.017G032500	Potri.017G032500;ancestorIdentifier=Potri.017G032500.v3.1	lncRNA	Potri.009G125300	0.9792	4.19e-06
TCONS_00108303	Potri.017G032500	Potri.017G032500;ancestorIdentifier=Potri.017G032500.v3.1	lncRNA	Potri.001G327300	0.974883	8.07e-06
TCONS_00108303	Potri.017G032500	Potri.017G032500;ancestorIdentifier=Potri.017G032500.v3.1	lncRNA	Potri.003G129000	0.976674	6.24e-06
TCONS_00108303	Potri.017G032500	Potri.017G032500;ancestorIdentifier=Potri.017G032500.v3.1	lncRNA	Potri.007G010200	0.986474	9.35e-07
TCONS_00108303	Potri.017G032500	Potri.017G032500;ancestorIdentifier=Potri.017G032500.v3.1	lncRNA	Potri.001G229100	0.978893	4.41e-06
TCONS_00108303	Potri.017G032500	Potri.017G032500;ancestorIdentifier=Potri.017G032500.v3.1	lncRNA	Potri.001G177300	0.981356	2.86e-06
TCONS_00108303	Potri.017G032500	Potri.017G032500;ancestorIdentifier=Potri.017G032500.v3.1	lncRNA	Potri.009G024100	0.97498	7.96e-06
TCONS_00108303	Potri.017G032500	Potri.017G032500;ancestorIdentifier=Potri.017G032500.v3.1	lncRNA	Potri.011G072741	0.972406	1.12e-05
TCONS_00108303	Potri.017G032500	Potri.017G032500;ancestorIdentifier=Potri.017G032500.v3.1	lncRNA	Potri.014G038500	0.971042	1.32e-05
TCONS_00108303	Potri.017G032500	Potri.017G032500;ancestorIdentifier=Potri.017G032500.v3.1	lncRNA	Potri.012G143100	0.974141	8.93e-06
TCONS_00108303	Potri.017G032500	Potri.017G032500;ancestorIdentifier=Potri.017G032500.v3.1	lncRNA	Potri.009G073500	0.98446	1.52e-06
TCONS_00108303	Potri.017G032500	Potri.017G032500;ancestorIdentifier=Potri.017G032500.v3.1	lncRNA	Potri.007G071900	0.979332	4.1e-06
TCONS_00108303	Potri.017G032500	Potri.017G032500;ancestorIdentifier=Potri.017G032500.v3.1	lncRNA	Potri.013G019200	0.994234	4.76e-08
TCONS_00108303	Potri.017G032500	Potri.017G032500;ancestorIdentifier=Potri.017G032500.v3.1	lncRNA	Potri.019G057625	0.982568	2.26e-06
TCONS_00108303	Potri.017G032500	Potri.017G032500;ancestorIdentifier=Potri.017G032500.v3.1	lncRNA	Potri.T046200	0.979798	3.78e-06
TCONS_00108303	Potri.017G032500	Potri.017G032500;ancestorIdentifier=Potri.017G032500.v3.1	lncRNA	Potri.008G036900	0.977442	5.55e-06
TCONS_00108303	Potri.017G032500	Potri.017G032500;ancestorIdentifier=Potri.017G032500.v3.1	lncRNA	Potri.006G207900	0.972265	1.14e-05
TCONS_00108303	Potri.017G032500	Potri.017G032500;ancestorIdentifier=Potri.017G032500.v3.1	lncRNA	Potri.010G115200	0.989408	3.98e-07
TCONS_00108303	Potri.017G032500	Potri.017G032500;ancestorIdentifier=Potri.017G032500.v3.1	lncRNA	Potri.008G133100	0.97339	9.86e-06
TCONS_00108303	Potri.017G032500	Potri.017G032500;ancestorIdentifier=Potri.017G032500.v3.1	lncRNA	Potri.014G127200	0.984786	1.41e-06
TCONS_00108303	Potri.017G032500	Potri.017G032500;ancestorIdentifier=Potri.017G032500.v3.1	lncRNA	Potri.001G097901	0.973729	9.43e-06
TCONS_00108303	Potri.017G032500	Potri.017G032500;ancestorIdentifier=Potri.017G032500.v3.1	lncRNA	Potri.004G154600	0.981182	2.96e-06
TCONS_00108303	Potri.017G032500	Potri.017G032500;ancestorIdentifier=Potri.017G032500.v3.1	lncRNA	Potri.001G134800	0.972301	1.13e-05
TCONS_00108303	Potri.017G032500	Potri.017G032500;ancestorIdentifier=Potri.017G032500.v3.1	lncRNA	Potri.008G118600	0.979107	4.25e-06
TCONS_00108303	Potri.017G032500	Potri.017G032500;ancestorIdentifier=Potri.017G032500.v3.1	lncRNA	Potri.004G210100	0.970885	1.35e-05
TCONS_00108303	Potri.017G032500	Potri.017G032500;ancestorIdentifier=Potri.017G032500.v3.1	lncRNA	Potri.008G108000	0.973502	9.72e-06
TCONS_00108303	Potri.017G032500	Potri.017G032500;ancestorIdentifier=Potri.017G032500.v3.1	lncRNA	Potri.016G104900	0.979889	3.72e-06
TCONS_00108303	Potri.017G032500	Potri.017G032500;ancestorIdentifier=Potri.017G032500.v3.1	lncRNA	Potri.005G171400	0.976484	6.42e-06
TCONS_00108303	Potri.017G032500	Potri.017G032500;ancestorIdentifier=Potri.017G032500.v3.1	lncRNA	Potri.015G071900	0.972972	1.04e-05
TCONS_00108303	Potri.017G032500	Potri.017G032500;ancestorIdentifier=Potri.017G032500.v3.1	lncRNA	Potri.004G047866	0.972681	1.08e-05
TCONS_00108303	Potri.017G032500	Potri.017G032500;ancestorIdentifier=Potri.017G032500.v3.1	lncRNA	Potri.011G075800	0.978756	4.51e-06
TCONS_00108303	Potri.017G032500	Potri.017G032500;ancestorIdentifier=Potri.017G032500.v3.1	lncRNA	Potri.004G062500	0.977273	5.7e-06
TCONS_00108303	Potri.017G032500	Potri.017G032500;ancestorIdentifier=Potri.017G032500.v3.1	lncRNA	Potri.001G145066	0.990492	2.73e-07
TCONS_00108303	Potri.017G032500	Potri.017G032500;ancestorIdentifier=Potri.017G032500.v3.1	lncRNA	Potri.008G004300	0.977568	5.45e-06
TCONS_00108303	Potri.017G032500	Potri.017G032500;ancestorIdentifier=Potri.017G032500.v3.1	lncRNA	Potri.005G115901	0.976006	6.88e-06
TCONS_00108303	Potri.017G032500	Potri.017G032500;ancestorIdentifier=Potri.017G032500.v3.1	lncRNA	Potri.004G219300	0.976909	6.02e-06
TCONS_00108303	Potri.017G032500	Potri.017G032500;ancestorIdentifier=Potri.017G032500.v3.1	lncRNA	Potri.004G049200	0.970621	1.39e-05
TCONS_00108303	Potri.017G032500	Potri.017G032500;ancestorIdentifier=Potri.017G032500.v3.1	lncRNA	Potri.005G117200	0.982998	2.08e-06
TCONS_00108303	Potri.017G032500	Potri.017G032500;ancestorIdentifier=Potri.017G032500.v3.1	lncRNA	Potri.001G102200	0.972517	1.1e-05
TCONS_00108303	Potri.017G032500	Potri.017G032500;ancestorIdentifier=Potri.017G032500.v3.1	lncRNA	Potri.019G039600	0.983911	1.71e-06
TCONS_00108303	Potri.017G032500	Potri.017G032500;ancestorIdentifier=Potri.017G032500.v3.1	lncRNA	Potri.017G114700	0.972537	1.1e-05
TCONS_00108303	Potri.017G032500	Potri.017G032500;ancestorIdentifier=Potri.017G032500.v3.1	lncRNA	Potri.007G112700	0.996013	1.31e-08
TCONS_00108303	Potri.017G032500	Potri.017G032500;ancestorIdentifier=Potri.017G032500.v3.1	lncRNA	Potri.007G090400	0.97077	1.37e-05
TCONS_00108303	Potri.017G032500	Potri.017G032500;ancestorIdentifier=Potri.017G032500.v3.1	lncRNA	Potri.005G076400	0.979928	3.7e-06
TCONS_00108303	Potri.017G032500	Potri.017G032500;ancestorIdentifier=Potri.017G032500.v3.1	lncRNA	Potri.003G055200	0.977449	5.55e-06
TCONS_00108303	Potri.017G032500	Potri.017G032500;ancestorIdentifier=Potri.017G032500.v3.1	lncRNA	Potri.009G036300	0.978006	5.08e-06
TCONS_00108303	Potri.017G032500	Potri.017G032500;ancestorIdentifier=Potri.017G032500.v3.1	lncRNA	Potri.018G093600	0.982093	2.49e-06
TCONS_00108303	Potri.017G032500	Potri.017G032500;ancestorIdentifier=Potri.017G032500.v3.1	lncRNA	Potri.011G046400	0.97347	9.76e-06
TCONS_00108303	Potri.017G032500	Potri.017G032500;ancestorIdentifier=Potri.017G032500.v3.1	lncRNA	Potri.014G025200	0.990217	3.02e-07
TCONS_00108303	Potri.017G032500	Potri.017G032500;ancestorIdentifier=Potri.017G032500.v3.1	lncRNA	Potri.001G028750	-0.984612	1.47e-06
TCONS_00108303	Potri.017G032500	Potri.017G032500;ancestorIdentifier=Potri.017G032500.v3.1	lncRNA	Potri.016G057300	0.98161	2.73e-06
TCONS_00108303	Potri.017G032500	Potri.017G032500;ancestorIdentifier=Potri.017G032500.v3.1	lncRNA	Potri.004G152100	0.983434	1.9e-06
TCONS_00108303	Potri.017G032500	Potri.017G032500;ancestorIdentifier=Potri.017G032500.v3.1	lncRNA	Potri.013G130800	0.977983	5.1e-06
TCONS_00108303	Potri.017G032500	Potri.017G032500;ancestorIdentifier=Potri.017G032500.v3.1	lncRNA	Potri.008G158800	0.97898	4.34e-06
TCONS_00108303	Potri.017G032500	Potri.017G032500;ancestorIdentifier=Potri.017G032500.v3.1	lncRNA	Potri.004G055500	0.970327	1.44e-05
TCONS_00108303	Potri.017G032500	Potri.017G032500;ancestorIdentifier=Potri.017G032500.v3.1	lncRNA	Potri.001G411400	0.980105	3.59e-06
TCONS_00108303	Potri.017G032500	Potri.017G032500;ancestorIdentifier=Potri.017G032500.v3.1	lncRNA	Potri.015G078900	0.971962	1.18e-05
TCONS_00108303	Potri.017G032500	Potri.017G032500;ancestorIdentifier=Potri.017G032500.v3.1	lncRNA	Potri.005G000232	0.986852	8.47e-07
TCONS_00108303	Potri.017G032500	Potri.017G032500;ancestorIdentifier=Potri.017G032500.v3.1	lncRNA	Potri.007G027900	0.978663	4.58e-06
TCONS_00108303	Potri.017G032500	Potri.017G032500;ancestorIdentifier=Potri.017G032500.v3.1	lncRNA	Potri.010G225400	0.970655	1.38e-05
TCONS_00108303	Potri.017G032500	Potri.017G032500;ancestorIdentifier=Potri.017G032500.v3.1	lncRNA	Potri.001G077400	0.982414	2.33e-06
TCONS_00108303	Potri.017G032500	Potri.017G032500;ancestorIdentifier=Potri.017G032500.v3.1	lncRNA	Potri.001G150400	0.982813	2.15e-06
TCONS_00108303	Potri.017G032500	Potri.017G032500;ancestorIdentifier=Potri.017G032500.v3.1	lncRNA	Potri.001G152700	0.971935	1.19e-05
TCONS_00108303	Potri.017G032500	Potri.017G032500;ancestorIdentifier=Potri.017G032500.v3.1	lncRNA	Potri.001G330100	0.975553	7.34e-06
TCONS_00108303	Potri.017G032500	Potri.017G032500;ancestorIdentifier=Potri.017G032500.v3.1	lncRNA	Potri.009G096200	0.972206	1.15e-05
TCONS_00108303	Potri.017G032500	Potri.017G032500;ancestorIdentifier=Potri.017G032500.v3.1	lncRNA	Potri.008G211000	0.988652	5.07e-07
TCONS_00108303	Potri.017G032500	Potri.017G032500;ancestorIdentifier=Potri.017G032500.v3.1	lncRNA	Potri.016G001200	0.976957	5.98e-06
TCONS_00108303	Potri.017G032500	Potri.017G032500;ancestorIdentifier=Potri.017G032500.v3.1	lncRNA	Potri.014G071900	0.983171	2e-06
TCONS_00108303	Potri.017G032500	Potri.017G032500;ancestorIdentifier=Potri.017G032500.v3.1	lncRNA	Potri.012G073700	0.976231	6.66e-06
TCONS_00108303	Potri.017G032500	Potri.017G032500;ancestorIdentifier=Potri.017G032500.v3.1	lncRNA	Potri.015G147000	0.970355	1.43e-05
TCONS_00108303	Potri.017G032500	Potri.017G032500;ancestorIdentifier=Potri.017G032500.v3.1	lncRNA	Potri.002G189900	0.994445	4.18e-08
TCONS_00108303	Potri.017G032500	Potri.017G032500;ancestorIdentifier=Potri.017G032500.v3.1	lncRNA	Potri.001G067600	0.978568	4.65e-06
TCONS_00108303	Potri.017G032500	Potri.017G032500;ancestorIdentifier=Potri.017G032500.v3.1	lncRNA	Potri.006G104000	0.982616	2.24e-06
TCONS_00108303	Potri.017G032500	Potri.017G032500;ancestorIdentifier=Potri.017G032500.v3.1	lncRNA	Potri.003G006200	0.976884	6.05e-06
TCONS_00108303	Potri.017G032500	Potri.017G032500;ancestorIdentifier=Potri.017G032500.v3.1	lncRNA	Potri.002G045400	0.988154	5.89e-07
TCONS_00108303	Potri.017G032500	Potri.017G032500;ancestorIdentifier=Potri.017G032500.v3.1	lncRNA	Potri.010G220700	0.97671	6.21e-06
TCONS_00108303	Potri.017G032500	Potri.017G032500;ancestorIdentifier=Potri.017G032500.v3.1	lncRNA	Potri.019G036400	0.98252	2.29e-06
TCONS_00108303	Potri.017G032500	Potri.017G032500;ancestorIdentifier=Potri.017G032500.v3.1	lncRNA	Potri.004G092900	0.980696	3.23e-06
TCONS_00108303	Potri.017G032500	Potri.017G032500;ancestorIdentifier=Potri.017G032500.v3.1	lncRNA	Potri.010G026800	0.971122	1.31e-05
TCONS_00108303	Potri.017G032500	Potri.017G032500;ancestorIdentifier=Potri.017G032500.v3.1	lncRNA	Potri.010G049600	0.982418	2.33e-06
TCONS_00108303	Potri.017G032500	Potri.017G032500;ancestorIdentifier=Potri.017G032500.v3.1	lncRNA	Potri.017G057900	0.97023	1.46e-05
TCONS_00108303	Potri.017G032500	Potri.017G032500;ancestorIdentifier=Potri.017G032500.v3.1	lncRNA	Potri.004G234600	0.992337	1.29e-07
TCONS_00108303	Potri.017G032500	Potri.017G032500;ancestorIdentifier=Potri.017G032500.v3.1	lncRNA	Potri.007G043800	0.976733	6.18e-06
TCONS_00108303	Potri.017G032500	Potri.017G032500;ancestorIdentifier=Potri.017G032500.v3.1	lncRNA	Potri.018G138100	0.980755	3.2e-06
TCONS_00108303	Potri.017G032500	Potri.017G032500;ancestorIdentifier=Potri.017G032500.v3.1	lncRNA	Potri.013G116400	0.982619	2.24e-06
TCONS_00108303	Potri.017G032500	Potri.017G032500;ancestorIdentifier=Potri.017G032500.v3.1	lncRNA	Potri.005G185700	0.974839	8.12e-06
TCONS_00108303	Potri.017G032500	Potri.017G032500;ancestorIdentifier=Potri.017G032500.v3.1	lncRNA	Potri.004G168900	0.973555	9.65e-06
TCONS_00108303	Potri.017G032500	Potri.017G032500;ancestorIdentifier=Potri.017G032500.v3.1	lncRNA	Potri.016G133400	0.984516	1.5e-06
TCONS_00108303	Potri.017G032500	Potri.017G032500;ancestorIdentifier=Potri.017G032500.v3.1	lncRNA	Potri.003G170400	0.987866	6.4e-07
TCONS_00108303	Potri.017G032500	Potri.017G032500;ancestorIdentifier=Potri.017G032500.v3.1	lncRNA	Potri.006G134400	0.98625	9.9e-07
TCONS_00108303	Potri.017G032500	Potri.017G032500;ancestorIdentifier=Potri.017G032500.v3.1	lncRNA	Potri.001G404100	0.97366	9.52e-06
TCONS_00108303	Potri.017G032500	Potri.017G032500;ancestorIdentifier=Potri.017G032500.v3.1	lncRNA	Potri.015G031800	0.980204	3.52e-06
TCONS_00108303	Potri.017G032500	Potri.017G032500;ancestorIdentifier=Potri.017G032500.v3.1	lncRNA	Potri.008G149300	0.981418	2.83e-06
TCONS_00108303	Potri.017G032500	Potri.017G032500;ancestorIdentifier=Potri.017G032500.v3.1	lncRNA	Potri.010G090200	0.979807	3.78e-06
TCONS_00108303	Potri.017G032500	Potri.017G032500;ancestorIdentifier=Potri.017G032500.v3.1	lncRNA	Potri.002G081800	0.977022	5.92e-06
TCONS_00108303	Potri.017G032500	Potri.017G032500;ancestorIdentifier=Potri.017G032500.v3.1	lncRNA	Potri.009G026200	0.972494	1.11e-05
TCONS_00108303	Potri.017G032500	Potri.017G032500;ancestorIdentifier=Potri.017G032500.v3.1	lncRNA	Potri.010G219600	0.970794	1.36e-05
TCONS_00108303	Potri.017G032500	Potri.017G032500;ancestorIdentifier=Potri.017G032500.v3.1	lncRNA	Potri.010G104600	0.983332	1.94e-06
TCONS_00108303	Potri.017G032500	Potri.017G032500;ancestorIdentifier=Potri.017G032500.v3.1	lncRNA	Potri.008G026700	0.980039	3.63e-06
TCONS_00108303	Potri.017G032500	Potri.017G032500;ancestorIdentifier=Potri.017G032500.v3.1	lncRNA	Potri.019G089900	0.985577	1.17e-06
TCONS_00108303	Potri.017G032500	Potri.017G032500;ancestorIdentifier=Potri.017G032500.v3.1	lncRNA	Potri.014G087000	0.972808	1.06e-05
TCONS_00108303	Potri.017G032500	Potri.017G032500;ancestorIdentifier=Potri.017G032500.v3.1	lncRNA	Potri.017G088300	0.974346	8.68e-06
TCONS_00108303	Potri.017G032500	Potri.017G032500;ancestorIdentifier=Potri.017G032500.v3.1	lncRNA	Potri.017G102500	0.981916	2.57e-06
TCONS_00108303	Potri.017G032500	Potri.017G032500;ancestorIdentifier=Potri.017G032500.v3.1	lncRNA	Potri.005G054700	0.97226	1.14e-05
TCONS_00108303	Potri.017G032500	Potri.017G032500;ancestorIdentifier=Potri.017G032500.v3.1	lncRNA	Potri.013G048000	0.992447	1.22e-07
TCONS_00108303	Potri.017G032500	Potri.017G032500;ancestorIdentifier=Potri.017G032500.v3.1	lncRNA	Potri.004G067400	0.980854	3.14e-06
TCONS_00108303	Potri.017G032500	Potri.017G032500;ancestorIdentifier=Potri.017G032500.v3.1	lncRNA	Potri.010G183700	0.987652	6.81e-07
TCONS_00108303	Potri.017G032500	Potri.017G032500;ancestorIdentifier=Potri.017G032500.v3.1	lncRNA	Potri.012G002600	0.97046	1.42e-05
TCONS_00108303	Potri.017G032500	Potri.017G032500;ancestorIdentifier=Potri.017G032500.v3.1	lncRNA	Potri.010G117500	0.987656	6.8e-07
TCONS_00108303	Potri.017G032500	Potri.017G032500;ancestorIdentifier=Potri.017G032500.v3.1	lncRNA	Potri.011G125400	0.98254	2.28e-06
TCONS_00108303	Potri.017G032500	Potri.017G032500;ancestorIdentifier=Potri.017G032500.v3.1	lncRNA	Potri.009G047902	0.971427	1.26e-05
TCONS_00108303	Potri.017G032500	Potri.017G032500;ancestorIdentifier=Potri.017G032500.v3.1	lncRNA	Potri.012G108600	0.971507	1.25e-05
TCONS_00108303	Potri.017G032500	Potri.017G032500;ancestorIdentifier=Potri.017G032500.v3.1	lncRNA	Potri.006G251800	0.98863	5.1e-07
TCONS_00108303	Potri.017G032500	Potri.017G032500;ancestorIdentifier=Potri.017G032500.v3.1	lncRNA	Potri.001G078700	0.984093	1.65e-06
TCONS_00108303	Potri.017G032500	Potri.017G032500;ancestorIdentifier=Potri.017G032500.v3.1	lncRNA	Potri.002G123300	0.979611	3.91e-06
TCONS_00108303	Potri.017G032500	Potri.017G032500;ancestorIdentifier=Potri.017G032500.v3.1	lncRNA	Potri.015G005500	0.974317	8.72e-06
TCONS_00108303	Potri.017G032500	Potri.017G032500;ancestorIdentifier=Potri.017G032500.v3.1	lncRNA	Potri.019G103200	0.985467	1.2e-06
TCONS_00108303	Potri.017G032500	Potri.017G032500;ancestorIdentifier=Potri.017G032500.v3.1	lncRNA	Potri.011G115000	0.977847	5.21e-06
TCONS_00108303	Potri.017G032500	Potri.017G032500;ancestorIdentifier=Potri.017G032500.v3.1	lncRNA	Potri.016G118000	0.987111	7.9e-07
TCONS_00108303	Potri.017G032500	Potri.017G032500;ancestorIdentifier=Potri.017G032500.v3.1	lncRNA	Potri.008G109100	0.984982	1.35e-06
TCONS_00108303	Potri.017G032500	Potri.017G032500;ancestorIdentifier=Potri.017G032500.v3.1	lncRNA	Potri.012G077200	0.979249	4.15e-06
TCONS_00108303	Potri.017G032500	Potri.017G032500;ancestorIdentifier=Potri.017G032500.v3.1	lncRNA	Potri.010G006100	0.990366	2.86e-07
TCONS_00108303	Potri.017G032500	Potri.017G032500;ancestorIdentifier=Potri.017G032500.v3.1	lncRNA	Potri.001G271800	0.976614	6.29e-06
TCONS_00108303	Potri.017G032500	Potri.017G032500;ancestorIdentifier=Potri.017G032500.v3.1	lncRNA	Potri.009G129400	0.988339	5.57e-07
TCONS_00108303	Potri.017G032500	Potri.017G032500;ancestorIdentifier=Potri.017G032500.v3.1	lncRNA	Potri.009G105900	0.971228	1.29e-05
TCONS_00108303	Potri.017G032500	Potri.017G032500;ancestorIdentifier=Potri.017G032500.v3.1	lncRNA	Potri.002G019300	0.981608	2.73e-06
TCONS_00108303	Potri.017G032500	Potri.017G032500;ancestorIdentifier=Potri.017G032500.v3.1	lncRNA	Potri.004G227700	0.988336	5.58e-07
TCONS_00108303	Potri.017G032500	Potri.017G032500;ancestorIdentifier=Potri.017G032500.v3.1	lncRNA	Potri.003G168800	0.980088	3.6e-06
TCONS_00108303	Potri.017G032500	Potri.017G032500;ancestorIdentifier=Potri.017G032500.v3.1	lncRNA	Potri.012G073800	0.970123	1.47e-05
TCONS_00108303	Potri.017G032500	Potri.017G032500;ancestorIdentifier=Potri.017G032500.v3.1	lncRNA	Potri.001G409900	0.97518	7.74e-06
TCONS_00108303	Potri.017G032500	Potri.017G032500;ancestorIdentifier=Potri.017G032500.v3.1	lncRNA	Potri.001G374100	0.97785	5.21e-06
TCONS_00108303	Potri.017G032500	Potri.017G032500;ancestorIdentifier=Potri.017G032500.v3.1	lncRNA	Potri.002G131300	0.971907	1.19e-05
TCONS_00108303	Potri.017G032500	Potri.017G032500;ancestorIdentifier=Potri.017G032500.v3.1	lncRNA	Potri.013G023000	0.972029	1.17e-05
TCONS_00108303	Potri.017G032500	Potri.017G032500;ancestorIdentifier=Potri.017G032500.v3.1	lncRNA	XLOC_021728	0.99467	3.62e-08
TCONS_00108303	Potri.017G032500	Potri.017G032500;ancestorIdentifier=Potri.017G032500.v3.1	lncRNA	Potri.004G151725	0.970615	1.39e-05
TCONS_00108303	Potri.017G032500	Potri.017G032500;ancestorIdentifier=Potri.017G032500.v3.1	lncRNA	Potri.011G169600	0.974427	8.59e-06
TCONS_00108303	Potri.017G032500	Potri.017G032500;ancestorIdentifier=Potri.017G032500.v3.1	lncRNA	Potri.008G085600	0.985591	1.17e-06
TCONS_00108303	Potri.017G032500	Potri.017G032500;ancestorIdentifier=Potri.017G032500.v3.1	lncRNA	Potri.014G088600	0.983014	2.07e-06
TCONS_00108303	Potri.017G032500	Potri.017G032500;ancestorIdentifier=Potri.017G032500.v3.1	lncRNA	Potri.006G226300	0.982984	2.08e-06
TCONS_00108303	Potri.017G032500	Potri.017G032500;ancestorIdentifier=Potri.017G032500.v3.1	lncRNA	Potri.001G147900	0.970341	1.44e-05
TCONS_00108303	Potri.017G032500	Potri.017G032500;ancestorIdentifier=Potri.017G032500.v3.1	lncRNA	Potri.009G037300	0.976574	6.33e-06
TCONS_00108303	Potri.017G032500	Potri.017G032500;ancestorIdentifier=Potri.017G032500.v3.1	lncRNA	Potri.012G000800	0.980707	3.22e-06
TCONS_00108303	Potri.017G032500	Potri.017G032500;ancestorIdentifier=Potri.017G032500.v3.1	lncRNA	Potri.008G131300	0.979228	4.17e-06
TCONS_00108303	Potri.017G032500	Potri.017G032500;ancestorIdentifier=Potri.017G032500.v3.1	lncRNA	Potri.014G012900	0.971499	1.25e-05
TCONS_00108303	Potri.017G032500	Potri.017G032500;ancestorIdentifier=Potri.017G032500.v3.1	lncRNA	Potri.001G253100	0.97444	8.57e-06
TCONS_00108303	Potri.017G032500	Potri.017G032500;ancestorIdentifier=Potri.017G032500.v3.1	lncRNA	Potri.009G024600	0.981528	2.77e-06
TCONS_00108303	Potri.017G032500	Potri.017G032500;ancestorIdentifier=Potri.017G032500.v3.1	lncRNA	Potri.010G106700	0.984658	1.45e-06
TCONS_00108303	Potri.017G032500	Potri.017G032500;ancestorIdentifier=Potri.017G032500.v3.1	lncRNA	XLOC_048922	0.980051	3.62e-06
TCONS_00108303	Potri.017G032500	Potri.017G032500;ancestorIdentifier=Potri.017G032500.v3.1	lncRNA	Potri.002G097800	0.975956	6.93e-06
TCONS_00108303	Potri.017G032500	Potri.017G032500;ancestorIdentifier=Potri.017G032500.v3.1	lncRNA	Potri.018G026400	0.983329	1.94e-06
TCONS_00108303	Potri.017G032500	Potri.017G032500;ancestorIdentifier=Potri.017G032500.v3.1	lncRNA	Potri.011G067600	0.970201	1.46e-05
TCONS_00108303	Potri.017G032500	Potri.017G032500;ancestorIdentifier=Potri.017G032500.v3.1	lncRNA	Potri.016G058600	0.988571	5.2e-07
TCONS_00108303	Potri.017G032500	Potri.017G032500;ancestorIdentifier=Potri.017G032500.v3.1	lncRNA	Potri.007G137900	0.97146	1.26e-05
TCONS_00108303	Potri.017G032500	Potri.017G032500;ancestorIdentifier=Potri.017G032500.v3.1	lncRNA	Potri.013G028200	0.973378	9.88e-06
TCONS_00108303	Potri.017G032500	Potri.017G032500;ancestorIdentifier=Potri.017G032500.v3.1	lncRNA	Potri.017G027500	0.97061	1.39e-05
TCONS_00108303	Potri.017G032500	Potri.017G032500;ancestorIdentifier=Potri.017G032500.v3.1	lncRNA	Potri.015G103500	0.973627	9.56e-06
TCONS_00108303	Potri.017G032500	Potri.017G032500;ancestorIdentifier=Potri.017G032500.v3.1	lncRNA	Potri.001G139600	0.987119	7.89e-07
TCONS_00108303	Potri.017G032500	Potri.017G032500;ancestorIdentifier=Potri.017G032500.v3.1	lncRNA	Potri.005G099500	0.986484	9.33e-07
TCONS_00108303	Potri.017G032500	Potri.017G032500;ancestorIdentifier=Potri.017G032500.v3.1	lncRNA	Potri.016G030100	0.970145	1.47e-05
TCONS_00108303	Potri.017G032500	Potri.017G032500;ancestorIdentifier=Potri.017G032500.v3.1	lncRNA	Potri.014G041600	0.971979	1.18e-05
TCONS_00108303	Potri.017G032500	Potri.017G032500;ancestorIdentifier=Potri.017G032500.v3.1	lncRNA	Potri.004G152300	0.970146	1.47e-05
TCONS_00108303	Potri.017G032500	Potri.017G032500;ancestorIdentifier=Potri.017G032500.v3.1	lncRNA	Potri.006G111400	0.984862	1.38e-06
TCONS_00108303	Potri.017G032500	Potri.017G032500;ancestorIdentifier=Potri.017G032500.v3.1	lncRNA	Potri.019G101800	0.973987	9.11e-06
TCONS_00108303	Potri.017G032500	Potri.017G032500;ancestorIdentifier=Potri.017G032500.v3.1	lncRNA	Potri.014G160500	0.981709	2.68e-06
TCONS_00114013	Potri.018G114801	Potri.018G114801	lncRNA	Potri.018G114801	0.998598	3.39e-10
TCONS_00013580	Potri.001G426030	Potri.001G426030	lncRNA	Potri.011G120900	0.970902	1.34e-05
TCONS_00013580	Potri.001G426030	Potri.001G426030	lncRNA	Potri.017G140200	0.974136	8.93e-06
TCONS_00013580	Potri.001G426030	Potri.001G426030	lncRNA	Potri.001G216400	0.974924	8.02e-06
TCONS_00013580	Potri.001G426030	Potri.001G426030	lncRNA	Potri.001G426030	0.998999	1.04e-10
TCONS_00013580	Potri.001G426030	Potri.001G426030	lncRNA	Potri.002G100400	0.970107	1.48e-05
TCONS_00013580	Potri.001G426030	Potri.001G426030	lncRNA	Potri.001G276300	0.971744	1.21e-05
TCONS_00013580	Potri.001G426030	Potri.001G426030	lncRNA	Potri.006G257800	0.975631	7.26e-06
TCONS_00013580	Potri.001G426030	Potri.001G426030	lncRNA	Potri.001G343700	0.987932	6.28e-07
TCONS_00013580	Potri.001G426030	Potri.001G426030	lncRNA	Potri.013G106800	0.979808	3.78e-06
TCONS_00013580	Potri.001G426030	Potri.001G426030	lncRNA	Potri.014G119000	0.979053	4.29e-06
TCONS_00013580	Potri.001G426030	Potri.001G426030	lncRNA	Potri.009G140600	0.971823	1.2e-05
TCONS_00013580	Potri.001G426030	Potri.001G426030	lncRNA	Potri.013G104900	0.971947	1.18e-05
TCONS_00013580	Potri.001G426030	Potri.001G426030	lncRNA	Potri.001G369600	0.970574	1.4e-05
TCONS_00013580	Potri.001G426030	Potri.001G426030	lncRNA	Potri.009G064100	0.975309	7.6e-06
TCONS_00013580	Potri.001G426030	Potri.001G426030	lncRNA	Potri.010G038600	0.971746	1.21e-05
TCONS_00013580	Potri.001G426030	Potri.001G426030	lncRNA	Potri.005G160200	0.972809	1.06e-05
TCONS_00013580	Potri.001G426030	Potri.001G426030	lncRNA	Potri.004G028000	0.980602	3.28e-06
TCONS_00013580	Potri.001G426030	Potri.001G426030	lncRNA	Potri.005G241300	0.973107	1.02e-05
TCONS_00013580	Potri.001G426030	Potri.001G426030	lncRNA	Potri.014G043000	0.971511	1.25e-05
TCONS_00013580	Potri.001G426030	Potri.001G426030	lncRNA	Potri.001G104800	0.982263	2.4e-06
TCONS_00013580	Potri.001G426030	Potri.001G426030	lncRNA	Potri.002G242700	0.971876	1.19e-05
TCONS_00013580	Potri.001G426030	Potri.001G426030	lncRNA	Potri.006G094000	0.991383	1.94e-07
TCONS_00013580	Potri.001G426030	Potri.001G426030	lncRNA	Potri.007G079300	0.97466	8.32e-06
TCONS_00013580	Potri.001G426030	Potri.001G426030	lncRNA	Potri.005G149400	0.977924	5.15e-06
TCONS_00013580	Potri.001G426030	Potri.001G426030	lncRNA	Potri.008G153300	0.976853	6.07e-06
TCONS_00013580	Potri.001G426030	Potri.001G426030	lncRNA	Potri.007G123400	0.97488	8.07e-06
TCONS_00013580	Potri.001G426030	Potri.001G426030	lncRNA	Potri.019G035800	0.976054	6.83e-06
TCONS_00013580	Potri.001G426030	Potri.001G426030	lncRNA	Potri.015G034100	0.983109	2.03e-06
TCONS_00013580	Potri.001G426030	Potri.001G426030	lncRNA	Potri.003G024200	0.972696	1.08e-05
TCONS_00013580	Potri.001G426030	Potri.001G426030	lncRNA	Potri.018G079600	0.976732	6.18e-06
TCONS_00013580	Potri.001G426030	Potri.001G426030	lncRNA	Potri.013G115500	0.974307	8.73e-06
TCONS_00013580	Potri.001G426030	Potri.001G426030	lncRNA	Potri.015G138200	0.974643	8.34e-06
TCONS_00013580	Potri.001G426030	Potri.001G426030	lncRNA	Potri.006G270400	0.97561	7.29e-06
TCONS_00013580	Potri.001G426030	Potri.001G426030	lncRNA	Potri.009G011800	0.979751	3.81e-06
TCONS_00013580	Potri.001G426030	Potri.001G426030	lncRNA	Potri.002G091400	0.973815	9.32e-06
TCONS_00013580	Potri.001G426030	Potri.001G426030	lncRNA	Potri.004G202832	0.982337	2.37e-06
TCONS_00013580	Potri.001G426030	Potri.001G426030	lncRNA	Potri.001G164000	0.98177	2.65e-06
TCONS_00013580	Potri.001G426030	Potri.001G426030	lncRNA	Potri.018G004150	0.9741	8.98e-06
TCONS_00013580	Potri.001G426030	Potri.001G426030	lncRNA	Potri.016G063600	0.974823	8.14e-06
TCONS_00013580	Potri.001G426030	Potri.001G426030	lncRNA	Potri.001G164100	0.973829	9.31e-06
TCONS_00013580	Potri.001G426030	Potri.001G426030	lncRNA	Potri.016G019000	0.972783	1.07e-05
TCONS_00013580	Potri.001G426030	Potri.001G426030	lncRNA	Potri.004G059700	0.983344	1.93e-06
TCONS_00013580	Potri.001G426030	Potri.001G426030	lncRNA	Potri.001G296500	0.9802	3.53e-06
TCONS_00013580	Potri.001G426030	Potri.001G426030	lncRNA	Potri.003G020200	0.974026	9.07e-06
TCONS_00013580	Potri.001G426030	Potri.001G426030	lncRNA	Potri.018G079700	0.976038	6.85e-06
TCONS_00013580	Potri.001G426030	Potri.001G426030	lncRNA	Potri.006G268900	0.977998	5.09e-06
TCONS_00013580	Potri.001G426030	Potri.001G426030	lncRNA	Potri.003G096900	0.987099	7.93e-07
TCONS_00013580	Potri.001G426030	Potri.001G426030	lncRNA	Potri.009G019300	0.978298	4.85e-06
TCONS_00013580	Potri.001G426030	Potri.001G426030	lncRNA	Potri.010G181400	0.976824	6.1e-06
TCONS_00013580	Potri.001G426030	Potri.001G426030	lncRNA	Potri.004G169200	0.975381	7.53e-06
TCONS_00013580	Potri.001G426030	Potri.001G426030	lncRNA	Potri.002G256001	0.971029	1.32e-05
TCONS_00013580	Potri.001G426030	Potri.001G426030	lncRNA	Potri.008G076600	0.982603	2.25e-06
TCONS_00013580	Potri.001G426030	Potri.001G426030	lncRNA	Potri.016G100400	0.975453	7.45e-06
TCONS_00013580	Potri.001G426030	Potri.001G426030	lncRNA	Potri.002G198600	0.971277	1.29e-05
TCONS_00013580	Potri.001G426030	Potri.001G426030	lncRNA	Potri.008G135700	0.976229	6.66e-06
TCONS_00013580	Potri.001G426030	Potri.001G426030	lncRNA	Potri.007G128400	0.971068	1.32e-05
TCONS_00013580	Potri.001G426030	Potri.001G426030	lncRNA	Potri.004G073500	0.976249	6.64e-06
TCONS_00013580	Potri.001G426030	Potri.001G426030	lncRNA	Potri.003G150600	0.973778	9.37e-06
TCONS_00013580	Potri.001G426030	Potri.001G426030	lncRNA	Potri.008G207000	0.979178	4.2e-06
TCONS_00013580	Potri.001G426030	Potri.001G426030	lncRNA	Potri.012G037700	0.97523	7.69e-06
TCONS_00013580	Potri.001G426030	Potri.001G426030	lncRNA	Potri.005G147801	0.975479	7.42e-06
TCONS_00013580	Potri.001G426030	Potri.001G426030	lncRNA	Potri.010G004300	0.975854	7.03e-06
TCONS_00013580	Potri.001G426030	Potri.001G426030	lncRNA	Potri.015G103100	0.971536	1.25e-05
TCONS_00013580	Potri.001G426030	Potri.001G426030	lncRNA	Potri.015G108700	-0.975895	6.99e-06
TCONS_00013580	Potri.001G426030	Potri.001G426030	lncRNA	Potri.011G150900	0.984666	1.45e-06
TCONS_00013580	Potri.001G426030	Potri.001G426030	lncRNA	Potri.012G129200	0.972474	1.11e-05
TCONS_00013580	Potri.001G426030	Potri.001G426030	lncRNA	Potri.010G209600	0.982974	2.09e-06
TCONS_00013580	Potri.001G426030	Potri.001G426030	lncRNA	Potri.005G157800	0.973855	9.27e-06
TCONS_00013580	Potri.001G426030	Potri.001G426030	lncRNA	Potri.003G102800	0.980821	3.16e-06
TCONS_00013580	Potri.001G426030	Potri.001G426030	lncRNA	Potri.001G026900	0.971624	1.23e-05
TCONS_00013580	Potri.001G426030	Potri.001G426030	lncRNA	Potri.001G048200	0.983961	1.69e-06
TCONS_00013580	Potri.001G426030	Potri.001G426030	lncRNA	Potri.015G133400	0.971644	1.23e-05
TCONS_00013580	Potri.001G426030	Potri.001G426030	lncRNA	Potri.018G031100	0.972409	1.12e-05
TCONS_00013580	Potri.001G426030	Potri.001G426030	lncRNA	Potri.010G098350	0.974043	9.04e-06
TCONS_00013580	Potri.001G426030	Potri.001G426030	lncRNA	Potri.013G123700	0.972247	1.14e-05
TCONS_00013580	Potri.001G426030	Potri.001G426030	lncRNA	Potri.008G146400	0.975045	7.89e-06
TCONS_00013580	Potri.001G426030	Potri.001G426030	lncRNA	Potri.013G115000	0.985032	1.33e-06
TCONS_00013580	Potri.001G426030	Potri.001G426030	lncRNA	Potri.001G246600	0.976694	6.22e-06
TCONS_00013580	Potri.001G426030	Potri.001G426030	lncRNA	Potri.010G069900	0.974401	8.62e-06
TCONS_00013580	Potri.001G426030	Potri.001G426030	lncRNA	Potri.002G111600	0.9804	3.4e-06
TCONS_00013580	Potri.001G426030	Potri.001G426030	lncRNA	Potri.002G130100	0.971414	1.26e-05
TCONS_00013580	Potri.001G426030	Potri.001G426030	lncRNA	Potri.001G173300	0.970186	1.46e-05
TCONS_00013580	Potri.001G426030	Potri.001G426030	lncRNA	Potri.011G150500	0.972286	1.14e-05
TCONS_00013580	Potri.001G426030	Potri.001G426030	lncRNA	Potri.012G135600	0.985062	1.32e-06
TCONS_00013580	Potri.001G426030	Potri.001G426030	lncRNA	Potri.013G055600	0.974252	8.8e-06
TCONS_00013580	Potri.001G426030	Potri.001G426030	lncRNA	Potri.001G136400	0.982839	2.14e-06
TCONS_00013580	Potri.001G426030	Potri.001G426030	lncRNA	Potri.017G012800	0.970406	1.43e-05
TCONS_00013580	Potri.001G426030	Potri.001G426030	lncRNA	Potri.007G006000	0.975201	7.72e-06
TCONS_00013580	Potri.001G426030	Potri.001G426030	lncRNA	Potri.019G119700	0.986328	9.71e-07
TCONS_00013580	Potri.001G426030	Potri.001G426030	lncRNA	Potri.017G017400	0.974362	8.66e-06
TCONS_00013580	Potri.001G426030	Potri.001G426030	lncRNA	Potri.002G155100	0.972799	1.06e-05
TCONS_00013580	Potri.001G426030	Potri.001G426030	lncRNA	Potri.002G104600	0.970995	1.33e-05
TCONS_00013580	Potri.001G426030	Potri.001G426030	lncRNA	Potri.015G126900	0.980988	3.06e-06
TCONS_00013580	Potri.001G426030	Potri.001G426030	lncRNA	Potri.001G098000	0.97193	1.19e-05
TCONS_00013580	Potri.001G426030	Potri.001G426030	lncRNA	Potri.012G037500	0.973733	9.43e-06
TCONS_00013585	Potri.001G432200	Potri.001G432200;ancestorIdentifier=Potri.001G432200.v3.1	lncRNA	Potri.013G068300	0.978296	4.86e-06
TCONS_00013585	Potri.001G432200	Potri.001G432200;ancestorIdentifier=Potri.001G432200.v3.1	lncRNA	Potri.003G001000	0.971687	1.22e-05
TCONS_00013585	Potri.001G432200	Potri.001G432200;ancestorIdentifier=Potri.001G432200.v3.1	lncRNA	Potri.004G172500	-0.977068	5.88e-06
TCONS_00013585	Potri.001G432200	Potri.001G432200;ancestorIdentifier=Potri.001G432200.v3.1	lncRNA	Potri.011G063300	-0.979107	4.25e-06
TCONS_00013585	Potri.001G432200	Potri.001G432200;ancestorIdentifier=Potri.001G432200.v3.1	lncRNA	Potri.001G134900	0.984371	1.55e-06
TCONS_00013585	Potri.001G432200	Potri.001G432200;ancestorIdentifier=Potri.001G432200.v3.1	lncRNA	Potri.010G169400	0.970037	1.49e-05
TCONS_00013585	Potri.001G432200	Potri.001G432200;ancestorIdentifier=Potri.001G432200.v3.1	lncRNA	Potri.001G342700	0.970596	1.39e-05
TCONS_00013585	Potri.001G432200	Potri.001G432200;ancestorIdentifier=Potri.001G432200.v3.1	lncRNA	Potri.008G037800	-0.970254	1.45e-05
TCONS_00013585	Potri.001G432200	Potri.001G432200;ancestorIdentifier=Potri.001G432200.v3.1	lncRNA	Potri.014G122600	-0.978192	4.94e-06
TCONS_00013585	Potri.001G432200	Potri.001G432200;ancestorIdentifier=Potri.001G432200.v3.1	lncRNA	Potri.003G196200	0.982204	2.43e-06
TCONS_00013585	Potri.001G432200	Potri.001G432200;ancestorIdentifier=Potri.001G432200.v3.1	lncRNA	Potri.005G036700	0.987499	7.1e-07
TCONS_00013585	Potri.001G432200	Potri.001G432200;ancestorIdentifier=Potri.001G432200.v3.1	lncRNA	Potri.006G114700	-0.972269	1.14e-05
TCONS_00013585	Potri.001G432200	Potri.001G432200;ancestorIdentifier=Potri.001G432200.v3.1	lncRNA	Potri.014G138800	0.973143	1.02e-05
TCONS_00013585	Potri.001G432200	Potri.001G432200;ancestorIdentifier=Potri.001G432200.v3.1	lncRNA	Potri.010G201700	-0.971329	1.28e-05
TCONS_00013585	Potri.001G432200	Potri.001G432200;ancestorIdentifier=Potri.001G432200.v3.1	lncRNA	Potri.011G015500	-0.971469	1.26e-05
TCONS_00013585	Potri.001G432200	Potri.001G432200;ancestorIdentifier=Potri.001G432200.v3.1	lncRNA	Potri.011G053800	0.971014	1.33e-05
TCONS_00013585	Potri.001G432200	Potri.001G432200;ancestorIdentifier=Potri.001G432200.v3.1	lncRNA	Potri.002G193000	0.980627	3.27e-06
TCONS_00013585	Potri.001G432200	Potri.001G432200;ancestorIdentifier=Potri.001G432200.v3.1	lncRNA	Potri.005G246600	-0.97289	1.05e-05
TCONS_00013585	Potri.001G432200	Potri.001G432200;ancestorIdentifier=Potri.001G432200.v3.1	lncRNA	Potri.002G182400	0.985212	1.28e-06
TCONS_00013585	Potri.001G432200	Potri.001G432200;ancestorIdentifier=Potri.001G432200.v3.1	lncRNA	Potri.002G190000	-0.974164	8.9e-06
TCONS_00013585	Potri.001G432200	Potri.001G432200;ancestorIdentifier=Potri.001G432200.v3.1	lncRNA	Potri.006G166800	-0.979464	4.01e-06
TCONS_00013585	Potri.001G432200	Potri.001G432200;ancestorIdentifier=Potri.001G432200.v3.1	lncRNA	Potri.002G143000	0.983512	1.86e-06
TCONS_00013585	Potri.001G432200	Potri.001G432200;ancestorIdentifier=Potri.001G432200.v3.1	lncRNA	Potri.010G064900	0.971329	1.28e-05
TCONS_00013585	Potri.001G432200	Potri.001G432200;ancestorIdentifier=Potri.001G432200.v3.1	lncRNA	Potri.006G188200	0.973518	9.7e-06
TCONS_00013585	Potri.001G432200	Potri.001G432200;ancestorIdentifier=Potri.001G432200.v3.1	lncRNA	Potri.014G168000	0.974396	8.63e-06
TCONS_00013585	Potri.001G432200	Potri.001G432200;ancestorIdentifier=Potri.001G432200.v3.1	lncRNA	Potri.007G062622	0.978996	4.33e-06
TCONS_00013585	Potri.001G432200	Potri.001G432200;ancestorIdentifier=Potri.001G432200.v3.1	lncRNA	Potri.007G010800	-0.989197	4.27e-07
TCONS_00013585	Potri.001G432200	Potri.001G432200;ancestorIdentifier=Potri.001G432200.v3.1	lncRNA	Potri.012G057400	0.975435	7.47e-06
TCONS_00013585	Potri.001G432200	Potri.001G432200;ancestorIdentifier=Potri.001G432200.v3.1	lncRNA	Potri.001G211700	0.973651	9.53e-06
TCONS_00013585	Potri.001G432200	Potri.001G432200;ancestorIdentifier=Potri.001G432200.v3.1	lncRNA	Potri.004G138400	0.97793	5.15e-06
TCONS_00013585	Potri.001G432200	Potri.001G432200;ancestorIdentifier=Potri.001G432200.v3.1	lncRNA	Potri.006G083700	0.971763	1.21e-05
TCONS_00013585	Potri.001G432200	Potri.001G432200;ancestorIdentifier=Potri.001G432200.v3.1	lncRNA	Potri.009G130400	-0.98476	1.42e-06
TCONS_00013585	Potri.001G432200	Potri.001G432200;ancestorIdentifier=Potri.001G432200.v3.1	lncRNA	Potri.017G107600	0.977668	5.36e-06
TCONS_00013585	Potri.001G432200	Potri.001G432200;ancestorIdentifier=Potri.001G432200.v3.1	lncRNA	Potri.013G145900	-0.971235	1.29e-05
TCONS_00013585	Potri.001G432200	Potri.001G432200;ancestorIdentifier=Potri.001G432200.v3.1	lncRNA	Potri.007G083000	0.982953	2.09e-06
TCONS_00013585	Potri.001G432200	Potri.001G432200;ancestorIdentifier=Potri.001G432200.v3.1	lncRNA	Potri.018G075000	0.978324	4.83e-06
TCONS_00013585	Potri.001G432200	Potri.001G432200;ancestorIdentifier=Potri.001G432200.v3.1	lncRNA	Potri.013G117100	0.970707	1.38e-05
TCONS_00013585	Potri.001G432200	Potri.001G432200;ancestorIdentifier=Potri.001G432200.v3.1	lncRNA	Potri.007G089200	-0.972254	1.14e-05
TCONS_00013585	Potri.001G432200	Potri.001G432200;ancestorIdentifier=Potri.001G432200.v3.1	lncRNA	Potri.009G110400	0.976416	6.48e-06
TCONS_00013585	Potri.001G432200	Potri.001G432200;ancestorIdentifier=Potri.001G432200.v3.1	lncRNA	Potri.002G140000	0.97364	9.54e-06
TCONS_00013585	Potri.001G432200	Potri.001G432200;ancestorIdentifier=Potri.001G432200.v3.1	lncRNA	Potri.014G102600	-0.975274	7.64e-06
TCONS_00013585	Potri.001G432200	Potri.001G432200;ancestorIdentifier=Potri.001G432200.v3.1	lncRNA	Potri.008G074800	-0.995191	2.53e-08
TCONS_00013585	Potri.001G432200	Potri.001G432200;ancestorIdentifier=Potri.001G432200.v3.1	lncRNA	Potri.015G059800	-0.985554	1.18e-06
TCONS_00013585	Potri.001G432200	Potri.001G432200;ancestorIdentifier=Potri.001G432200.v3.1	lncRNA	Potri.001G360500	-0.970388	1.43e-05
TCONS_00013585	Potri.001G432200	Potri.001G432200;ancestorIdentifier=Potri.001G432200.v3.1	lncRNA	Potri.001G164800	0.976948	5.99e-06
TCONS_00013585	Potri.001G432200	Potri.001G432200;ancestorIdentifier=Potri.001G432200.v3.1	lncRNA	Potri.001G432200	1	0
TCONS_00013585	Potri.001G432200	Potri.001G432200;ancestorIdentifier=Potri.001G432200.v3.1	lncRNA	Potri.016G091800	0.972189	1.15e-05
TCONS_00013585	Potri.001G432200	Potri.001G432200;ancestorIdentifier=Potri.001G432200.v3.1	lncRNA	Potri.017G048700	0.971764	1.21e-05
TCONS_00013585	Potri.001G432200	Potri.001G432200;ancestorIdentifier=Potri.001G432200.v3.1	lncRNA	Potri.016G080900	-0.972397	1.12e-05
TCONS_00013585	Potri.001G432200	Potri.001G432200;ancestorIdentifier=Potri.001G432200.v3.1	lncRNA	Potri.001G008700	0.986064	1.04e-06
TCONS_00013585	Potri.001G432200	Potri.001G432200;ancestorIdentifier=Potri.001G432200.v3.1	lncRNA	Potri.008G123200	0.976635	6.28e-06
TCONS_00013585	Potri.001G432200	Potri.001G432200;ancestorIdentifier=Potri.001G432200.v3.1	lncRNA	Potri.018G063000	0.973478	9.75e-06
TCONS_00013585	Potri.001G432200	Potri.001G432200;ancestorIdentifier=Potri.001G432200.v3.1	lncRNA	Potri.018G130900	0.975441	7.46e-06
TCONS_00013585	Potri.001G432200	Potri.001G432200;ancestorIdentifier=Potri.001G432200.v3.1	lncRNA	Potri.009G108900	-0.973812	9.33e-06
[truncated: 158,398 more rows]
