# Supplementary material for: Unraveling the lncRNA-miRNA-mRNA Regulatory Network Involved in Poplar Coma Development through High-Throughput Sequencing
Source: Int J Mol Sci. 2024 Jul 5;25(13):7403. doi: 10.3390/ijms25137403 (PMC11242837; doi:10.3390/ijms25137403)
Supplement: Supplementary file 1 [file ijms-25-07403-s001.zip › Table S3.xlsx]

## Sheet: Sheet1
Table S3. Prediction of target genes for lncRNA cis-regulation.
Chromosome	lncRNA_ID	lncRNA_Gene_ID	lncRNA_Gene_Symbol	lncRNA_Status	lncRNA_Start	lncRNA_End	lncRNA_Strand	Gene_Id	Gene_Start	Gene_End	Gene_Strand	Distance	Location
Chr14	TCONS_00093393	XLOC_054907	XLOC_054907	lncRNA	618785	647086	+	Potri.014G012000	638890	642445	-	-3555	antisense
Chr14	TCONS_00093393	XLOC_054907	XLOC_054907	lncRNA	618785	647086	+	Potri.014G012100	652597	655231	+	5511	upstream
Chr14	TCONS_00093393	XLOC_054907	XLOC_054907	lncRNA	618785	647086	+	Potri.014G012800	731351	734683	+	84265	upstream
Chr14	TCONS_00093393	XLOC_054907	XLOC_054907	lncRNA	618785	647086	+	Potri.014G012900	742352	742862	+	95266	upstream
Chr14	TCONS_00093393	XLOC_054907	XLOC_054907	lncRNA	618785	647086	+	Potri.014G006501	544307	544771	-	74013	upstream
Chr14	TCONS_00093393	XLOC_054907	XLOC_054907	lncRNA	618785	647086	+	Potri.014G007450	546529	546891	-	71893	upstream
Chr14	TCONS_00093393	XLOC_054907	XLOC_054907	lncRNA	618785	647086	+	Potri.014G007600	611426	614957	-	3959	upstream
Chr14	TCONS_00093393	XLOC_054907	XLOC_054907	lncRNA	618785	647086	+	Potri.014G007000	580538	580874	+	37910	downstream
Chr14	TCONS_00093393	XLOC_054907	XLOC_054907	lncRNA	618785	647086	+	Potri.014G007200	593061	596111	-	22673	upstream
Chr14	TCONS_00093393	XLOC_054907	XLOC_054907	lncRNA	618785	647086	+	Potri.014G007100	587259	587853	+	30931	downstream
Chr14	TCONS_00093393	XLOC_054907	XLOC_054907	lncRNA	618785	647086	+	Potri.014G012600	701601	703454	+	54515	upstream
Chr14	TCONS_00093393	XLOC_054907	XLOC_054907	lncRNA	618785	647086	+	Potri.014G007300	600633	601288	+	17496	downstream
Chr14	TCONS_00093393	XLOC_054907	XLOC_054907	lncRNA	618785	647086	+	Potri.014G012200	665954	668979	+	18868	upstream
Chr14	TCONS_00093393	XLOC_054907	XLOC_054907	lncRNA	618785	647086	+	Potri.014G012500	688189	690352	-	41103	downstream
Chr14	TCONS_00093393	XLOC_054907	XLOC_054907	lncRNA	618785	647086	+	Potri.014G012300	677258	678065	+	30172	upstream
Chr14	TCONS_00093393	XLOC_054907	XLOC_054907	lncRNA	618785	647086	+	Potri.014G006100	524988	526365	+	92419	downstream
Chr14	TCONS_00093393	XLOC_054907	XLOC_054907	lncRNA	618785	647086	+	Potri.014G006000	518173	521237	+	97547	downstream
Chr14	TCONS_00093393	XLOC_054907	XLOC_054907	lncRNA	618785	647086	+	Potri.014G006900	571460	571836	-	46948	upstream
Chr14	TCONS_00093393	XLOC_054907	XLOC_054907	lncRNA	618785	647086	+	Potri.014G006800	561496	562774	+	56010	downstream
Chr14	TCONS_00093393	XLOC_054907	XLOC_054907	lncRNA	618785	647086	+	Potri.014G012700	714303	716232	-	67217	downstream
Chr14	TCONS_00093393	XLOC_054907	XLOC_054907	lncRNA	618785	647086	+	Potri.014G012400	682450	685887	-	35364	downstream
Chr14	TCONS_00093393	XLOC_054907	XLOC_054907	lncRNA	618785	647086	+	Potri.014G006850	564797	565721	-	53063	upstream
Chr14	TCONS_00093393	XLOC_054907	XLOC_054907	lncRNA	618785	647086	+	Potri.014G006700	552807	555602	-	63182	upstream
Chr14	TCONS_00093393	XLOC_054907	XLOC_054907	lncRNA	618785	647086	+	Potri.014G013000	746632	747094	+	99546	upstream
Chr14	TCONS_00093393	XLOC_054907	XLOC_054907	lncRNA	618785	647086	+	Potri.014G006300	531475	531952	-	86832	upstream
Chr14	TCONS_00093393	XLOC_054907	XLOC_054907	lncRNA	618785	647086	+	Potri.014G006400	540780	541368	+	77416	downstream
Chr14	TCONS_00093393	XLOC_054907	XLOC_054907	lncRNA	618785	647086	+	Potri.014G008400	548829	551943	+	66841	downstream
Chr06	TCONS_00046090	XLOC_027161	XLOC_027161	lncRNA	5577647	5580786	+	Potri.006G074850	5503666	5503867	-	73779	upstream
Chr06	TCONS_00046090	XLOC_027161	XLOC_027161	lncRNA	5577647	5580786	+	Potri.006G074900	5516466	5520715	+	56931	downstream
Chr06	TCONS_00046090	XLOC_027161	XLOC_027161	lncRNA	5577647	5580786	+	Potri.006G076200	5625265	5631920	+	44479	upstream
Chr06	TCONS_00046090	XLOC_027161	XLOC_027161	lncRNA	5577647	5580786	+	Potri.006G076700	5670863	5673997	-	90077	downstream
Chr06	TCONS_00046090	XLOC_027161	XLOC_027161	lncRNA	5577647	5580786	+	Potri.006G076100	5611035	5612790	-	30249	downstream
Chr06	TCONS_00046090	XLOC_027161	XLOC_027161	lncRNA	5577647	5580786	+	Potri.006G076600	5656038	5661577	-	75252	downstream
Chr06	TCONS_00046090	XLOC_027161	XLOC_027161	lncRNA	5577647	5580786	+	Potri.006G076400	5644311	5648611	+	63525	upstream
Chr06	TCONS_00046090	XLOC_027161	XLOC_027161	lncRNA	5577647	5580786	+	Potri.006G075000	5524429	5528303	+	49343	downstream
Chr06	TCONS_00046090	XLOC_027161	XLOC_027161	lncRNA	5577647	5580786	+	Potri.006G075100	5530123	5531480	-	46166	upstream
Chr06	TCONS_00046090	XLOC_027161	XLOC_027161	lncRNA	5577647	5580786	+	Potri.006G075800	5585265	5590123	+	4479	upstream
Chr06	TCONS_00046090	XLOC_027161	XLOC_027161	lncRNA	5577647	5580786	+	Potri.006G075900	5593184	5595639	+	12398	upstream
Chr06	TCONS_00046090	XLOC_027161	XLOC_027161	lncRNA	5577647	5580786	+	Potri.006G074800	5493373	5494821	+	82825	downstream
Chr06	TCONS_00046090	XLOC_027161	XLOC_027161	lncRNA	5577647	5580786	+	Potri.006G076300	5634402	5636914	+	53616	upstream
Chr06	TCONS_00046090	XLOC_027161	XLOC_027161	lncRNA	5577647	5580786	+	Potri.006G075300	5548567	5555422	+	22224	downstream
Chr06	TCONS_00046090	XLOC_027161	XLOC_027161	lncRNA	5577647	5580786	+	Potri.006G075600	5580437	5580710	-	-273	antisense
Chr06	TCONS_00046090	XLOC_027161	XLOC_027161	lncRNA	5577647	5580786	+	Potri.006G075200	5541073	5543749	+	33897	downstream
Chr06	TCONS_00046090	XLOC_027161	XLOC_027161	lncRNA	5577647	5580786	+	Potri.006G075500	5569794	5575183	-	2463	upstream
Chr06	TCONS_00046090	XLOC_027161	XLOC_027161	lncRNA	5577647	5580786	+	Potri.006G076500	5649634	5650159	-	68848	downstream
Chr06	TCONS_00046090	XLOC_027161	XLOC_027161	lncRNA	5577647	5580786	+	Potri.006G076350	5637960	5638184	+	57174	upstream
Chr06	TCONS_00046090	XLOC_027161	XLOC_027161	lncRNA	5577647	5580786	+	Potri.006G076800	5675836	5677178	-	95050	downstream
Chr06	TCONS_00046090	XLOC_027161	XLOC_027161	lncRNA	5577647	5580786	+	Potri.006G074700	5485305	5487072	+	90574	downstream
Chr06	TCONS_00046090	XLOC_027161	XLOC_027161	lncRNA	5577647	5580786	+	Potri.006G076000	5597526	5601545	-	16740	downstream
Chr06	TCONS_00046090	XLOC_027161	XLOC_027161	lncRNA	5577647	5580786	+	Potri.006G075400	5562701	5568576	+	9070	downstream
6	TCONS_00118414	XLOC_056897	XLOC_056897	lncRNA	3767584	3768000	+	Potri.019G071600	11321446	11324081	-	33100	downstream
6	TCONS_00118414	XLOC_056897	XLOC_056897	lncRNA	3767584	3768000	+	Potri.019G071400	11303165	11311552	-	14819	downstream
6	TCONS_00118414	XLOC_056897	XLOC_056897	lncRNA	3767584	3768000	+	Potri.019G070700	11193533	11198494	+	87273	downstream
6	TCONS_00118414	XLOC_056897	XLOC_056897	lncRNA	3767584	3768000	+	Potri.019G071200	11291017	11293146	+	2671	upstream
6	TCONS_00118414	XLOC_056897	XLOC_056897	lncRNA	3767584	3768000	+	Potri.019G070900	11209378	11212350	-	73417	upstream
6	TCONS_00118414	XLOC_056897	XLOC_056897	lncRNA	3767584	3768000	+	Potri.019G071700	11335678	11344712	+	47332	upstream
6	TCONS_00118414	XLOC_056897	XLOC_056897	lncRNA	3767584	3768000	+	Potri.019G072300	11368009	11380439	-	79663	downstream
6	TCONS_00118414	XLOC_056897	XLOC_056897	lncRNA	3767584	3768000	+	Potri.019G071300	11294048	11297188	-	5702	downstream
6	TCONS_00118414	XLOC_056897	XLOC_056897	lncRNA	3767584	3768000	+	Potri.019G070801	11204757	11205063	+	80704	downstream
6	TCONS_00118414	XLOC_056897	XLOC_056897	lncRNA	3767584	3768000	+	Potri.019G071800	11346887	11349259	+	58541	upstream
6	TCONS_00118414	XLOC_056897	XLOC_056897	lncRNA	3767584	3768000	+	Potri.019G071900	11350183	11360247	+	61837	upstream
6	TCONS_00118414	XLOC_056897	XLOC_056897	lncRNA	3767584	3768000	+	Potri.019G071050	11285767	11285965	+	-198	sense
6	TCONS_00118414	XLOC_056897	XLOC_056897	lncRNA	3767584	3768000	+	Potri.019G072500	11383819	11389950	+	95473	upstream
6	TCONS_00118414	XLOC_056897	XLOC_056897	lncRNA	3767584	3768000	+	Potri.019G071125	11288127	11288346	+	-219	sense
6	TCONS_00118414	XLOC_056897	XLOC_056897	lncRNA	3767584	3768000	+	Potri.019G070975	11251037	11254190	-	31577	upstream
Chr18	TCONS_00114285	XLOC_067017	XLOC_067017	lncRNA	14327849	14332739	+	Potri.018G138900	14414077	14417295	-	81338	downstream
Chr18	TCONS_00114285	XLOC_067017	XLOC_067017	lncRNA	14327849	14332739	+	Potri.018G138700	14405967	14409356	-	73228	downstream
Chr18	TCONS_00114285	XLOC_067017	XLOC_067017	lncRNA	14327849	14332739	+	Potri.018G134000	14298399	14300230	+	27618	downstream
Chr18	TCONS_00114285	XLOC_067017	XLOC_067017	lncRNA	14327849	14332739	+	Potri.018G134501	14345657	14347252	+	12918	upstream
Chr18	TCONS_00114285	XLOC_067017	XLOC_067017	lncRNA	14327849	14332739	+	Potri.018G139200	14427630	14427996	-	94891	downstream
Chr18	TCONS_00114285	XLOC_067017	XLOC_067017	lncRNA	14327849	14332739	+	Potri.018G135300	14388694	14391908	+	55955	upstream
Chr18	TCONS_00114285	XLOC_067017	XLOC_067017	lncRNA	14327849	14332739	+	Potri.018G133000	14247090	14251056	+	76792	downstream
Chr18	TCONS_00114285	XLOC_067017	XLOC_067017	lncRNA	14327849	14332739	+	Potri.018G133400	14269675	14272023	-	55825	upstream
Chr18	TCONS_00114285	XLOC_067017	XLOC_067017	lncRNA	14327849	14332739	+	Potri.018G133901	14289559	14291377	+	36471	downstream
Chr18	TCONS_00114285	XLOC_067017	XLOC_067017	lncRNA	14327849	14332739	+	Potri.018G133801	14285125	14287592	+	40256	downstream
Chr18	TCONS_00114285	XLOC_067017	XLOC_067017	lncRNA	14327849	14332739	+	Potri.018G139000	14419074	14422500	-	86335	downstream
Chr18	TCONS_00114285	XLOC_067017	XLOC_067017	lncRNA	14327849	14332739	+	Potri.018G133300	14264484	14268194	-	59654	upstream
Chr18	TCONS_00114285	XLOC_067017	XLOC_067017	lncRNA	14327849	14332739	+	Potri.018G135001	14359276	14361117	+	26537	upstream
Chr18	TCONS_00114285	XLOC_067017	XLOC_067017	lncRNA	14327849	14332739	+	Potri.018G134300	14314777	14317096	-	10752	upstream
Chr18	TCONS_00114285	XLOC_067017	XLOC_067017	lncRNA	14327849	14332739	+	Potri.018G134200	14305909	14310861	+	16987	downstream
Chr18	TCONS_00114285	XLOC_067017	XLOC_067017	lncRNA	14327849	14332739	+	Potri.018G138500	14402591	14405781	-	69852	downstream
Chr18	TCONS_00114285	XLOC_067017	XLOC_067017	lncRNA	14327849	14332739	+	Potri.018G138802	14410695	14412995	-	77956	downstream
Chr18	TCONS_00114285	XLOC_067017	XLOC_067017	lncRNA	14327849	14332739	+	Potri.018G133700	14279809	14281728	+	46120	downstream
Chr18	TCONS_00114285	XLOC_067017	XLOC_067017	lncRNA	14327849	14332739	+	Potri.018G134700	14352375	14354425	-	19636	downstream
Chr18	TCONS_00114285	XLOC_067017	XLOC_067017	lncRNA	14327849	14332739	+	Potri.018G132951	14242477	14243504	-	84344	upstream
Chr18	TCONS_00114285	XLOC_067017	XLOC_067017	lncRNA	14327849	14332739	+	Potri.018G133100	14257087	14258264	-	69584	upstream
Chr18	TCONS_00114285	XLOC_067017	XLOC_067017	lncRNA	14327849	14332739	+	Potri.018G132900	14238445	14240699	+	87149	downstream
Chr18	TCONS_00114285	XLOC_067017	XLOC_067017	lncRNA	14327849	14332739	+	Potri.018G133200	14262576	14263101	-	64747	upstream
Chr18	TCONS_00114285	XLOC_067017	XLOC_067017	lncRNA	14327849	14332739	+	Potri.018G132800	14232325	14233621	-	94227	upstream
Chr18	TCONS_00114285	XLOC_067017	XLOC_067017	lncRNA	14327849	14332739	+	Potri.018G133500	14275728	14276502	-	51346	upstream
Chr18	TCONS_00114285	XLOC_067017	XLOC_067017	lncRNA	14327849	14332739	+	Potri.018G138401	14399206	14402112	+	66467	upstream
Chr18	TCONS_00114285	XLOC_067017	XLOC_067017	lncRNA	14327849	14332739	+	Potri.018G134100	14302096	14304574	+	23274	downstream
Chr09	TCONS_00069726	Potri.009G101200	Potri.009G101200	lncRNA	8941302	8971330	-	Potri.009G101800	9000525	9003735	+	29195	upstream
Chr09	TCONS_00069726	Potri.009G101200	Potri.009G101200	lncRNA	8941302	8971330	-	Potri.009G102201	9025288	9025839	-	53958	downstream
Chr09	TCONS_00069726	Potri.009G101200	Potri.009G101200	lncRNA	8941302	8971330	-	Potri.009G100600	8919609	8921205	-	20096	upstream
Chr09	TCONS_00069726	Potri.009G101200	Potri.009G101200	lncRNA	8941302	8971330	-	Potri.009G100700	8923994	8926664	-	14637	upstream
Chr09	TCONS_00069726	Potri.009G101200	Potri.009G101200	lncRNA	8941302	8971330	-	Potri.009G102900	9055278	9065121	-	83948	downstream
Chr09	TCONS_00069726	Potri.009G101200	Potri.009G101200	lncRNA	8941302	8971330	-	Potri.009G102300	9025971	9028579	+	54641	upstream
Chr09	TCONS_00069726	Potri.009G101200	Potri.009G101200	lncRNA	8941302	8971330	-	Potri.009G099500	8859541	8862959	+	78342	downstream
Chr09	TCONS_00069726	Potri.009G101200	Potri.009G101200	lncRNA	8941302	8971330	-	Potri.009G101200	8946519	8949434	-	-2915	sense
Chr09	TCONS_00069726	Potri.009G101200	Potri.009G101200	lncRNA	8941302	8971330	-	Potri.009G102101	9019861	9023375	-	48531	downstream
Chr09	TCONS_00069726	Potri.009G101200	Potri.009G101200	lncRNA	8941302	8971330	-	Potri.009G099800	8873085	8874313	-	66988	upstream
Chr09	TCONS_00069726	Potri.009G101200	Potri.009G101200	lncRNA	8941302	8971330	-	Potri.009G102850	9052433	9052670	-	81103	downstream
Chr09	TCONS_00069726	Potri.009G101200	Potri.009G101200	lncRNA	8941302	8971330	-	Potri.009G102500	9034791	9035349	+	63461	upstream
Chr09	TCONS_00069726	Potri.009G101200	Potri.009G101200	lncRNA	8941302	8971330	-	Potri.009G100500	8916472	8918824	+	22477	downstream
Chr09	TCONS_00069726	Potri.009G101200	Potri.009G101200	lncRNA	8941302	8971330	-	Potri.009G102600	9037973	9038525	-	66643	downstream
Chr09	TCONS_00069726	Potri.009G101200	Potri.009G101200	lncRNA	8941302	8971330	-	Potri.009G102800	9051197	9051853	+	79867	upstream
Chr09	TCONS_00069726	Potri.009G101200	Potri.009G101200	lncRNA	8941302	8971330	-	Potri.009G099600	8863851	8866220	-	75081	upstream
Chr09	TCONS_00069726	Potri.009G101200	Potri.009G101200	lncRNA	8941302	8971330	-	Potri.009G100800	8930008	8933275	-	8026	upstream
Chr09	TCONS_00069726	Potri.009G101200	Potri.009G101200	lncRNA	8941302	8971330	-	Potri.009G100400	8910778	8915103	+	26198	downstream
Chr09	TCONS_00069726	Potri.009G101200	Potri.009G101200	lncRNA	8941302	8971330	-	Potri.009G100900	8935752	8939733	+	1568	downstream
Chr09	TCONS_00069726	Potri.009G101200	Potri.009G101200	lncRNA	8941302	8971330	-	Potri.009G101900	9011733	9012534	+	40403	upstream
Chr09	TCONS_00069726	Potri.009G101200	Potri.009G101200	lncRNA	8941302	8971330	-	Potri.009G099400	8850604	8856323	-	84978	upstream
Chr09	TCONS_00069726	Potri.009G101200	Potri.009G101200	lncRNA	8941302	8971330	-	Potri.009G101500	8963807	8967862	+	-4055	antisense
Chr09	TCONS_00069726	Potri.009G101200	Potri.009G101200	lncRNA	8941302	8971330	-	Potri.009G101400	8959523	8961587	+	-2064	antisense
Chr09	TCONS_00069726	Potri.009G101200	Potri.009G101200	lncRNA	8941302	8971330	-	Potri.009G102000	9014955	9017963	-	43625	downstream
Chr09	TCONS_00069726	Potri.009G101200	Potri.009G101200	lncRNA	8941302	8971330	-	Potri.009G100332	8903653	8906387	-	34914	upstream
Chr09	TCONS_00069726	Potri.009G101200	Potri.009G101200	lncRNA	8941302	8971330	-	Potri.009G100100	8881732	8885780	+	55521	downstream
Chr09	TCONS_00069726	Potri.009G101200	Potri.009G101200	lncRNA	8941302	8971330	-	Potri.009G100200	8889631	8890873	-	50428	upstream
Chr09	TCONS_00069726	Potri.009G101200	Potri.009G101200	lncRNA	8941302	8971330	-	Potri.009G102400	9031779	9034356	+	60449	upstream
Chr09	TCONS_00069726	Potri.009G101200	Potri.009G101200	lncRNA	8941302	8971330	-	Potri.009G101600	8972417	8973791	+	1087	upstream
Chr09	TCONS_00069726	Potri.009G101200	Potri.009G101200	lncRNA	8941302	8971330	-	Potri.009G101300	8955290	8955824	-	-534	sense
Chr09	TCONS_00069726	Potri.009G101200	Potri.009G101200	lncRNA	8941302	8971330	-	Potri.009G100366	8906568	8907566	+	33735	downstream
Chr09	TCONS_00069726	Potri.009G101200	Potri.009G101200	lncRNA	8941302	8971330	-	Potri.009G101700	8992915	8995444	+	21585	upstream
Chr09	TCONS_00069726	Potri.009G101200	Potri.009G101200	lncRNA	8941302	8971330	-	Potri.009G099300	8845000	8848659	+	92642	downstream
Chr09	TCONS_00069726	Potri.009G101200	Potri.009G101200	lncRNA	8941302	8971330	-	Potri.009G102700	9039643	9041965	+	68313	upstream
14	TCONS_00049546	XLOC_023884	XLOC_023884	lncRNA	2686044	2686364	-	Potri.006G017400	1092154	1096586	-	55029	downstream
14	TCONS_00049546	XLOC_023884	XLOC_023884	lncRNA	2686044	2686364	-	Potri.006G017900	1117056	1117347	-	79931	downstream
14	TCONS_00049546	XLOC_023884	XLOC_023884	lncRNA	2686044	2686364	-	Potri.006G016300	1039596	1040010	-	2471	downstream
14	TCONS_00049546	XLOC_023884	XLOC_023884	lncRNA	2686044	2686364	-	Potri.006G017000	1055137	1059365	+	18012	upstream
14	TCONS_00049546	XLOC_023884	XLOC_023884	lncRNA	2686044	2686364	-	Potri.006G017100	1061211	1062895	+	24086	upstream
14	TCONS_00049546	XLOC_023884	XLOC_023884	lncRNA	2686044	2686364	-	Potri.006G015400	985403	986307	+	50120	downstream
14	TCONS_00049546	XLOC_023884	XLOC_023884	lncRNA	2686044	2686364	-	Potri.006G015900	1012840	1015015	+	21412	downstream
14	TCONS_00049546	XLOC_023884	XLOC_023884	lncRNA	2686044	2686364	-	Potri.006G018000	1121569	1124831	+	84444	upstream
14	TCONS_00049546	XLOC_023884	XLOC_023884	lncRNA	2686044	2686364	-	Potri.006G016250	1038014	1038239	-	889	downstream
14	TCONS_00049546	XLOC_023884	XLOC_023884	lncRNA	2686044	2686364	-	Potri.006G017300	1077203	1081800	+	40078	upstream
14	TCONS_00049546	XLOC_023884	XLOC_023884	lncRNA	2686044	2686364	-	Potri.006G015700	997929	1001060	-	35367	upstream
14	TCONS_00049546	XLOC_023884	XLOC_023884	lncRNA	2686044	2686364	-	Potri.006G017600	1101307	1103215	-	64182	downstream
14	TCONS_00049546	XLOC_023884	XLOC_023884	lncRNA	2686044	2686364	-	Potri.006G018200	1125997	1126450	-	88872	downstream
14	TCONS_00049546	XLOC_023884	XLOC_023884	lncRNA	2686044	2686364	-	Potri.006G016700	1045675	1046041	-	8550	downstream
14	TCONS_00049546	XLOC_023884	XLOC_023884	lncRNA	2686044	2686364	-	Potri.006G015300	972224	974907	-	61520	upstream
14	TCONS_00049546	XLOC_023884	XLOC_023884	lncRNA	2686044	2686364	-	Potri.006G015000	940959	942399	-	94028	upstream
14	TCONS_00049546	XLOC_023884	XLOC_023884	lncRNA	2686044	2686364	-	Potri.006G017500	1100411	1101008	+	63286	upstream
14	TCONS_00049546	XLOC_023884	XLOC_023884	lncRNA	2686044	2686364	-	Potri.006G014900	936527	940069	+	96358	downstream
14	TCONS_00049546	XLOC_023884	XLOC_023884	lncRNA	2686044	2686364	-	Potri.006G015601	994915	996423	+	40004	downstream
14	TCONS_00049546	XLOC_023884	XLOC_023884	lncRNA	2686044	2686364	-	Potri.006G015500	987258	988407	+	48020	downstream
14	TCONS_00049546	XLOC_023884	XLOC_023884	lncRNA	2686044	2686364	-	Potri.006G015800	1009493	1011746	+	24681	downstream
14	TCONS_00049546	XLOC_023884	XLOC_023884	lncRNA	2686044	2686364	-	Potri.006G017750	1112883	1113216	-	75758	downstream
14	TCONS_00049546	XLOC_023884	XLOC_023884	lncRNA	2686044	2686364	-	Potri.006G015100	962413	964016	+	72411	downstream
14	TCONS_00049546	XLOC_023884	XLOC_023884	lncRNA	2686044	2686364	-	Potri.006G016100	1022185	1023211	-	13216	upstream
14	TCONS_00049546	XLOC_023884	XLOC_023884	lncRNA	2686044	2686364	-	Potri.006G017200	1064273	1066756	-	27148	downstream
14	TCONS_00049546	XLOC_023884	XLOC_023884	lncRNA	2686044	2686364	-	Potri.006G016900	1050648	1053308	+	13523	upstream
14	TCONS_00049546	XLOC_023884	XLOC_023884	lncRNA	2686044	2686364	-	Potri.006G016500	1041516	1041930	-	4391	downstream
14	TCONS_00049546	XLOC_023884	XLOC_023884	lncRNA	2686044	2686364	-	Potri.006G017700	1110068	1110401	+	72943	upstream
14	TCONS_00049546	XLOC_023884	XLOC_023884	lncRNA	2686044	2686364	-	Potri.006G016200	1024805	1026446	-	9981	upstream
14	TCONS_00049546	XLOC_023884	XLOC_023884	lncRNA	2686044	2686364	-	Potri.006G016800	1047187	1047739	+	10062	upstream
14	TCONS_00049546	XLOC_023884	XLOC_023884	lncRNA	2686044	2686364	-	Potri.006G015200	967426	969848	-	66579	upstream
14	TCONS_00049546	XLOC_023884	XLOC_023884	lncRNA	2686044	2686364	-	Potri.006G016001	1016910	1017264	-	19163	upstream
Chr16	TCONS_00105950	XLOC_062230	XLOC_062230	lncRNA	379526	387247	-	Potri.016G006700	333213	334215	+	45310	downstream
Chr16	TCONS_00105950	XLOC_062230	XLOC_062230	lncRNA	379526	387247	-	Potri.016G007101	349014	349293	+	30232	downstream
Chr16	TCONS_00105950	XLOC_062230	XLOC_062230	lncRNA	379526	387247	-	Potri.016G009800	468988	469962	+	81741	upstream
Chr16	TCONS_00105950	XLOC_062230	XLOC_062230	lncRNA	379526	387247	-	Potri.016G006300	305604	306247	-	73278	upstream
Chr16	TCONS_00105950	XLOC_062230	XLOC_062230	lncRNA	379526	387247	-	Potri.016G006200	303125	305241	+	74284	downstream
Chr16	TCONS_00105950	XLOC_062230	XLOC_062230	lncRNA	379526	387247	-	Potri.016G009500	447539	450852	-	60292	downstream
Chr16	TCONS_00105950	XLOC_062230	XLOC_062230	lncRNA	379526	387247	-	Potri.016G007600	370629	375177	-	4348	upstream
Chr16	TCONS_00105950	XLOC_062230	XLOC_062230	lncRNA	379526	387247	-	Potri.016G009600	453197	453804	+	65950	upstream
Chr16	TCONS_00105950	XLOC_062230	XLOC_062230	lncRNA	379526	387247	-	Potri.016G010200	482595	485400	+	95348	upstream
Chr16	TCONS_00105950	XLOC_062230	XLOC_062230	lncRNA	379526	387247	-	Potri.016G006800	338133	340236	+	39289	downstream
Chr16	TCONS_00105950	XLOC_062230	XLOC_062230	lncRNA	379526	387247	-	Potri.016G008700	404654	409328	-	17407	downstream
Chr16	TCONS_00105950	XLOC_062230	XLOC_062230	lncRNA	379526	387247	-	Potri.016G006000	292869	295923	+	83602	downstream
Chr16	TCONS_00105950	XLOC_062230	XLOC_062230	lncRNA	379526	387247	-	Potri.016G006500	318349	321880	-	57645	upstream
Chr16	TCONS_00105950	XLOC_062230	XLOC_062230	lncRNA	379526	387247	-	Potri.016G006900	342016	345105	-	34420	upstream
Chr16	TCONS_00105950	XLOC_062230	XLOC_062230	lncRNA	379526	387247	-	Potri.016G005600	280828	282534	-	96991	upstream
Chr16	TCONS_00105950	XLOC_062230	XLOC_062230	lncRNA	379526	387247	-	Potri.016G010100	477435	478656	-	90188	downstream
Chr16	TCONS_00105950	XLOC_062230	XLOC_062230	lncRNA	379526	387247	-	Potri.016G007350	358018	358318	+	21207	downstream
Chr16	TCONS_00105950	XLOC_062230	XLOC_062230	lncRNA	379526	387247	-	Potri.016G008400	388715	391347	+	1468	upstream
Chr16	TCONS_00105950	XLOC_062230	XLOC_062230	lncRNA	379526	387247	-	Potri.016G006400	308738	314035	+	65490	downstream
Chr16	TCONS_00105950	XLOC_062230	XLOC_062230	lncRNA	379526	387247	-	Potri.016G006600	324761	327573	-	51952	upstream
Chr16	TCONS_00105950	XLOC_062230	XLOC_062230	lncRNA	379526	387247	-	Potri.016G009200	424867	425278	+	37620	upstream
Chr16	TCONS_00105950	XLOC_062230	XLOC_062230	lncRNA	379526	387247	-	Potri.016G009300	429968	433145	-	42721	downstream
Chr16	TCONS_00105950	XLOC_062230	XLOC_062230	lncRNA	379526	387247	-	Potri.016G009101	422114	422855	+	34867	upstream
Chr16	TCONS_00105950	XLOC_062230	XLOC_062230	lncRNA	379526	387247	-	Potri.016G007400	360134	360761	-	18764	upstream
Chr16	TCONS_00105950	XLOC_062230	XLOC_062230	lncRNA	379526	387247	-	Potri.016G007500	365486	369506	+	10019	downstream
Chr16	TCONS_00105950	XLOC_062230	XLOC_062230	lncRNA	379526	387247	-	Potri.016G005650	283719	283914	-	95611	upstream
Chr16	TCONS_00105950	XLOC_062230	XLOC_062230	lncRNA	379526	387247	-	Potri.016G008600	400472	401361	-	13225	downstream
Chr16	TCONS_00105950	XLOC_062230	XLOC_062230	lncRNA	379526	387247	-	Potri.016G008800	412746	415631	-	25499	downstream
Chr16	TCONS_00105950	XLOC_062230	XLOC_062230	lncRNA	379526	387247	-	Potri.016G006100	299009	299603	-	79922	upstream
Chr16	TCONS_00105950	XLOC_062230	XLOC_062230	lncRNA	379526	387247	-	Potri.016G008500	395077	396750	-	7830	downstream
Chr16	TCONS_00105950	XLOC_062230	XLOC_062230	lncRNA	379526	387247	-	XLOC_062230	379525	384993	-	-5468	sense
Chr16	TCONS_00105950	XLOC_062230	XLOC_062230	lncRNA	379526	387247	-	Potri.016G009400	439047	442655	-	51800	downstream
Chr16	TCONS_00105950	XLOC_062230	XLOC_062230	lncRNA	379526	387247	-	Potri.016G009951	475427	479389	-	88180	downstream
Chr16	TCONS_00105950	XLOC_062230	XLOC_062230	lncRNA	379526	387247	-	Potri.016G007700	377373	378213	+	1312	downstream
Chr16	TCONS_00105950	XLOC_062230	XLOC_062230	lncRNA	379526	387247	-	Potri.016G007200	351162	352290	-	27235	upstream
Chr16	TCONS_00105950	XLOC_062230	XLOC_062230	lncRNA	379526	387247	-	Potri.016G005900	289777	291436	-	88089	upstream
Chr16	TCONS_00105950	XLOC_062230	XLOC_062230	lncRNA	379526	387247	-	Potri.016G009000	421529	421715	+	34282	upstream
Chr16	TCONS_00105950	XLOC_062230	XLOC_062230	lncRNA	379526	387247	-	Potri.016G007450	362050	362380	-	17145	upstream
Chr16	TCONS_00105950	XLOC_062230	XLOC_062230	lncRNA	379526	387247	-	Potri.016G009700	465742	467383	+	78495	upstream
Chr16	TCONS_00105950	XLOC_062230	XLOC_062230	lncRNA	379526	387247	-	Potri.016G007300	353653	355916	+	23609	downstream
Chr03	TCONS_00023540	XLOC_013991	XLOC_013991	lncRNA	8168733	8168945	+	Potri.003G055100	8115004	8115328	+	53404	downstream
Chr03	TCONS_00023540	XLOC_013991	XLOC_013991	lncRNA	8168733	8168945	+	Potri.003G055000	8094022	8096516	+	72216	downstream
Chr03	TCONS_00023540	XLOC_013991	XLOC_013991	lncRNA	8168733	8168945	+	Potri.003G054800	8063440	8070518	+	98214	downstream
Chr03	TCONS_00023540	XLOC_013991	XLOC_013991	lncRNA	8168733	8168945	+	Potri.003G056400	8260367	8261924	+	91422	upstream
Chr03	TCONS_00023540	XLOC_013991	XLOC_013991	lncRNA	8168733	8168945	+	Potri.003G055501	8134186	8136753	+	31979	downstream
Chr03	TCONS_00023540	XLOC_013991	XLOC_013991	lncRNA	8168733	8168945	+	Potri.003G055600	8140002	8143962	+	24770	downstream
Chr03	TCONS_00023540	XLOC_013991	XLOC_013991	lncRNA	8168733	8168945	+	Potri.003G056300	8244669	8254546	+	75724	upstream
Chr03	TCONS_00023540	XLOC_013991	XLOC_013991	lncRNA	8168733	8168945	+	Potri.003G056200	8216267	8221058	-	47322	downstream
Chr03	TCONS_00023540	XLOC_013991	XLOC_013991	lncRNA	8168733	8168945	+	Potri.003G054900	8071229	8074015	-	94717	upstream
Chr03	TCONS_00023540	XLOC_013991	XLOC_013991	lncRNA	8168733	8168945	+	Potri.003G056000	8193292	8194540	-	24347	downstream
Chr03	TCONS_00023540	XLOC_013991	XLOC_013991	lncRNA	8168733	8168945	+	Potri.003G055900	8188075	8188540	+	19130	upstream
Chr03	TCONS_00023540	XLOC_013991	XLOC_013991	lncRNA	8168733	8168945	+	Potri.003G055800	8169160	8173328	+	215	upstream
Chr03	TCONS_00023540	XLOC_013991	XLOC_013991	lncRNA	8168733	8168945	+	Potri.003G055200	8117915	8119672	-	49060	upstream
Chr03	TCONS_00023540	XLOC_013991	XLOC_013991	lncRNA	8168733	8168945	+	Potri.003G056100	8210074	8211704	+	41129	upstream
Chr17	TCONS_00109910	XLOC_064527	XLOC_064527	lncRNA	14139216	14139446	+	Potri.017G141650	14205354	14205528	+	65908	upstream
Chr17	TCONS_00109910	XLOC_064527	XLOC_064527	lncRNA	14139216	14139446	+	Potri.017G140300	14110312	14113518	-	25697	upstream
Chr17	TCONS_00109910	XLOC_064527	XLOC_064527	lncRNA	14139216	14139446	+	Potri.017G140700	14141421	14142974	+	1975	upstream
Chr17	TCONS_00109910	XLOC_064527	XLOC_064527	lncRNA	14139216	14139446	+	Potri.017G139650	14068239	14069219	+	69996	downstream
Chr17	TCONS_00109910	XLOC_064527	XLOC_064527	lncRNA	14139216	14139446	+	Potri.017G139700	14070488	14075332	-	63883	upstream
Chr17	TCONS_00109910	XLOC_064527	XLOC_064527	lncRNA	14139216	14139446	+	Potri.017G140000	14081742	14083627	-	55588	upstream
Chr17	TCONS_00109910	XLOC_064527	XLOC_064527	lncRNA	14139216	14139446	+	Potri.017G140501	14123442	14128282	-	10933	upstream
Chr17	TCONS_00109910	XLOC_064527	XLOC_064527	lncRNA	14139216	14139446	+	Potri.017G140800	14144530	14146479	+	5084	upstream
Chr17	TCONS_00109910	XLOC_064527	XLOC_064527	lncRNA	14139216	14139446	+	Potri.017G141600	14195096	14198894	+	55650	upstream
Chr17	TCONS_00109910	XLOC_064527	XLOC_064527	lncRNA	14139216	14139446	+	Potri.017G141700	14207219	14207501	+	67773	upstream
Chr17	TCONS_00109910	XLOC_064527	XLOC_064527	lncRNA	14139216	14139446	+	Potri.017G139400	14037581	14041816	-	97399	upstream
Chr17	TCONS_00109910	XLOC_064527	XLOC_064527	lncRNA	14139216	14139446	+	Potri.017G140200	14102545	14107649	-	31566	upstream
Chr17	TCONS_00109910	XLOC_064527	XLOC_064527	lncRNA	14139216	14139446	+	Potri.017G139800	14076705	14077818	+	61397	downstream
Chr17	TCONS_00109910	XLOC_064527	XLOC_064527	lncRNA	14139216	14139446	+	Potri.017G141000	14159283	14167230	+	19837	upstream
Chr17	TCONS_00109910	XLOC_064527	XLOC_064527	lncRNA	14139216	14139446	+	Potri.017G139600	14052956	14058919	-	80296	upstream
Chr17	TCONS_00109910	XLOC_064527	XLOC_064527	lncRNA	14139216	14139446	+	Potri.017G139500	14044399	14048002	-	91213	upstream
Chr17	TCONS_00109910	XLOC_064527	XLOC_064527	lncRNA	14139216	14139446	+	Potri.017G141800	14220487	14223548	+	81041	upstream
Chr17	TCONS_00109910	XLOC_064527	XLOC_064527	lncRNA	14139216	14139446	+	Potri.017G140066	14087448	14087748	+	51467	downstream
Chr17	TCONS_00109910	XLOC_064527	XLOC_064527	lncRNA	14139216	14139446	+	Potri.017G141400	14187632	14191292	+	48186	upstream
Chr17	TCONS_00109910	XLOC_064527	XLOC_064527	lncRNA	14139216	14139446	+	Potri.017G140601	14130028	14135131	-	4084	upstream
Chr17	TCONS_00109910	XLOC_064527	XLOC_064527	lncRNA	14139216	14139446	+	Potri.017G141300	14177036	14181492	-	37590	downstream
Chr17	TCONS_00109910	XLOC_064527	XLOC_064527	lncRNA	14139216	14139446	+	Potri.017G140900	14148212	14150186	+	8766	upstream
Chr17	TCONS_00109910	XLOC_064527	XLOC_064527	lncRNA	14139216	14139446	+	Potri.017G140132	14092728	14099413	+	39802	downstream
Chr17	TCONS_00109910	XLOC_064527	XLOC_064527	lncRNA	14139216	14139446	+	Potri.017G140400	14119573	14120595	-	18620	upstream
Chr17	TCONS_00109910	XLOC_064527	XLOC_064527	lncRNA	14139216	14139446	+	Potri.017G141950	14233417	14235365	+	93971	upstream
Chr17	TCONS_00109910	XLOC_064527	XLOC_064527	lncRNA	14139216	14139446	+	Potri.017G141100	14168991	14171230	-	29545	downstream
Chr17	TCONS_00109910	XLOC_064527	XLOC_064527	lncRNA	14139216	14139446	+	Potri.017G141200	14172716	14174339	+	33270	upstream
Chr17	TCONS_00109910	XLOC_064527	XLOC_064527	lncRNA	14139216	14139446	+	Potri.017G139900	14080362	14080734	-	58481	upstream
Chr13	TCONS_00089930	XLOC_052887	XLOC_052887	lncRNA	8670101	8673328	+	Potri.013G088400	8709370	8718062	+	36042	upstream
Chr16	TCONS_00105832	XLOC_062163	XLOC_062163	lncRNA	73317	75318	-	Potri.016G001000	44467	49636	+	23680	downstream
Chr16	TCONS_00105832	XLOC_062163	XLOC_062163	lncRNA	73317	75318	-	Potri.016G003400	172933	175839	+	97615	upstream
Chr16	TCONS_00105832	XLOC_062163	XLOC_062163	lncRNA	73317	75318	-	Potri.016G003300	168984	170411	-	93666	downstream
Chr16	TCONS_00105832	XLOC_062163	XLOC_062163	lncRNA	73317	75318	-	Potri.016G002400	121644	124108	+	46326	upstream
Chr16	TCONS_00105832	XLOC_062163	XLOC_062163	lncRNA	73317	75318	-	Potri.016G002900	148459	148768	-	73141	downstream
Chr16	TCONS_00105832	XLOC_062163	XLOC_062163	lncRNA	73317	75318	-	Potri.016G003033	160321	161526	-	85003	downstream
Chr16	TCONS_00105832	XLOC_062163	XLOC_062163	lncRNA	73317	75318	-	Potri.016G000200	15615	23187	+	50129	downstream
Chr16	TCONS_00105832	XLOC_062163	XLOC_062163	lncRNA	73317	75318	-	Potri.016G002100	102231	111196	-	26913	downstream
Chr16	TCONS_00105832	XLOC_062163	XLOC_062163	lncRNA	73317	75318	-	Potri.016G000700	36219	37407	+	35909	downstream
Chr16	TCONS_00105832	XLOC_062163	XLOC_062163	lncRNA	73317	75318	-	Potri.016G000501	29757	30068	+	43248	downstream
Chr16	TCONS_00105832	XLOC_062163	XLOC_062163	lncRNA	73317	75318	-	Potri.016G000600	33097	34679	+	38637	downstream
Chr16	TCONS_00105832	XLOC_062163	XLOC_062163	lncRNA	73317	75318	-	Potri.016G000400	27267	28567	-	44749	upstream
Chr16	TCONS_00105832	XLOC_062163	XLOC_062163	lncRNA	73317	75318	-	Potri.016G001600	81575	82136	-	6257	downstream
Chr16	TCONS_00105832	XLOC_062163	XLOC_062163	lncRNA	73317	75318	-	Potri.016G001700	86150	90003	-	10832	downstream
Chr16	TCONS_00105832	XLOC_062163	XLOC_062163	lncRNA	73317	75318	-	Potri.016G003066	163116	163470	-	87798	downstream
Chr16	TCONS_00105832	XLOC_062163	XLOC_062163	lncRNA	73317	75318	-	Potri.016G003000	156261	158483	-	80943	downstream
Chr16	TCONS_00105832	XLOC_062163	XLOC_062163	lncRNA	73317	75318	-	Potri.016G000800	38184	38613	-	34703	upstream
Chr16	TCONS_00105832	XLOC_062163	XLOC_062163	lncRNA	73317	75318	-	Potri.016G003133	164584	164922	-	89266	downstream
Chr16	TCONS_00105832	XLOC_062163	XLOC_062163	lncRNA	73317	75318	-	Potri.016G003200	165916	168030	-	90598	downstream
Chr16	TCONS_00105832	XLOC_062163	XLOC_062163	lncRNA	73317	75318	-	Potri.016G001200	55702	57882	-	15434	upstream
Chr16	TCONS_00105832	XLOC_062163	XLOC_062163	lncRNA	73317	75318	-	Potri.016G002600	135892	136223	+	60574	upstream
Chr16	TCONS_00105832	XLOC_062163	XLOC_062163	lncRNA	73317	75318	-	Potri.016G000900	39928	42343	+	30973	downstream
Chr16	TCONS_00105832	XLOC_062163	XLOC_062163	lncRNA	73317	75318	-	Potri.016G002800	144990	147547	+	69672	upstream
Chr16	TCONS_00105832	XLOC_062163	XLOC_062163	lncRNA	73317	75318	-	Potri.016G000300	24302	26745	+	46571	downstream
Chr16	TCONS_00105832	XLOC_062163	XLOC_062163	lncRNA	73317	75318	-	Potri.016G001450	74267	75001	+	-734	antisense
Chr16	TCONS_00105832	XLOC_062163	XLOC_062163	lncRNA	73317	75318	-	Potri.016G001100	50149	54144	-	19172	upstream
Chr16	TCONS_00105832	XLOC_062163	XLOC_062163	lncRNA	73317	75318	-	Potri.016G001400	70457	72425	-	891	upstream
Chr16	TCONS_00105832	XLOC_062163	XLOC_062163	lncRNA	73317	75318	-	Potri.016G001800	97436	97949	-	22118	downstream
Chr16	TCONS_00105832	XLOC_062163	XLOC_062163	lncRNA	73317	75318	-	Potri.016G002700	139600	142083	+	64282	upstream
Chr16	TCONS_00105832	XLOC_062163	XLOC_062163	lncRNA	73317	75318	-	Potri.016G002300	115108	119574	-	39790	downstream
Chr16	TCONS_00105832	XLOC_062163	XLOC_062163	lncRNA	73317	75318	-	Potri.016G002200	112381	114480	-	37063	downstream
Chr16	TCONS_00105832	XLOC_062163	XLOC_062163	lncRNA	73317	75318	-	Potri.016G001950	100248	100632	-	24930	downstream
Chr16	TCONS_00105832	XLOC_062163	XLOC_062163	lncRNA	73317	75318	-	Potri.016G000100	1891	8311	-	65005	upstream
Chr16	TCONS_00105832	XLOC_062163	XLOC_062163	lncRNA	73317	75318	-	Potri.016G001300	63207	66164	-	7152	upstream
Chr01	TCONS_00003469	XLOC_002167	XLOC_002167	lncRNA	24884772	24887410	+	Potri.001G229100	24837782	24840560	+	44211	downstream
Chr01	TCONS_00003469	XLOC_002167	XLOC_002167	lncRNA	24884772	24887410	+	Potri.001G229166	24842469	24842889	-	41882	upstream
Chr01	TCONS_00003469	XLOC_002167	XLOC_002167	lncRNA	24884772	24887410	+	Potri.001G229300	24859227	24862955	-	21816	upstream
Chr01	TCONS_00003469	XLOC_002167	XLOC_002167	lncRNA	24884772	24887410	+	Potri.001G229900	24928090	24928903	+	40680	upstream
Chr01	TCONS_00003469	XLOC_002167	XLOC_002167	lncRNA	24884772	24887410	+	Potri.001G230500	24965914	24971245	-	78504	downstream
Chr01	TCONS_00003469	XLOC_002167	XLOC_002167	lncRNA	24884772	24887410	+	Potri.001G229800	24916798	24921956	-	29388	downstream
Chr01	TCONS_00003469	XLOC_002167	XLOC_002167	lncRNA	24884772	24887410	+	Potri.001G229000	24823784	24828175	+	56596	downstream
Chr01	TCONS_00003469	XLOC_002167	XLOC_002167	lncRNA	24884772	24887410	+	Potri.001G229500	24880049	24881015	+	3756	downstream
Chr01	TCONS_00003469	XLOC_002167	XLOC_002167	lncRNA	24884772	24887410	+	Potri.001G230000	24929696	24947328	-	42286	downstream
Chr01	TCONS_00003469	XLOC_002167	XLOC_002167	lncRNA	24884772	24887410	+	Potri.001G230100	24955770	24957444	+	68360	upstream
Chr01	TCONS_00003469	XLOC_002167	XLOC_002167	lncRNA	24884772	24887410	+	Potri.001G229600	24882549	24883950	+	821	downstream
Chr01	TCONS_00003469	XLOC_002167	XLOC_002167	lncRNA	24884772	24887410	+	Potri.001G228500	24773680	24785678	+	99266	downstream
Chr01	TCONS_00003469	XLOC_002167	XLOC_002167	lncRNA	24884772	24887410	+	Potri.001G229700	24906174	24907744	+	18764	upstream
Chr01	TCONS_00003469	XLOC_002167	XLOC_002167	lncRNA	24884772	24887410	+	Potri.001G230200	24958367	24961731	-	70957	downstream
Chr11	TCONS_00081634	XLOC_048041	XLOC_048041	lncRNA	506031	507003	-	Potri.011G005700	475180	477584	+	28446	downstream
Chr11	TCONS_00081634	XLOC_048041	XLOC_048041	lncRNA	506031	507003	-	Potri.011G006100	518048	520699	+	11045	upstream
Chr11	TCONS_00081634	XLOC_048041	XLOC_048041	lncRNA	506031	507003	-	Potri.011G006200	521867	525794	-	14864	downstream
Chr11	TCONS_00081634	XLOC_048041	XLOC_048041	lncRNA	506031	507003	-	Potri.011G005300	424844	425201	+	80829	downstream
Chr11	TCONS_00081634	XLOC_048041	XLOC_048041	lncRNA	506031	507003	-	Potri.011G005200	420113	420464	-	85566	upstream
Chr11	TCONS_00081634	XLOC_048041	XLOC_048041	lncRNA	506031	507003	-	Potri.011G006500	533594	533957	+	26591	upstream
Chr11	TCONS_00081634	XLOC_048041	XLOC_048041	lncRNA	506031	507003	-	Potri.011G008000	605571	607197	-	98568	downstream
Chr11	TCONS_00081634	XLOC_048041	XLOC_048041	lncRNA	506031	507003	-	Potri.011G006350	529140	531828	+	22137	upstream
Chr11	TCONS_00081634	XLOC_048041	XLOC_048041	lncRNA	506031	507003	-	Potri.011G005000	409688	411073	-	94957	upstream
Chr11	TCONS_00081634	XLOC_048041	XLOC_048041	lncRNA	506031	507003	-	Potri.011G007000	553450	554725	-	46447	downstream
Chr11	TCONS_00081634	XLOC_048041	XLOC_048041	lncRNA	506031	507003	-	Potri.011G005500	450696	451065	+	54965	downstream
Chr11	TCONS_00081634	XLOC_048041	XLOC_048041	lncRNA	506031	507003	-	Potri.011G005900	499729	503434	-	2596	upstream
Chr11	TCONS_00081634	XLOC_048041	XLOC_048041	lncRNA	506031	507003	-	Potri.011G007400	568993	570466	-	61990	downstream
Chr11	TCONS_00081634	XLOC_048041	XLOC_048041	lncRNA	506031	507003	-	Potri.011G007100	558497	561427	+	51494	upstream
Chr11	TCONS_00081634	XLOC_048041	XLOC_048041	lncRNA	506031	507003	-	Potri.011G005400	435118	435487	+	70543	downstream
Chr11	TCONS_00081634	XLOC_048041	XLOC_048041	lncRNA	506031	507003	-	Potri.011G007200	564239	567113	+	57236	upstream
Chr11	TCONS_00081634	XLOC_048041	XLOC_048041	lncRNA	506031	507003	-	Potri.011G006050	506954	507311	+	-49	antisense
Chr11	TCONS_00081634	XLOC_048041	XLOC_048041	lncRNA	506031	507003	-	Potri.011G005601	464149	464506	+	41524	downstream
Chr11	TCONS_00081634	XLOC_048041	XLOC_048041	lncRNA	506031	507003	-	Potri.011G005050	411890	412192	+	93838	downstream
Chr11	TCONS_00081634	XLOC_048041	XLOC_048041	lncRNA	506031	507003	-	Potri.011G007600	574806	578868	-	67803	downstream
Chr11	TCONS_00081634	XLOC_048041	XLOC_048041	lncRNA	506031	507003	-	Potri.011G006000	505675	506560	+	-530	antisense
Chr11	TCONS_00081634	XLOC_048041	XLOC_048041	lncRNA	506031	507003	-	Potri.011G005100	415297	416485	-	89545	upstream
Chr11	TCONS_00081634	XLOC_048041	XLOC_048041	lncRNA	506031	507003	-	Potri.011G006800	546279	548147	+	39276	upstream
Chr11	TCONS_00081634	XLOC_048041	XLOC_048041	lncRNA	506031	507003	-	Potri.011G006900	549976	551233	-	42973	downstream
Chr11	TCONS_00081634	XLOC_048041	XLOC_048041	lncRNA	506031	507003	-	Potri.011G007900	603404	604600	+	96401	upstream
Chr11	TCONS_00081634	XLOC_048041	XLOC_048041	lncRNA	506031	507003	-	Potri.011G007800	586087	588424	-	79084	downstream
Chr11	TCONS_00081634	XLOC_048041	XLOC_048041	lncRNA	506031	507003	-	Potri.011G006700	538332	540739	-	31329	downstream
Chr12	TCONS_00087497	XLOC_051437	XLOC_051437	lncRNA	10240683	10243627	-	Potri.012G078100	10211379	10213726	+	26956	downstream
Chr12	TCONS_00087497	XLOC_051437	XLOC_051437	lncRNA	10240683	10243627	-	Potri.012G078500	10237530	10240428	-	254	upstream
Chr12	TCONS_00087497	XLOC_051437	XLOC_051437	lncRNA	10240683	10243627	-	Potri.012G079000	10319858	10323365	-	76231	downstream
Chr12	TCONS_00087497	XLOC_051437	XLOC_051437	lncRNA	10240683	10243627	-	Potri.012G079100	10331161	10333235	-	87534	downstream
Chr12	TCONS_00087497	XLOC_051437	XLOC_051437	lncRNA	10240683	10243627	-	Potri.012G077900	10191813	10196092	+	44590	downstream
Chr12	TCONS_00087497	XLOC_051437	XLOC_051437	lncRNA	10240683	10243627	-	Potri.012G078600	10270075	10272782	+	26448	upstream
Chr12	TCONS_00087497	XLOC_051437	XLOC_051437	lncRNA	10240683	10243627	-	Potri.012G078700	10288768	10293273	+	45141	upstream
Chr12	TCONS_00087497	XLOC_051437	XLOC_051437	lncRNA	10240683	10243627	-	Potri.012G077800	10177623	10183817	-	56865	upstream
Chr12	TCONS_00087497	XLOC_051437	XLOC_051437	lncRNA	10240683	10243627	-	Potri.012G077700	10169604	10175465	+	65432	downstream
Chr12	TCONS_00087497	XLOC_051437	XLOC_051437	lncRNA	10240683	10243627	-	Potri.012G078400	10235485	10236392	-	4290	upstream
Chr12	TCONS_00087497	XLOC_051437	XLOC_051437	lncRNA	10240683	10243627	-	Potri.012G078200	10217064	10218192	+	22490	downstream
Chr12	TCONS_00087497	XLOC_051437	XLOC_051437	lncRNA	10240683	10243627	-	Potri.012G078300	10226471	10226990	-	13692	upstream
Chr12	TCONS_00087497	XLOC_051437	XLOC_051437	lncRNA	10240683	10243627	-	Potri.012G078900	10311555	10313610	+	67928	upstream
Chr12	TCONS_00087497	XLOC_051437	XLOC_051437	lncRNA	10240683	10243627	-	Potri.012G077500	10137385	10144271	+	96411	downstream
Chr12	TCONS_00087497	XLOC_051437	XLOC_051437	lncRNA	10240683	10243627	-	Potri.012G078000	10200017	10201090	+	39592	downstream
Chr10	TCONS_00071559	XLOC_042210	XLOC_042210	lncRNA	8333997	8336773	+	Potri.010G052400	8392142	8393837	-	55369	downstream
Chr10	TCONS_00071559	XLOC_042210	XLOC_042210	lncRNA	8333997	8336773	+	Potri.010G052500	8413200	8417847	-	76427	downstream
Chr10	TCONS_00071559	XLOC_042210	XLOC_042210	lncRNA	8333997	8336773	+	Potri.010G051600	8331655	8333575	+	421	downstream
Chr10	TCONS_00071559	XLOC_042210	XLOC_042210	lncRNA	8333997	8336773	+	Potri.010G052300	8387250	8389953	-	50477	downstream
Chr10	TCONS_00071559	XLOC_042210	XLOC_042210	lncRNA	8333997	8336773	+	Potri.010G051500	8322664	8328586	+	5410	downstream
Chr10	TCONS_00071559	XLOC_042210	XLOC_042210	lncRNA	8333997	8336773	+	Potri.010G051400	8307336	8314365	-	19631	upstream
Chr10	TCONS_00071559	XLOC_042210	XLOC_042210	lncRNA	8333997	8336773	+	Potri.010G052600	8419901	8427149	-	83128	downstream
Chr10	TCONS_00071559	XLOC_042210	XLOC_042210	lncRNA	8333997	8336773	+	Potri.010G052000	8362973	8363564	+	26200	upstream
Chr10	TCONS_00071559	XLOC_042210	XLOC_042210	lncRNA	8333997	8336773	+	Potri.010G052100	8369393	8370140	+	32620	upstream
Chr10	TCONS_00071559	XLOC_042210	XLOC_042210	lncRNA	8333997	8336773	+	Potri.010G051200	8299307	8303058	-	30938	upstream
Chr10	TCONS_00071559	XLOC_042210	XLOC_042210	lncRNA	8333997	8336773	+	Potri.010G050701	8233313	8236443	+	97553	downstream
Chr10	TCONS_00071559	XLOC_042210	XLOC_042210	lncRNA	8333997	8336773	+	Potri.010G051700	8337858	8343656	+	1085	upstream
Chr10	TCONS_00071559	XLOC_042210	XLOC_042210	lncRNA	8333997	8336773	+	Potri.010G051100	8281204	8283866	-	50130	upstream
Chr10	TCONS_00071559	XLOC_042210	XLOC_042210	lncRNA	8333997	8336773	+	Potri.010G052200	8374561	8380598	-	37788	downstream
Chr10	TCONS_00071559	XLOC_042210	XLOC_042210	lncRNA	8333997	8336773	+	Potri.010G050900	8252204	8253506	-	80490	upstream
Chr10	TCONS_00071559	XLOC_042210	XLOC_042210	lncRNA	8333997	8336773	+	Potri.010G052150	8371296	8371662	-	34523	downstream
Chr10	TCONS_00071559	XLOC_042210	XLOC_042210	lncRNA	8333997	8336773	+	Potri.010G051900	8354083	8358645	-	17310	downstream
Chr10	TCONS_00071559	XLOC_042210	XLOC_042210	lncRNA	8333997	8336773	+	Potri.010G051800	8345376	8347026	-	8603	downstream
Chr06	TCONS_00047114	XLOC_027804	XLOC_027804	lncRNA	11734601	11735290	+	Potri.006G140100	11720411	11721820	-	12780	upstream
Chr06	TCONS_00047114	XLOC_027804	XLOC_027804	lncRNA	11734601	11735290	+	Potri.006G140801	11810641	11811083	+	75351	upstream
Chr06	TCONS_00047114	XLOC_027804	XLOC_027804	lncRNA	11734601	11735290	+	XLOC_030398	11775282	11777399	-	39992	downstream
Chr06	TCONS_00047114	XLOC_027804	XLOC_027804	lncRNA	11734601	11735290	+	Potri.006G140500	11779559	11785754	-	44269	downstream
Chr06	TCONS_00047114	XLOC_027804	XLOC_027804	lncRNA	11734601	11735290	+	Potri.006G140000	11713216	11716923	+	17677	downstream
Chr06	TCONS_00047114	XLOC_027804	XLOC_027804	lncRNA	11734601	11735290	+	Potri.006G139800	11691147	11692982	+	41618	downstream
Chr06	TCONS_00047114	XLOC_027804	XLOC_027804	lncRNA	11734601	11735290	+	Potri.006G139400	11660815	11662802	-	71798	upstream
Chr06	TCONS_00047114	XLOC_027804	XLOC_027804	lncRNA	11734601	11735290	+	Potri.006G140300	11754598	11757143	-	19308	downstream
Chr06	TCONS_00047114	XLOC_027804	XLOC_027804	lncRNA	11734601	11735290	+	Potri.006G140900	11818326	11820522	-	83036	downstream
Chr06	TCONS_00047114	XLOC_027804	XLOC_027804	lncRNA	11734601	11735290	+	Potri.006G139700	11684986	11687147	+	47453	downstream
Chr06	TCONS_00047114	XLOC_027804	XLOC_027804	lncRNA	11734601	11735290	+	Potri.006G139600	11682943	11684304	+	50296	downstream
Chr06	TCONS_00047114	XLOC_027804	XLOC_027804	lncRNA	11734601	11735290	+	Potri.006G140400	11770128	11774395	+	34838	upstream
Chr06	TCONS_00047114	XLOC_027804	XLOC_027804	lncRNA	11734601	11735290	+	Potri.006G139900	11694241	11695802	+	38798	downstream
Chr06	TCONS_00047114	XLOC_027804	XLOC_027804	lncRNA	11734601	11735290	+	Potri.006G140700	11808879	11809305	+	73589	upstream
Chr06	TCONS_00047114	XLOC_027804	XLOC_027804	lncRNA	11734601	11735290	+	Potri.006G140600	11800825	11801281	+	65535	upstream
Chr06	TCONS_00047114	XLOC_027804	XLOC_027804	lncRNA	11734601	11735290	+	Potri.006G139500	11675127	11680306	-	54294	upstream
Chr16	TCONS_00104308	XLOC_061269	XLOC_061269	lncRNA	2692746	2693011	+	Potri.016G041200	2595261	2597070	-	95675	upstream
Chr16	TCONS_00104308	XLOC_061269	XLOC_061269	lncRNA	2692746	2693011	+	Potri.016G043900	2779650	2788922	-	86639	downstream
Chr16	TCONS_00104308	XLOC_061269	XLOC_061269	lncRNA	2692746	2693011	+	Potri.016G043400	2737729	2740971	-	44718	downstream
Chr16	TCONS_00104308	XLOC_061269	XLOC_061269	lncRNA	2692746	2693011	+	Potri.016G041301	2598443	2598689	+	94056	downstream
Chr16	TCONS_00104308	XLOC_061269	XLOC_061269	lncRNA	2692746	2693011	+	Potri.016G041600	2609730	2611082	+	81663	downstream
Chr16	TCONS_00104308	XLOC_061269	XLOC_061269	lncRNA	2692746	2693011	+	Potri.016G042250	2651440	2654668	-	38077	upstream
Chr16	TCONS_00104308	XLOC_061269	XLOC_061269	lncRNA	2692746	2693011	+	Potri.016G042400	2655685	2657481	-	35264	upstream
Chr16	TCONS_00104308	XLOC_061269	XLOC_061269	lncRNA	2692746	2693011	+	Potri.016G042900	2685937	2689394	+	3351	downstream
Chr16	TCONS_00104308	XLOC_061269	XLOC_061269	lncRNA	2692746	2693011	+	Potri.016G042700	2675000	2677513	+	15232	downstream
Chr16	TCONS_00104308	XLOC_061269	XLOC_061269	lncRNA	2692746	2693011	+	Potri.016G044001	2789588	2792695	+	96577	upstream
Chr16	TCONS_00104308	XLOC_061269	XLOC_061269	lncRNA	2692746	2693011	+	Potri.016G042000	2640287	2643939	+	48806	downstream
Chr16	TCONS_00104308	XLOC_061269	XLOC_061269	lncRNA	2692746	2693011	+	Potri.016G041800	2616359	2626778	+	65967	downstream
Chr16	TCONS_00104308	XLOC_061269	XLOC_061269	lncRNA	2692746	2693011	+	Potri.016G043600	2763178	2765029	+	70167	upstream
Chr16	TCONS_00104308	XLOC_061269	XLOC_061269	lncRNA	2692746	2693011	+	Potri.016G043100	2703056	2722575	+	10045	upstream
Chr16	TCONS_00104308	XLOC_061269	XLOC_061269	lncRNA	2692746	2693011	+	Potri.016G041100	2588976	2593008	+	99737	downstream
Chr16	TCONS_00104308	XLOC_061269	XLOC_061269	lncRNA	2692746	2693011	+	Potri.016G043500	2744193	2754027	-	51182	downstream
Chr16	TCONS_00104308	XLOC_061269	XLOC_061269	lncRNA	2692746	2693011	+	Potri.016G043300	2730296	2735550	+	37285	upstream
Chr16	TCONS_00104308	XLOC_061269	XLOC_061269	lncRNA	2692746	2693011	+	Potri.016G041900	2631618	2636156	+	56589	downstream
Chr16	TCONS_00104308	XLOC_061269	XLOC_061269	lncRNA	2692746	2693011	+	Potri.016G043800	2774391	2777662	+	81380	upstream
Chr16	TCONS_00104308	XLOC_061269	XLOC_061269	lncRNA	2692746	2693011	+	Potri.016G043700	2768437	2771138	-	75426	downstream
Chr16	TCONS_00104308	XLOC_061269	XLOC_061269	lncRNA	2692746	2693011	+	Potri.016G042500	2666214	2669263	+	23482	downstream
Chr16	TCONS_00104308	XLOC_061269	XLOC_061269	lncRNA	2692746	2693011	+	Potri.016G043200	2723297	2726161	-	30286	downstream
Chr16	TCONS_00104308	XLOC_061269	XLOC_061269	lncRNA	2692746	2693011	+	Potri.016G042100	2644952	2650300	+	42445	downstream
2	TCONS_00087889	XLOC_042258	XLOC_042258	lncRNA	11325781	11343844	-	Potri.012G104700	12669393	12670377	-	46241	downstream
2	TCONS_00087889	XLOC_042258	XLOC_042258	lncRNA	11325781	11343844	-	Potri.012G105100	12711511	12713489	-	88359	downstream
2	TCONS_00087889	XLOC_042258	XLOC_042258	lncRNA	11325781	11343844	-	Potri.012G104300	12640277	12641022	+	17125	upstream
2	TCONS_00087889	XLOC_042258	XLOC_042258	lncRNA	11325781	11343844	-	Potri.012G102900	12540570	12542195	+	76155	downstream
2	TCONS_00087889	XLOC_042258	XLOC_042258	lncRNA	11325781	11343844	-	Potri.012G104500	12656788	12660392	+	33636	upstream
2	TCONS_00087889	XLOC_042258	XLOC_042258	lncRNA	11325781	11343844	-	Potri.012G103300	12572124	12576289	+	42061	downstream
2	TCONS_00087889	XLOC_042258	XLOC_042258	lncRNA	11325781	11343844	-	Potri.012G103200	12558894	12560493	-	57857	upstream
2	TCONS_00087889	XLOC_042258	XLOC_042258	lncRNA	11325781	11343844	-	Potri.012G104600	12661684	12662806	-	38532	downstream
2	TCONS_00087889	XLOC_042258	XLOC_042258	lncRNA	11325781	11343844	-	Potri.012G104100	12623986	12626445	-	834	downstream
2	TCONS_00087889	XLOC_042258	XLOC_042258	lncRNA	11325781	11343844	-	Potri.012G105300	12721465	12722604	+	98313	upstream
2	TCONS_00087889	XLOC_042258	XLOC_042258	lncRNA	11325781	11343844	-	Potri.012G103000	12543992	12546071	+	72279	downstream
2	TCONS_00087889	XLOC_042258	XLOC_042258	lncRNA	11325781	11343844	-	Potri.012G103500	12583313	12584299	+	34051	downstream
2	TCONS_00087889	XLOC_042258	XLOC_042258	lncRNA	11325781	11343844	-	Potri.012G103100	12546651	12549000	-	69350	upstream
2	TCONS_00087889	XLOC_042258	XLOC_042258	lncRNA	11325781	11343844	-	Potri.012G104200	12630918	12634656	+	7766	upstream
2	TCONS_00087889	XLOC_042258	XLOC_042258	lncRNA	11325781	11343844	-	Potri.012G105000	12703908	12708362	+	80756	upstream
2	TCONS_00087889	XLOC_042258	XLOC_042258	lncRNA	11325781	11343844	-	Potri.012G103600	12587092	12588416	+	29934	downstream
2	TCONS_00087889	XLOC_042258	XLOC_042258	lncRNA	11325781	11343844	-	Potri.012G102800	12528731	12536226	+	82124	downstream
2	TCONS_00087889	XLOC_042258	XLOC_042258	lncRNA	11325781	11343844	-	Potri.012G104400	12645298	12646957	-	22146	downstream
2	TCONS_00087889	XLOC_042258	XLOC_042258	lncRNA	11325781	11343844	-	Potri.012G103400	12577075	12578047	-	40303	upstream
2	TCONS_00087889	XLOC_042258	XLOC_042258	lncRNA	11325781	11343844	-	Potri.012G103900	12606336	12610337	-	8013	upstream
2	TCONS_00087889	XLOC_042258	XLOC_042258	lncRNA	11325781	11343844	-	Potri.012G104900	12687831	12689678	-	64679	downstream
2	TCONS_00087889	XLOC_042258	XLOC_042258	lncRNA	11325781	11343844	-	Potri.012G103700	12590279	12596684	-	21666	upstream
Chr06	TCONS_00053535	XLOC_031591	XLOC_031591	lncRNA	26574219	26576098	-	Potri.006G273500	26615288	26615675	+	39190	upstream
Chr06	TCONS_00053535	XLOC_031591	XLOC_031591	lncRNA	26574219	26576098	-	Potri.006G274133	26612395	26613409	+	36297	upstream
Chr06	TCONS_00053535	XLOC_031591	XLOC_031591	lncRNA	26574219	26576098	-	Potri.006G272066	26493022	26496274	-	79405	upstream
Chr06	TCONS_00053535	XLOC_031591	XLOC_031591	lncRNA	26574219	26576098	-	Potri.006G271901	26480287	26480506	+	93712	downstream
Chr06	TCONS_00053535	XLOC_031591	XLOC_031591	lncRNA	26574219	26576098	-	Potri.006G273200	26579521	26581759	+	3423	upstream
Chr06	TCONS_00053535	XLOC_031591	XLOC_031591	lncRNA	26574219	26576098	-	Potri.006G272900	26547186	26549238	+	24980	downstream
Chr06	TCONS_00053535	XLOC_031591	XLOC_031591	lncRNA	26574219	26576098	-	Potri.006G272500	26511623	26513045	-	61173	upstream
Chr06	TCONS_00053535	XLOC_031591	XLOC_031591	lncRNA	26574219	26576098	-	Potri.006G273732	26598453	26598905	-	22355	downstream
Chr06	TCONS_00053535	XLOC_031591	XLOC_031591	lncRNA	26574219	26576098	-	Potri.006G273001	26552241	26555044	-	19174	upstream
Chr06	TCONS_00053535	XLOC_031591	XLOC_031591	lncRNA	26574219	26576098	-	Potri.006G273050	26555158	26555407	-	18811	upstream
Chr06	TCONS_00053535	XLOC_031591	XLOC_031591	lncRNA	26574219	26576098	-	Potri.006G272800	26539670	26540876	+	33342	downstream
Chr06	TCONS_00053535	XLOC_031591	XLOC_031591	lncRNA	26574219	26576098	-	Potri.006G273566	26596485	26596872	+	20387	upstream
Chr06	TCONS_00053535	XLOC_031591	XLOC_031591	lncRNA	26574219	26576098	-	Potri.006G274800	26649055	26650306	-	72957	downstream
Chr06	TCONS_00053535	XLOC_031591	XLOC_031591	lncRNA	26574219	26576098	-	Potri.006G273400	26589993	26595463	+	13895	upstream
Chr06	TCONS_00053535	XLOC_031591	XLOC_031591	lncRNA	26574219	26576098	-	Potri.006G273250	26581935	26582975	+	5837	upstream
Chr06	TCONS_00053535	XLOC_031591	XLOC_031591	lncRNA	26574219	26576098	-	Potri.006G272000	26481267	26482037	-	92181	upstream
Chr06	TCONS_00053535	XLOC_031591	XLOC_031591	lncRNA	26574219	26576098	-	Potri.006G272600	26520652	26522074	-	52144	upstream
Chr06	TCONS_00053535	XLOC_031591	XLOC_031591	lncRNA	26574219	26576098	-	Potri.006G273900	26602113	26605359	-	26015	downstream
Chr06	TCONS_00053535	XLOC_031591	XLOC_031591	lncRNA	26574219	26576098	-	Potri.006G273100	26567991	26568964	+	5254	downstream
Chr06	TCONS_00053535	XLOC_031591	XLOC_031591	lncRNA	26574219	26576098	-	Potri.006G272400	26509029	26510262	-	63956	upstream
Chr06	TCONS_00053535	XLOC_031591	XLOC_031591	lncRNA	26574219	26576098	-	Potri.006G274700	26642730	26645243	+	66632	upstream
Chr06	TCONS_00053535	XLOC_031591	XLOC_031591	lncRNA	26574219	26576098	-	Potri.006G274900	26654208	26656419	-	78110	downstream
Chr06	TCONS_00053535	XLOC_031591	XLOC_031591	lncRNA	26574219	26576098	-	Potri.006G273733	26617992	26618744	-	41894	downstream
Chr06	TCONS_00053535	XLOC_031591	XLOC_031591	lncRNA	26574219	26576098	-	Potri.006G273300	26584366	26588506	-	8268	downstream
Chr06	TCONS_00053535	XLOC_031591	XLOC_031591	lncRNA	26574219	26576098	-	Potri.006G275000	26658778	26665099	-	82680	downstream
Chr06	TCONS_00053535	XLOC_031591	XLOC_031591	lncRNA	26574219	26576098	-	Potri.006G274600	26633540	26634833	-	57442	downstream
Chr06	TCONS_00053535	XLOC_031591	XLOC_031591	lncRNA	26574219	26576098	-	Potri.006G272700	26532938	26535001	+	39217	downstream
Chr18	TCONS_00114487	XLOC_067126	XLOC_067126	lncRNA	15517284	15522588	+	Potri.018G145578	15525447	15528399	+	2859	upstream
Chr18	TCONS_00114487	XLOC_067126	XLOC_067126	lncRNA	15517284	15522588	+	XLOC_068452	15450762	15451969	-	65314	upstream
Chr18	TCONS_00114487	XLOC_067126	XLOC_067126	lncRNA	15517284	15522588	+	Potri.018G135901	15602560	15604396	+	79972	upstream
Chr18	TCONS_00114487	XLOC_067126	XLOC_067126	lncRNA	15517284	15522588	+	Potri.018G135700	15589984	15593362	+	67396	upstream
Chr18	TCONS_00114487	XLOC_067126	XLOC_067126	lncRNA	15517284	15522588	+	Potri.018G145564	15436276	15437770	+	79513	downstream
Chr18	TCONS_00114487	XLOC_067126	XLOC_067126	lncRNA	15517284	15522588	+	XLOC_068450	15449426	15564437	-	-5305	antisense
Chr18	TCONS_00114487	XLOC_067126	XLOC_067126	lncRNA	15517284	15522588	+	Potri.018G145570	15472435	15473188	+	44095	downstream
Chr18	TCONS_00114487	XLOC_067126	XLOC_067126	lncRNA	15517284	15522588	+	Potri.018G145584	15577872	15578046	-	55284	downstream
Chr18	TCONS_00114487	XLOC_067126	XLOC_067126	lncRNA	15517284	15522588	+	Potri.018G135600	15583604	15587075	+	61016	upstream
Chr18	TCONS_00114487	XLOC_067126	XLOC_067126	lncRNA	15517284	15522588	+	Potri.018G145568	15470942	15472400	+	44883	downstream
Chr18	TCONS_00114487	XLOC_067126	XLOC_067126	lncRNA	15517284	15522588	+	Potri.018G145576	15512579	15512882	-	4401	upstream
Chr18	TCONS_00114487	XLOC_067126	XLOC_067126	lncRNA	15517284	15522588	+	Potri.018G145562	15422938	15424900	+	92383	downstream
Chr18	TCONS_00114487	XLOC_067126	XLOC_067126	lncRNA	15517284	15522588	+	Potri.018G136000	15608193	15608899	-	85605	downstream
Chr18	TCONS_00114487	XLOC_067126	XLOC_067126	lncRNA	15517284	15522588	+	Potri.018G145580	15530005	15531600	+	7417	upstream
Chr18	TCONS_00114487	XLOC_067126	XLOC_067126	lncRNA	15517284	15522588	+	Potri.018G145560	15411259	15418737	+	98546	downstream
Chr18	TCONS_00114487	XLOC_067126	XLOC_067126	lncRNA	15517284	15522588	+	Potri.018G135702	15601769	15602171	+	79181	upstream
Chr18	TCONS_00114487	XLOC_067126	XLOC_067126	lncRNA	15517284	15522588	+	Potri.018G145574	15504429	15504777	-	12506	upstream
Chr18	TCONS_00114487	XLOC_067126	XLOC_067126	lncRNA	15517284	15522588	+	Potri.018G145582	15555054	15557466	+	32466	upstream
Chr18	TCONS_00114487	XLOC_067126	XLOC_067126	lncRNA	15517284	15522588	+	Potri.018G145572	15491074	15493933	+	23350	downstream
Chr18	TCONS_00114487	XLOC_067126	XLOC_067126	lncRNA	15517284	15522588	+	Potri.018G145566	15457880	15460835	+	56448	downstream
Chr06	TCONS_00051976	Potri.006G170900	Potri.006G170900;ancestorIdentifier=Potri.006G170900.v3.1	lncRNA	17304835	17376141	-	Potri.006G170700	17276743	17283250	+	21584	downstream
Chr06	TCONS_00051976	Potri.006G170900	Potri.006G170900;ancestorIdentifier=Potri.006G170900.v3.1	lncRNA	17304835	17376141	-	Potri.006G170800	17297739	17299182	+	5652	downstream
Chr06	TCONS_00051976	Potri.006G170900	Potri.006G170900;ancestorIdentifier=Potri.006G170900.v3.1	lncRNA	17304835	17376141	-	Potri.006G170900	17306345	17308939	-	-2594	sense
Chr06	TCONS_00051976	Potri.006G170900	Potri.006G170900;ancestorIdentifier=Potri.006G170900.v3.1	lncRNA	17304835	17376141	-	Potri.006G170200	17208517	17208988	+	95846	downstream
Chr06	TCONS_00051976	Potri.006G170900	Potri.006G170900;ancestorIdentifier=Potri.006G170900.v3.1	lncRNA	17304835	17376141	-	Potri.006G170400	17227289	17239333	-	65501	upstream
Chr06	TCONS_00051976	Potri.006G170900	Potri.006G170900;ancestorIdentifier=Potri.006G170900.v3.1	lncRNA	17304835	17376141	-	Potri.006G170500	17251738	17254227	-	50607	upstream
Chr06	TCONS_00051976	Potri.006G170900	Potri.006G170900;ancestorIdentifier=Potri.006G170900.v3.1	lncRNA	17304835	17376141	-	Potri.006G171268	17391363	17393601	-	15222	downstream
Chr06	TCONS_00051976	Potri.006G170900	Potri.006G170900;ancestorIdentifier=Potri.006G170900.v3.1	lncRNA	17304835	17376141	-	Potri.006G171184	17359629	17360769	+	-1140	antisense
Chr06	TCONS_00051976	Potri.006G170900	Potri.006G170900;ancestorIdentifier=Potri.006G170900.v3.1	lncRNA	17304835	17376141	-	Potri.006G171212	17370831	17373139	-	-2308	sense
Chr06	TCONS_00051976	Potri.006G170900	Potri.006G170900;ancestorIdentifier=Potri.006G170900.v3.1	lncRNA	17304835	17376141	-	Potri.006G171100	17321145	17323377	-	-2232	sense
Chr06	TCONS_00051976	Potri.006G170900	Potri.006G170900;ancestorIdentifier=Potri.006G170900.v3.1	lncRNA	17304835	17376141	-	Potri.006G171156	17357702	17359562	-	-1860	sense
Chr06	TCONS_00051976	Potri.006G170900	Potri.006G170900;ancestorIdentifier=Potri.006G170900.v3.1	lncRNA	17304835	17376141	-	Potri.006G171240	17377021	17379615	-	880	downstream
Chr06	TCONS_00051976	Potri.006G170900	Potri.006G170900;ancestorIdentifier=Potri.006G170900.v3.1	lncRNA	17304835	17376141	-	Potri.006G171500	17426486	17430476	+	50345	upstream
Chr06	TCONS_00051976	Potri.006G170900	Potri.006G170900;ancestorIdentifier=Potri.006G170900.v3.1	lncRNA	17304835	17376141	-	Potri.006G170300	17212864	17214308	-	90526	upstream
Chr06	TCONS_00051976	Potri.006G170900	Potri.006G170900;ancestorIdentifier=Potri.006G170900.v3.1	lncRNA	17304835	17376141	-	Potri.006G171128	17343434	17344187	-	-753	sense
Chr06	TCONS_00051976	Potri.006G170900	Potri.006G170900;ancestorIdentifier=Potri.006G170900.v3.1	lncRNA	17304835	17376141	-	Potri.006G171700	17450142	17453737	+	74001	upstream
Chr06	TCONS_00051976	Potri.006G170900	Potri.006G170900;ancestorIdentifier=Potri.006G170900.v3.1	lncRNA	17304835	17376141	-	Potri.006G171400	17403254	17405988	-	27113	downstream
Chr06	TCONS_00051976	Potri.006G170900	Potri.006G170900;ancestorIdentifier=Potri.006G170900.v3.1	lncRNA	17304835	17376141	-	Potri.006G171300	17397800	17398307	+	21659	upstream
Chr18	TCONS_00113064	XLOC_066319	XLOC_066319	lncRNA	5521517	5522256	+	Potri.018G055001	5464877	5470935	+	50581	downstream
Chr18	TCONS_00113064	XLOC_066319	XLOC_066319	lncRNA	5521517	5522256	+	Potri.018G055300	5499435	5506612	+	14904	downstream
Chr18	TCONS_00113064	XLOC_066319	XLOC_066319	lncRNA	5521517	5522256	+	Potri.018G054600	5425685	5426045	+	95471	downstream
Chr18	TCONS_00113064	XLOC_066319	XLOC_066319	lncRNA	5521517	5522256	+	Potri.018G054700	5428079	5430519	+	90997	downstream
Chr18	TCONS_00113064	XLOC_066319	XLOC_066319	lncRNA	5521517	5522256	+	Potri.018G055900	5522557	5522863	+	301	upstream
Chr18	TCONS_00113064	XLOC_066319	XLOC_066319	lncRNA	5521517	5522256	+	Potri.018G054800	5440138	5442215	+	79301	downstream
Chr18	TCONS_00113064	XLOC_066319	XLOC_066319	lncRNA	5521517	5522256	+	Potri.018G055700	5515485	5517565	+	3951	downstream
Chr18	TCONS_00113064	XLOC_066319	XLOC_066319	lncRNA	5521517	5522256	+	Potri.018G056000	5523595	5523979	-	1339	downstream
Chr18	TCONS_00113064	XLOC_066319	XLOC_066319	lncRNA	5521517	5522256	+	Potri.018G056100	5531970	5534865	-	9714	downstream
Chr18	TCONS_00113064	XLOC_066319	XLOC_066319	lncRNA	5521517	5522256	+	Potri.018G056301	5570412	5571286	-	48156	downstream
Chr18	TCONS_00113064	XLOC_066319	XLOC_066319	lncRNA	5521517	5522256	+	Potri.018G056500	5593481	5598788	-	71225	downstream
Chr18	TCONS_00113064	XLOC_066319	XLOC_066319	lncRNA	5521517	5522256	+	Potri.018G055100	5477464	5478552	+	42964	downstream
Chr18	TCONS_00113064	XLOC_066319	XLOC_066319	lncRNA	5521517	5522256	+	Potri.018G056600	5608751	5611949	+	86495	upstream
Chr18	TCONS_00113064	XLOC_066319	XLOC_066319	lncRNA	5521517	5522256	+	Potri.018G056200	5548918	5553383	+	26662	upstream
Chr18	TCONS_00113064	XLOC_066319	XLOC_066319	lncRNA	5521517	5522256	+	Potri.018G054900	5443613	5448422	-	73094	upstream
Chr18	TCONS_00113064	XLOC_066319	XLOC_066319	lncRNA	5521517	5522256	+	Potri.018G056400	5572018	5582687	-	49762	downstream
Chr18	TCONS_00113064	XLOC_066319	XLOC_066319	lncRNA	5521517	5522256	+	Potri.018G055501	5507520	5509158	+	12358	downstream
Chr12	TCONS_00087888	XLOC_051684	XLOC_051684	lncRNA	12616710	12617121	-	Potri.012G102700	12516659	12517205	-	99504	upstream
Chr12	TCONS_00087888	XLOC_051684	XLOC_051684	lncRNA	12616710	12617121	-	Potri.012G104700	12669393	12670377	-	52272	downstream
Chr12	TCONS_00087888	XLOC_051684	XLOC_051684	lncRNA	12616710	12617121	-	Potri.012G105100	12711511	12713489	-	94390	downstream
Chr12	TCONS_00087888	XLOC_051684	XLOC_051684	lncRNA	12616710	12617121	-	Potri.012G104300	12640277	12641022	+	23156	upstream
Chr12	TCONS_00087888	XLOC_051684	XLOC_051684	lncRNA	12616710	12617121	-	Potri.012G102900	12540570	12542195	+	74514	downstream
Chr12	TCONS_00087888	XLOC_051684	XLOC_051684	lncRNA	12616710	12617121	-	Potri.012G104500	12656788	12660392	+	39667	upstream
Chr12	TCONS_00087888	XLOC_051684	XLOC_051684	lncRNA	12616710	12617121	-	Potri.012G103300	12572124	12576289	+	40420	downstream
Chr12	TCONS_00087888	XLOC_051684	XLOC_051684	lncRNA	12616710	12617121	-	Potri.012G103200	12558894	12560493	-	56216	upstream
Chr12	TCONS_00087888	XLOC_051684	XLOC_051684	lncRNA	12616710	12617121	-	Potri.012G104600	12661684	12662806	-	44563	downstream
Chr12	TCONS_00087888	XLOC_051684	XLOC_051684	lncRNA	12616710	12617121	-	Potri.012G104100	12623986	12626445	-	6865	downstream
Chr12	TCONS_00087888	XLOC_051684	XLOC_051684	lncRNA	12616710	12617121	-	Potri.012G103000	12543992	12546071	+	70638	downstream
Chr12	TCONS_00087888	XLOC_051684	XLOC_051684	lncRNA	12616710	12617121	-	Potri.012G103500	12583313	12584299	+	32410	downstream
Chr12	TCONS_00087888	XLOC_051684	XLOC_051684	lncRNA	12616710	12617121	-	Potri.012G103100	12546651	12549000	-	67709	upstream
Chr12	TCONS_00087888	XLOC_051684	XLOC_051684	lncRNA	12616710	12617121	-	Potri.012G104200	12630918	12634656	+	13797	upstream
Chr12	TCONS_00087888	XLOC_051684	XLOC_051684	lncRNA	12616710	12617121	-	Potri.012G105000	12703908	12708362	+	86787	upstream
Chr12	TCONS_00087888	XLOC_051684	XLOC_051684	lncRNA	12616710	12617121	-	Potri.012G103600	12587092	12588416	+	28293	downstream
Chr12	TCONS_00087888	XLOC_051684	XLOC_051684	lncRNA	12616710	12617121	-	Potri.012G102800	12528731	12536226	+	80483	downstream
Chr12	TCONS_00087888	XLOC_051684	XLOC_051684	lncRNA	12616710	12617121	-	Potri.012G104400	12645298	12646957	-	28177	downstream
Chr12	TCONS_00087888	XLOC_051684	XLOC_051684	lncRNA	12616710	12617121	-	Potri.012G103400	12577075	12578047	-	38662	upstream
Chr12	TCONS_00087888	XLOC_051684	XLOC_051684	lncRNA	12616710	12617121	-	Potri.012G103900	12606336	12610337	-	6372	upstream
Chr12	TCONS_00087888	XLOC_051684	XLOC_051684	lncRNA	12616710	12617121	-	Potri.012G104900	12687831	12689678	-	70710	downstream
Chr12	TCONS_00087888	XLOC_051684	XLOC_051684	lncRNA	12616710	12617121	-	Potri.012G103700	12590279	12596684	-	20025	upstream
Chr11	TCONS_00081898	XLOC_048208	XLOC_048208	lncRNA	2440962	2441473	-	Potri.011G055100	2342665	2343791	+	97170	downstream
Chr11	TCONS_00081898	XLOC_048208	XLOC_048208	lncRNA	2440962	2441473	-	Potri.011G030800	2511190	2512211	-	69717	downstream
Chr11	TCONS_00081898	XLOC_048208	XLOC_048208	lncRNA	2440962	2441473	-	Potri.011G031100	2536665	2537447	-	95192	downstream
Chr11	TCONS_00081898	XLOC_048208	XLOC_048208	lncRNA	2440962	2441473	-	Potri.011G031200	2538961	2544166	-	97488	downstream
Chr11	TCONS_00081898	XLOC_048208	XLOC_048208	lncRNA	2440962	2441473	-	Potri.011G055236	2373652	2373883	+	67078	downstream
Chr11	TCONS_00081898	XLOC_048208	XLOC_048208	lncRNA	2440962	2441473	-	Potri.011G055200	2349381	2352276	+	88685	downstream
Chr11	TCONS_00081898	XLOC_048208	XLOC_048208	lncRNA	2440962	2441473	-	Potri.011G031000	2532301	2534200	-	90828	downstream
Chr11	TCONS_00081898	XLOC_048208	XLOC_048208	lncRNA	2440962	2441473	-	Potri.011G030000	2443191	2446749	+	1718	upstream
Chr11	TCONS_00081898	XLOC_048208	XLOC_048208	lncRNA	2440962	2441473	-	Potri.011G030500	2490029	2491078	-	48556	downstream
Chr11	TCONS_00081898	XLOC_048208	XLOC_048208	lncRNA	2440962	2441473	-	Potri.011G030300	2470645	2473461	-	29172	downstream
Chr11	TCONS_00081898	XLOC_048208	XLOC_048208	lncRNA	2440962	2441473	-	Potri.011G030200	2412895	2415564	+	25397	downstream
Chr11	TCONS_00081898	XLOC_048208	XLOC_048208	lncRNA	2440962	2441473	-	Potri.011G030900	2528993	2531715	+	87520	upstream
Chr11	TCONS_00081898	XLOC_048208	XLOC_048208	lncRNA	2440962	2441473	-	Potri.011G030012	2465849	2468554	+	24376	upstream
Chr11	TCONS_00081898	XLOC_048208	XLOC_048208	lncRNA	2440962	2441473	-	Potri.011G030212	2419173	2421960	-	19001	upstream
Chr11	TCONS_00081898	XLOC_048208	XLOC_048208	lncRNA	2440962	2441473	-	Potri.011G030650	2495166	2502078	+	53693	upstream
Chr11	TCONS_00081898	XLOC_048208	XLOC_048208	lncRNA	2440962	2441473	-	Potri.011G055212	2353371	2353667	-	87294	upstream
Chr11	TCONS_00081898	XLOC_048208	XLOC_048208	lncRNA	2440962	2441473	-	Potri.011G055224	2365302	2368196	+	72765	downstream
Chr11	TCONS_00081898	XLOC_048208	XLOC_048208	lncRNA	2440962	2441473	-	Potri.011G030400	2485501	2486275	-	44028	downstream
Chr11	TCONS_00081898	XLOC_048208	XLOC_048208	lncRNA	2440962	2441473	-	Potri.011G029900	2429663	2430068	-	10893	upstream
Chr19	TCONS_00118654	XLOC_069378	XLOC_069378	lncRNA	12704151	12704574	+	Potri.019G089100	12784413	12786454	-	79839	downstream
Chr19	TCONS_00118654	XLOC_069378	XLOC_069378	lncRNA	12704151	12704574	+	Potri.019G087200	12632035	12637012	-	67138	upstream
Chr19	TCONS_00118654	XLOC_069378	XLOC_069378	lncRNA	12704151	12704574	+	Potri.019G088900	12766684	12769189	+	62110	upstream
Chr19	TCONS_00118654	XLOC_069378	XLOC_069378	lncRNA	12704151	12704574	+	Potri.019G088200	12697267	12697924	-	6226	upstream
Chr19	TCONS_00118654	XLOC_069378	XLOC_069378	lncRNA	12704151	12704574	+	Potri.019G087100	12627956	12629654	-	74496	upstream
Chr19	TCONS_00118654	XLOC_069378	XLOC_069378	lncRNA	12704151	12704574	+	Potri.019G087000	12605002	12612652	-	91507	upstream
Chr19	TCONS_00118654	XLOC_069378	XLOC_069378	lncRNA	12704151	12704574	+	Potri.019G089001	12778760	12779461	-	74186	downstream
Chr19	TCONS_00118654	XLOC_069378	XLOC_069378	lncRNA	12704151	12704574	+	Potri.019G088700	12745021	12747527	+	40447	upstream
Chr19	TCONS_00118654	XLOC_069378	XLOC_069378	lncRNA	12704151	12704574	+	Potri.019G088850	12761021	12761398	+	56447	upstream
Chr19	TCONS_00118654	XLOC_069378	XLOC_069378	lncRNA	12704151	12704574	+	Potri.019G087900	12674311	12675199	+	28951	downstream
Chr19	TCONS_00118654	XLOC_069378	XLOC_069378	lncRNA	12704151	12704574	+	Potri.019G087800	12668912	12669873	+	34277	downstream
Chr19	TCONS_00118654	XLOC_069378	XLOC_069378	lncRNA	12704151	12704574	+	Potri.019G087300	12638576	12639335	+	64815	downstream
Chr19	TCONS_00118654	XLOC_069378	XLOC_069378	lncRNA	12704151	12704574	+	Potri.019G089000	12776174	12777762	+	71600	upstream
Chr19	TCONS_00118654	XLOC_069378	XLOC_069378	lncRNA	12704151	12704574	+	Potri.019G088800	12756179	12758687	+	51605	upstream
Chr19	TCONS_00118654	XLOC_069378	XLOC_069378	lncRNA	12704151	12704574	+	Potri.019G087400	12640578	12644295	+	59855	downstream
Chr19	TCONS_00118654	XLOC_069378	XLOC_069378	lncRNA	12704151	12704574	+	Potri.019G088401	12725494	12727994	+	20920	upstream
Chr19	TCONS_00118654	XLOC_069378	XLOC_069378	lncRNA	12704151	12704574	+	Potri.019G089200	12796338	12798276	-	91764	downstream
Chr19	TCONS_00118654	XLOC_069378	XLOC_069378	lncRNA	12704151	12704574	+	Potri.019G088600	12730967	12733488	+	26393	upstream
Chr19	TCONS_00118654	XLOC_069378	XLOC_069378	lncRNA	12704151	12704574	+	Potri.019G088000	12675895	12676327	-	27823	upstream
Chr19	TCONS_00118654	XLOC_069378	XLOC_069378	lncRNA	12704151	12704574	+	Potri.019G088100	12679054	12691988	-	12162	upstream
Chr19	TCONS_00118654	XLOC_069378	XLOC_069378	lncRNA	12704151	12704574	+	Potri.019G087700	12646764	12652748	-	51402	upstream
Chr02	TCONS_00015047	XLOC_009079	XLOC_009079	lncRNA	3996692	3998656	+	Potri.002G058700	4018514	4035150	+	19858	upstream
Chr02	TCONS_00015047	XLOC_009079	XLOC_009079	lncRNA	3996692	3998656	+	Potri.002G057450	3922633	3923102	+	73589	downstream
Chr02	TCONS_00015047	XLOC_009079	XLOC_009079	lncRNA	3996692	3998656	+	Potri.002G058400	4002532	4002745	-	3876	downstream
Chr02	TCONS_00015047	XLOC_009079	XLOC_009079	lncRNA	3996692	3998656	+	Potri.002G059000	4052095	4054987	+	53439	upstream
Chr02	TCONS_00015047	XLOC_009079	XLOC_009079	lncRNA	3996692	3998656	+	Potri.002G057200	3903843	3906811	+	89880	downstream
Chr02	TCONS_00015047	XLOC_009079	XLOC_009079	lncRNA	3996692	3998656	+	Potri.002G059100	4064503	4066857	-	65847	downstream
Chr02	TCONS_00015047	XLOC_009079	XLOC_009079	lncRNA	3996692	3998656	+	Potri.002G058100	3985083	3987749	+	8942	downstream
Chr02	TCONS_00015047	XLOC_009079	XLOC_009079	lncRNA	3996692	3998656	+	Potri.002G058000	3982336	3983237	-	13454	upstream
Chr02	TCONS_00015047	XLOC_009079	XLOC_009079	lncRNA	3996692	3998656	+	Potri.002G057700	3935859	3940124	+	56567	downstream
Chr02	TCONS_00015047	XLOC_009079	XLOC_009079	lncRNA	3996692	3998656	+	Potri.002G058800	4038480	4040201	+	39824	upstream
Chr02	TCONS_00015047	XLOC_009079	XLOC_009079	lncRNA	3996692	3998656	+	Potri.002G057400	3920450	3921965	+	74726	downstream
Chr02	TCONS_00015047	XLOC_009079	XLOC_009079	lncRNA	3996692	3998656	+	Potri.002G057500	3925907	3926201	+	70490	downstream
Chr02	TCONS_00015047	XLOC_009079	XLOC_009079	lncRNA	3996692	3998656	+	Potri.002G058300	3997451	4001639	-	-1205	antisense
Chr02	TCONS_00015047	XLOC_009079	XLOC_009079	lncRNA	3996692	3998656	+	Potri.002G057800	3965081	3972310	-	24381	upstream
Chr02	TCONS_00015047	XLOC_009079	XLOC_009079	lncRNA	3996692	3998656	+	Potri.002G057900	3978166	3980367	+	16324	downstream
Chr02	TCONS_00015047	XLOC_009079	XLOC_009079	lncRNA	3996692	3998656	+	Potri.002G059200	4085289	4086886	-	86633	downstream
Chr02	TCONS_00015047	XLOC_009079	XLOC_009079	lncRNA	3996692	3998656	+	Potri.002G057300	3910440	3914889	-	81802	upstream
Chr02	TCONS_00015047	XLOC_009079	XLOC_009079	lncRNA	3996692	3998656	+	Potri.002G058200	3990452	3991319	-	5372	upstream
Chr02	TCONS_00015047	XLOC_009079	XLOC_009079	lncRNA	3996692	3998656	+	Potri.002G057600	3930449	3932424	+	64267	downstream
Chr02	TCONS_00015047	XLOC_009079	XLOC_009079	lncRNA	3996692	3998656	+	Potri.002G059300	4092740	4100854	+	94084	upstream
Chr02	TCONS_00015047	XLOC_009079	XLOC_009079	lncRNA	3996692	3998656	+	Potri.002G058500	4009430	4016912	+	10774	upstream
Chr16	TCONS_00107293	Potri.016G103000	Potri.016G103000;ancestorIdentifier=Potri.016G103000.v3.1	lncRNA	10430527	10480894	-	Potri.016G101700	10327462	10331088	+	99438	downstream
Chr16	TCONS_00107293	Potri.016G103000	Potri.016G103000;ancestorIdentifier=Potri.016G103000.v3.1	lncRNA	10430527	10480894	-	Potri.016G102200	10383747	10384936	+	45590	downstream
Chr16	TCONS_00107293	Potri.016G103000	Potri.016G103000;ancestorIdentifier=Potri.016G103000.v3.1	lncRNA	10430527	10480894	-	Potri.016G102032	10363592	10365409	-	65117	upstream
Chr16	TCONS_00107293	Potri.016G103000	Potri.016G103000;ancestorIdentifier=Potri.016G103000.v3.1	lncRNA	10430527	10480894	-	Potri.016G102401	10402223	10402388	-	28138	upstream
Chr16	TCONS_00107293	Potri.016G103000	Potri.016G103000;ancestorIdentifier=Potri.016G103000.v3.1	lncRNA	10430527	10480894	-	Potri.016G102700	10454810	10458462	+	-3652	antisense
Chr16	TCONS_00107293	Potri.016G103000	Potri.016G103000;ancestorIdentifier=Potri.016G103000.v3.1	lncRNA	10430527	10480894	-	Potri.016G101900	10355957	10356257	+	74269	downstream
Chr16	TCONS_00107293	Potri.016G103000	Potri.016G103000;ancestorIdentifier=Potri.016G103000.v3.1	lncRNA	10430527	10480894	-	Potri.016G101966	10357365	10357680	-	72846	upstream
Chr16	TCONS_00107293	Potri.016G103000	Potri.016G103000;ancestorIdentifier=Potri.016G103000.v3.1	lncRNA	10430527	10480894	-	Potri.016G102500	10424373	10426827	+	3699	downstream
Chr16	TCONS_00107293	Potri.016G103000	Potri.016G103000;ancestorIdentifier=Potri.016G103000.v3.1	lncRNA	10430527	10480894	-	Potri.016G103100	10525925	10529758	+	45031	upstream
Chr16	TCONS_00107293	Potri.016G103000	Potri.016G103000;ancestorIdentifier=Potri.016G103000.v3.1	lncRNA	10430527	10480894	-	Potri.016G103000	10474984	10482659	-	-5910	sense
Chr16	TCONS_00107293	Potri.016G103000	Potri.016G103000;ancestorIdentifier=Potri.016G103000.v3.1	lncRNA	10430527	10480894	-	Potri.016G102800	10466958	10468093	-	-1135	sense
Chr16	TCONS_00107293	Potri.016G103000	Potri.016G103000;ancestorIdentifier=Potri.016G103000.v3.1	lncRNA	10430527	10480894	-	Potri.016G102900	10471956	10474416	+	-2460	antisense
Chr16	TCONS_00107293	Potri.016G103000	Potri.016G103000;ancestorIdentifier=Potri.016G103000.v3.1	lncRNA	10430527	10480894	-	Potri.016G102300	10386083	10387827	+	42699	downstream
Chr16	TCONS_00107293	Potri.016G103000	Potri.016G103000;ancestorIdentifier=Potri.016G103000.v3.1	lncRNA	10430527	10480894	-	Potri.016G103300	10562975	10565834	-	82081	downstream
Chr16	TCONS_00107293	Potri.016G103000	Potri.016G103000;ancestorIdentifier=Potri.016G103000.v3.1	lncRNA	10430527	10480894	-	Potri.016G103200	10541980	10544137	+	61086	upstream
Chr16	TCONS_00107293	Potri.016G103000	Potri.016G103000;ancestorIdentifier=Potri.016G103000.v3.1	lncRNA	10430527	10480894	-	Potri.016G102600	10434984	10437384	+	-2400	antisense
Chr16	TCONS_00107293	Potri.016G103000	Potri.016G103000;ancestorIdentifier=Potri.016G103000.v3.1	lncRNA	10430527	10480894	-	Potri.016G102100	10376397	10377913	-	52613	upstream
Chr16	TCONS_00107293	Potri.016G103000	Potri.016G103000;ancestorIdentifier=Potri.016G103000.v3.1	lncRNA	10430527	10480894	-	Potri.016G101801	10331613	10331967	+	98559	downstream
Chr02	TCONS_00015875	XLOC_009571	XLOC_009571	lncRNA	8108535	8109145	+	Potri.002G109300	8144893	8148235	+	35748	upstream
Chr02	TCONS_00015875	XLOC_009571	XLOC_009571	lncRNA	8108535	8109145	+	Potri.002G107800	8014116	8016563	+	91971	downstream
Chr02	TCONS_00015875	XLOC_009571	XLOC_009571	lncRNA	8108535	8109145	+	Potri.002G109000	8129120	8133835	+	19975	upstream
Chr02	TCONS_00015875	XLOC_009571	XLOC_009571	lncRNA	8108535	8109145	+	Potri.002G109800	8206804	8209886	+	97659	upstream
Chr02	TCONS_00015875	XLOC_009571	XLOC_009571	lncRNA	8108535	8109145	+	Potri.002G108400	8080830	8082149	-	26385	upstream
Chr02	TCONS_00015875	XLOC_009571	XLOC_009571	lncRNA	8108535	8109145	+	Potri.002G107902	8023379	8025872	-	82662	upstream
Chr02	TCONS_00015875	XLOC_009571	XLOC_009571	lncRNA	8108535	8109145	+	Potri.002G108100	8068914	8069632	-	38902	upstream
Chr02	TCONS_00015875	XLOC_009571	XLOC_009571	lncRNA	8108535	8109145	+	Potri.002G109601	8174657	8193851	-	65512	downstream
Chr02	TCONS_00015875	XLOC_009571	XLOC_009571	lncRNA	8108535	8109145	+	Potri.002G108700	8112057	8116334	-	2912	downstream
Chr02	TCONS_00015875	XLOC_009571	XLOC_009571	lncRNA	8108535	8109145	+	Potri.002G108600	8109537	8111060	+	392	upstream
Chr02	TCONS_00015875	XLOC_009571	XLOC_009571	lncRNA	8108535	8109145	+	Potri.002G109200	8138064	8143062	-	28919	downstream
Chr02	TCONS_00015875	XLOC_009571	XLOC_009571	lncRNA	8108535	8109145	+	Potri.002G108900	8121665	8125178	-	12520	downstream
Chr02	TCONS_00015875	XLOC_009571	XLOC_009571	lncRNA	8108535	8109145	+	Potri.002G108800	8119804	8121104	+	10659	upstream
Chr02	TCONS_00015875	XLOC_009571	XLOC_009571	lncRNA	8108535	8109145	+	Potri.002G109701	8189933	8190143	-	80788	downstream
Chr02	TCONS_00015875	XLOC_009571	XLOC_009571	lncRNA	8108535	8109145	+	Potri.002G108500	8100359	8103513	+	5021	downstream
Chr02	TCONS_00015875	XLOC_009571	XLOC_009571	lncRNA	8108535	8109145	+	Potri.002G109400	8149196	8149565	-	40051	downstream
Chr02	TCONS_00015875	XLOC_009571	XLOC_009571	lncRNA	8108535	8109145	+	Potri.002G109500	8152282	8154058	-	43137	downstream
Chr02	TCONS_00015875	XLOC_009571	XLOC_009571	lncRNA	8108535	8109145	+	Potri.002G108000	8049424	8052549	-	55985	upstream
Chr09	TCONS_00070372	XLOC_041480	XLOC_041480	lncRNA	11342137	11350237	-	Potri.009G141100	11273051	11273459	-	68677	upstream
Chr09	TCONS_00070372	XLOC_041480	XLOC_041480	lncRNA	11342137	11350237	-	Potri.009G141000	11271093	11271540	-	70596	upstream
Chr09	TCONS_00070372	XLOC_041480	XLOC_041480	lncRNA	11342137	11350237	-	Potri.009G143500	11427505	11429507	-	77268	downstream
Chr09	TCONS_00070372	XLOC_041480	XLOC_041480	lncRNA	11342137	11350237	-	Potri.009G141800	11319893	11321240	-	20896	upstream
Chr09	TCONS_00070372	XLOC_041480	XLOC_041480	lncRNA	11342137	11350237	-	Potri.009G142400	11340153	11341026	-	1110	upstream
Chr09	TCONS_00070372	XLOC_041480	XLOC_041480	lncRNA	11342137	11350237	-	Potri.009G142500	11353228	11354119	+	2991	upstream
Chr09	TCONS_00070372	XLOC_041480	XLOC_041480	lncRNA	11342137	11350237	-	Potri.009G140500	11253254	11254397	+	87739	downstream
Chr09	TCONS_00070372	XLOC_041480	XLOC_041480	lncRNA	11342137	11350237	-	Potri.009G142800	11362172	11365768	-	11935	downstream
Chr09	TCONS_00070372	XLOC_041480	XLOC_041480	lncRNA	11342137	11350237	-	Potri.009G143300	11415101	11419203	+	64864	upstream
Chr09	TCONS_00070372	XLOC_041480	XLOC_041480	lncRNA	11342137	11350237	-	Potri.009G140800	11262476	11265404	-	76732	upstream
Chr09	TCONS_00070372	XLOC_041480	XLOC_041480	lncRNA	11342137	11350237	-	Potri.009G140600	11257060	11258968	+	83168	downstream
Chr09	TCONS_00070372	XLOC_041480	XLOC_041480	lncRNA	11342137	11350237	-	Potri.009G141300	11279880	11285420	+	56716	downstream
Chr09	TCONS_00070372	XLOC_041480	XLOC_041480	lncRNA	11342137	11350237	-	Potri.009G142000	11326258	11327614	-	14522	upstream
Chr09	TCONS_00070372	XLOC_041480	XLOC_041480	lncRNA	11342137	11350237	-	Potri.009G143700	11442878	11445535	+	92641	upstream
Chr09	TCONS_00070372	XLOC_041480	XLOC_041480	lncRNA	11342137	11350237	-	Potri.009G143400	11420957	11425002	+	70720	upstream
Chr09	TCONS_00070372	XLOC_041480	XLOC_041480	lncRNA	11342137	11350237	-	Potri.009G141700	11316199	11317476	-	24660	upstream
Chr09	TCONS_00070372	XLOC_041480	XLOC_041480	lncRNA	11342137	11350237	-	Potri.009G143600	11432485	11434678	-	82248	downstream
Chr09	TCONS_00070372	XLOC_041480	XLOC_041480	lncRNA	11342137	11350237	-	Potri.009G140750	11260046	11260573	-	81563	upstream
Chr09	TCONS_00070372	XLOC_041480	XLOC_041480	lncRNA	11342137	11350237	-	Potri.009G142300	11335645	11336980	-	5156	upstream
Chr09	TCONS_00070372	XLOC_041480	XLOC_041480	lncRNA	11342137	11350237	-	Potri.009G141400	11289034	11290714	+	51422	downstream
Chr09	TCONS_00070372	XLOC_041480	XLOC_041480	lncRNA	11342137	11350237	-	Potri.009G142600	11354971	11355844	+	4734	upstream
Chr09	TCONS_00070372	XLOC_041480	XLOC_041480	lncRNA	11342137	11350237	-	Potri.009G142700	11357028	11357973	+	6791	upstream
Chr09	TCONS_00070372	XLOC_041480	XLOC_041480	lncRNA	11342137	11350237	-	Potri.009G140350	11246121	11247074	+	95062	downstream
Chr09	TCONS_00070372	XLOC_041480	XLOC_041480	lncRNA	11342137	11350237	-	Potri.009G141600	11311026	11312562	+	29574	downstream
Chr09	TCONS_00070372	XLOC_041480	XLOC_041480	lncRNA	11342137	11350237	-	Potri.009G142900	11372727	11377612	-	22490	downstream
Chr09	TCONS_00070372	XLOC_041480	XLOC_041480	lncRNA	11342137	11350237	-	Potri.009G141500	11303518	11304926	+	37210	downstream
Chr09	TCONS_00070372	XLOC_041480	XLOC_041480	lncRNA	11342137	11350237	-	Potri.009G143200	11408172	11411730	+	57935	upstream
Chr09	TCONS_00070372	XLOC_041480	XLOC_041480	lncRNA	11342137	11350237	-	Potri.009G141150	11274951	11275398	-	66738	upstream
Chr09	TCONS_00070372	XLOC_041480	XLOC_041480	lncRNA	11342137	11350237	-	Potri.009G140400	11250728	11251687	+	90449	downstream
Chr09	TCONS_00070372	XLOC_041480	XLOC_041480	lncRNA	11342137	11350237	-	Potri.009G140900	11268625	11269075	-	73061	upstream
Chr09	TCONS_00070372	XLOC_041480	XLOC_041480	lncRNA	11342137	11350237	-	Potri.009G142150	11332177	11333213	-	8923	upstream
Chr09	TCONS_00070372	XLOC_041480	XLOC_041480	lncRNA	11342137	11350237	-	Potri.009G143100	11398339	11402393	-	48102	downstream
Chr09	TCONS_00070372	XLOC_041480	XLOC_041480	lncRNA	11342137	11350237	-	Potri.009G141201	11276794	11277241	-	64895	upstream
Chr09	TCONS_00070372	XLOC_041480	XLOC_041480	lncRNA	11342137	11350237	-	Potri.009G143000	11394127	11397227	-	43890	downstream
Chr09	TCONS_00070372	XLOC_041480	XLOC_041480	lncRNA	11342137	11350237	-	Potri.009G141251	11277826	11278240	-	63896	upstream
Chr04	TCONS_00034962	XLOC_020698	XLOC_020698	lncRNA	13470216	13470445	-	Potri.004G128601	13521498	13529656	+	51053	upstream
Chr04	TCONS_00034962	XLOC_020698	XLOC_020698	lncRNA	13470216	13470445	-	Potri.004G128701	13543646	13547563	-	73201	downstream
Chr04	TCONS_00034962	XLOC_020698	XLOC_020698	lncRNA	13470216	13470445	-	Potri.004G128501	13502474	13505417	+	32029	upstream
Chr08	TCONS_00062166	XLOC_036541	XLOC_036541	lncRNA	19086146	19092629	+	Potri.008G225301	19178354	19179394	-	85725	downstream
Chr08	TCONS_00062166	XLOC_036541	XLOC_036541	lncRNA	19086146	19092629	+	Potri.008G224400	19115499	19115919	+	22870	upstream
Chr08	TCONS_00062166	XLOC_036541	XLOC_036541	lncRNA	19086146	19092629	+	Potri.008G224228	19020196	19020520	-	65625	upstream
Chr08	TCONS_00062166	XLOC_036541	XLOC_036541	lncRNA	19086146	19092629	+	Potri.008G224701	19132916	19133143	+	40287	upstream
Chr08	TCONS_00062166	XLOC_036541	XLOC_036541	lncRNA	19086146	19092629	+	Potri.008G224301	19056867	19057116	+	29029	downstream
Chr08	TCONS_00062166	XLOC_036541	XLOC_036541	lncRNA	19086146	19092629	+	Potri.008G225201	19169976	19170225	+	77347	upstream
Chr08	TCONS_00062166	XLOC_036541	XLOC_036541	lncRNA	19086146	19092629	+	Potri.008G224355	19090877	19091998	-	-1121	antisense
Chr08	TCONS_00062166	XLOC_036541	XLOC_036541	lncRNA	19086146	19092629	+	Potri.008G224156	18992710	18993831	-	92314	upstream
Chr08	TCONS_00062166	XLOC_036541	XLOC_036541	lncRNA	19086146	19092629	+	Potri.008G224328	19078209	19080666	-	5479	upstream
Chr08	TCONS_00062166	XLOC_036541	XLOC_036541	lncRNA	19086146	19092629	+	Potri.008G224201	19012629	19012878	+	73267	downstream
Chr08	TCONS_00062166	XLOC_036541	XLOC_036541	lncRNA	19086146	19092629	+	Potri.008G224165	19002547	19002967	+	83178	downstream
Chr08	TCONS_00062166	XLOC_036541	XLOC_036541	lncRNA	19086146	19092629	+	Potri.008G224264	19034726	19034975	+	51170	downstream
Chr08	TCONS_00062166	XLOC_036541	XLOC_036541	lncRNA	19086146	19092629	+	Potri.008G224183	19008128	19009516	-	76629	upstream
Chr08	TCONS_00062166	XLOC_036541	XLOC_036541	lncRNA	19086146	19092629	+	Potri.008G224319	19074029	19074278	+	11867	downstream
Chr08	TCONS_00062166	XLOC_036541	XLOC_036541	lncRNA	19086146	19092629	+	Potri.008G224255	19024943	19026100	-	60045	upstream
Chr08	TCONS_00062166	XLOC_036541	XLOC_036541	lncRNA	19086146	19092629	+	Potri.008G224901	19138628	19139749	-	45999	downstream
Chr08	TCONS_00062166	XLOC_036541	XLOC_036541	lncRNA	19086146	19092629	+	Potri.008G224801	19136230	19138614	-	43601	downstream
Chr08	TCONS_00062166	XLOC_036541	XLOC_036541	lncRNA	19086146	19092629	+	Potri.008G225501	19189320	19191239	-	96691	downstream
Chr08	TCONS_00062166	XLOC_036541	XLOC_036541	lncRNA	19086146	19092629	+	Potri.008G224192	19009649	19010201	-	75944	upstream
Chr08	TCONS_00062166	XLOC_036541	XLOC_036541	lncRNA	19086146	19092629	+	Potri.008G224364	19097001	19097250	+	4372	upstream
Chr08	TCONS_00062166	XLOC_036541	XLOC_036541	lncRNA	19086146	19092629	+	Potri.008G225401	19181822	19182071	+	89193	upstream
Chr08	TCONS_00062166	XLOC_036541	XLOC_036541	lncRNA	19086146	19092629	+	Potri.008G224310	19064134	19065297	-	20848	upstream
Chr08	TCONS_00062166	XLOC_036541	XLOC_036541	lncRNA	19086146	19092629	+	Potri.008G224237	19022459	19022759	+	63386	downstream
Chr08	TCONS_00062166	XLOC_036541	XLOC_036541	lncRNA	19086146	19092629	+	Potri.008G225001	19156694	19156943	+	64065	upstream
Chr08	TCONS_00062166	XLOC_036541	XLOC_036541	lncRNA	19086146	19092629	+	Potri.008G224501	19123062	19124183	-	30433	downstream
Chr08	TCONS_00062166	XLOC_036541	XLOC_036541	lncRNA	19086146	19092629	+	Potri.008G224219	19015250	19015418	+	70727	downstream
Chr08	TCONS_00062166	XLOC_036541	XLOC_036541	lncRNA	19086146	19092629	+	Potri.008G224273	19042121	19043500	-	42645	upstream
Chr08	TCONS_00062166	XLOC_036541	XLOC_036541	lncRNA	19086146	19092629	+	Potri.008G224246	19023996	19024320	-	61825	upstream
Chr08	TCONS_00062166	XLOC_036541	XLOC_036541	lncRNA	19086146	19092629	+	Potri.008G224174	19004044	19004167	+	81978	downstream
Chr08	TCONS_00062166	XLOC_036541	XLOC_036541	lncRNA	19086146	19092629	+	Potri.008G224337	19080798	19081801	-	4344	upstream
Chr08	TCONS_00062166	XLOC_036541	XLOC_036541	lncRNA	19086146	19092629	+	Potri.008G225101	19165148	19166164	-	72519	downstream
Chr08	TCONS_00062166	XLOC_036541	XLOC_036541	lncRNA	19086146	19092629	+	Potri.008G224291	19053393	19054439	-	31706	upstream
Chr08	TCONS_00062166	XLOC_036541	XLOC_036541	lncRNA	19086146	19092629	+	Potri.008G224210	19014851	19015226	+	70919	downstream
Chr08	TCONS_00062166	XLOC_036541	XLOC_036541	lncRNA	19086146	19092629	+	Potri.008G224282	19046316	19046736	+	39409	downstream
Chr08	TCONS_00062166	XLOC_036541	XLOC_036541	lncRNA	19086146	19092629	+	Potri.008G224346	19084229	19084478	+	1667	downstream
Chr08	TCONS_00062166	XLOC_036541	XLOC_036541	lncRNA	19086146	19092629	+	Potri.008G224601	19132591	19132840	+	39962	upstream
Chr08	TCONS_00062166	XLOC_036541	XLOC_036541	lncRNA	19086146	19092629	+	Potri.008G224373	19099023	19099185	-	6394	downstream
Chr08	TCONS_00062166	XLOC_036541	XLOC_036541	lncRNA	19086146	19092629	+	Potri.008G224147	18986673	18986796	+	99349	downstream
Chr16	TCONS_00106354	Potri.016G037000	Potri.016G037000;ancestorIdentifier=Potri.016G037000.v3.1	lncRNA	2235066	2235760	-	Potri.016G036700	2191020	2192604	-	42461	upstream
Chr16	TCONS_00106354	Potri.016G037000	Potri.016G037000;ancestorIdentifier=Potri.016G037000.v3.1	lncRNA	2235066	2235760	-	Potri.016G037800	2314477	2315046	-	78717	downstream
Chr16	TCONS_00106354	Potri.016G037000	Potri.016G037000;ancestorIdentifier=Potri.016G037000.v3.1	lncRNA	2235066	2235760	-	Potri.016G036300	2154118	2158350	-	76715	upstream
Chr16	TCONS_00106354	Potri.016G037000	Potri.016G037000;ancestorIdentifier=Potri.016G037000.v3.1	lncRNA	2235066	2235760	-	Potri.016G037200	2266510	2266714	-	30750	downstream
Chr16	TCONS_00106354	Potri.016G037000	Potri.016G037000;ancestorIdentifier=Potri.016G037000.v3.1	lncRNA	2235066	2235760	-	Potri.016G037900	2324490	2327192	-	88730	downstream
Chr16	TCONS_00106354	Potri.016G037000	Potri.016G037000;ancestorIdentifier=Potri.016G037000.v3.1	lncRNA	2235066	2235760	-	Potri.016G037600	2299951	2303572	-	64191	downstream
Chr16	TCONS_00106354	Potri.016G037000	Potri.016G037000;ancestorIdentifier=Potri.016G037000.v3.1	lncRNA	2235066	2235760	-	Potri.016G037700	2309876	2312534	-	74116	downstream
Chr16	TCONS_00106354	Potri.016G037000	Potri.016G037000;ancestorIdentifier=Potri.016G037000.v3.1	lncRNA	2235066	2235760	-	Potri.016G036100	2132253	2135484	+	99581	downstream
Chr16	TCONS_00106354	Potri.016G037000	Potri.016G037000;ancestorIdentifier=Potri.016G037000.v3.1	lncRNA	2235066	2235760	-	Potri.016G036133	2140493	2140910	-	94155	upstream
Chr16	TCONS_00106354	Potri.016G037000	Potri.016G037000;ancestorIdentifier=Potri.016G037000.v3.1	lncRNA	2235066	2235760	-	Potri.016G037000	2235424	2235655	-	-231	sense
Chr16	TCONS_00106354	Potri.016G037000	Potri.016G037000;ancestorIdentifier=Potri.016G037000.v3.1	lncRNA	2235066	2235760	-	Potri.016G036800	2197493	2200800	+	34265	downstream
Chr16	TCONS_00106354	Potri.016G037000	Potri.016G037000;ancestorIdentifier=Potri.016G037000.v3.1	lncRNA	2235066	2235760	-	Potri.016G036900	2206134	2222322	+	12743	downstream
Chr16	TCONS_00106354	Potri.016G037000	Potri.016G037000;ancestorIdentifier=Potri.016G037000.v3.1	lncRNA	2235066	2235760	-	Potri.016G036200	2143312	2151779	-	83286	upstream
Chr16	TCONS_00106354	Potri.016G037000	Potri.016G037000;ancestorIdentifier=Potri.016G037000.v3.1	lncRNA	2235066	2235760	-	Potri.016G036400	2164775	2165462	-	69603	upstream
Chr16	TCONS_00106354	Potri.016G037000	Potri.016G037000;ancestorIdentifier=Potri.016G037000.v3.1	lncRNA	2235066	2235760	-	Potri.016G036500	2167563	2172022	-	63043	upstream
Chr16	TCONS_00106354	Potri.016G037000	Potri.016G037000;ancestorIdentifier=Potri.016G037000.v3.1	lncRNA	2235066	2235760	-	Potri.016G037300	2280254	2282017	-	44494	downstream
Chr16	TCONS_00106354	Potri.016G037000	Potri.016G037000;ancestorIdentifier=Potri.016G037000.v3.1	lncRNA	2235066	2235760	-	Potri.016G037400	2284409	2293955	-	48649	downstream
Chr16	TCONS_00106354	Potri.016G037000	Potri.016G037000;ancestorIdentifier=Potri.016G037000.v3.1	lncRNA	2235066	2235760	-	Potri.016G037500	2296346	2298417	+	60586	upstream
Chr16	TCONS_00106354	Potri.016G037000	Potri.016G037000;ancestorIdentifier=Potri.016G037000.v3.1	lncRNA	2235066	2235760	-	Potri.016G037100	2252335	2252542	-	16575	downstream
Chr16	TCONS_00106354	Potri.016G037000	Potri.016G037000;ancestorIdentifier=Potri.016G037000.v3.1	lncRNA	2235066	2235760	-	Potri.016G036116	2139596	2140001	+	95064	downstream
Chr16	TCONS_00106354	Potri.016G037000	Potri.016G037000;ancestorIdentifier=Potri.016G037000.v3.1	lncRNA	2235066	2235760	-	Potri.016G036600	2184233	2184704	+	50361	downstream
Chr15	TCONS_00099857	XLOC_058624	XLOC_058624	lncRNA	3880627	3881535	+	Potri.015G041300	3805334	3808703	+	71923	downstream
Chr15	TCONS_00099857	XLOC_058624	XLOC_058624	lncRNA	3880627	3881535	+	Potri.015G041200	3793208	3797602	+	83024	downstream
Chr15	TCONS_00099857	XLOC_058624	XLOC_058624	lncRNA	3880627	3881535	+	Potri.015G041900	3900111	3901727	+	18576	upstream
Chr15	TCONS_00099857	XLOC_058624	XLOC_058624	lncRNA	3880627	3881535	+	Potri.015G042600	3963065	3964667	+	81530	upstream
Chr15	TCONS_00099857	XLOC_058624	XLOC_058624	lncRNA	3880627	3881535	+	Potri.015G041400	3809246	3814137	-	66489	upstream
Chr15	TCONS_00099857	XLOC_058624	XLOC_058624	lncRNA	3880627	3881535	+	Potri.015G042000	3903419	3904335	-	21884	downstream
Chr15	TCONS_00099857	XLOC_058624	XLOC_058624	lncRNA	3880627	3881535	+	Potri.015G041700	3846712	3852970	+	27656	downstream
Chr15	TCONS_00099857	XLOC_058624	XLOC_058624	lncRNA	3880627	3881535	+	Potri.015G041600	3833556	3835339	-	45287	upstream
Chr15	TCONS_00099857	XLOC_058624	XLOC_058624	lncRNA	3880627	3881535	+	Potri.015G042200	3919901	3922063	+	38366	upstream
Chr15	TCONS_00099857	XLOC_058624	XLOC_058624	lncRNA	3880627	3881535	+	Potri.015G042100	3908204	3910821	+	26669	upstream
Chr15	TCONS_00099857	XLOC_058624	XLOC_058624	lncRNA	3880627	3881535	+	Potri.015G041800	3861911	3864061	+	16565	downstream
Chr15	TCONS_00099857	XLOC_058624	XLOC_058624	lncRNA	3880627	3881535	+	Potri.015G042300	3933651	3936150	+	52116	upstream
Chr15	TCONS_00099857	XLOC_058624	XLOC_058624	lncRNA	3880627	3881535	+	Potri.015G041500	3821640	3830617	+	50009	downstream
Chr15	TCONS_00099857	XLOC_058624	XLOC_058624	lncRNA	3880627	3881535	+	Potri.015G042500	3944964	3954936	-	63429	downstream
Chr17	TCONS_00112226	XLOC_065827	XLOC_065827	lncRNA	14865478	14866287	-	Potri.017G151600	14895097	14898568	-	28810	downstream
Chr17	TCONS_00112226	XLOC_065827	XLOC_065827	lncRNA	14865478	14866287	-	Potri.017G152000	14939676	14941167	+	73389	upstream
Chr17	TCONS_00112226	XLOC_065827	XLOC_065827	lncRNA	14865478	14866287	-	Potri.017G149800	14840009	14844165	+	21312	downstream
Chr17	TCONS_00112226	XLOC_065827	XLOC_065827	lncRNA	14865478	14866287	-	Potri.017G149500	14821409	14821841	+	43636	downstream
Chr17	TCONS_00112226	XLOC_065827	XLOC_065827	lncRNA	14865478	14866287	-	Potri.017G149301	14819623	14820363	-	45114	upstream
Chr17	TCONS_00112226	XLOC_065827	XLOC_065827	lncRNA	14865478	14866287	-	Potri.017G149000	14784159	14785613	+	79864	downstream
Chr17	TCONS_00112226	XLOC_065827	XLOC_065827	lncRNA	14865478	14866287	-	Potri.017G149600	14827909	14828506	-	36971	upstream
Chr17	TCONS_00112226	XLOC_065827	XLOC_065827	lncRNA	14865478	14866287	-	Potri.017G151800	14900714	14903991	-	34427	downstream
Chr17	TCONS_00112226	XLOC_065827	XLOC_065827	lncRNA	14865478	14866287	-	Potri.017G150000	14852319	14853759	+	11718	downstream
Chr17	TCONS_00112226	XLOC_065827	XLOC_065827	lncRNA	14865478	14866287	-	Potri.017G150100	14859167	14860616	+	4861	downstream
Chr17	TCONS_00112226	XLOC_065827	XLOC_065827	lncRNA	14865478	14866287	-	Potri.017G150301	14868051	14869041	-	1764	downstream
Chr17	TCONS_00112226	XLOC_065827	XLOC_065827	lncRNA	14865478	14866287	-	Potri.017G149900	14845433	14848748	+	16729	downstream
Chr17	TCONS_00112226	XLOC_065827	XLOC_065827	lncRNA	14865478	14866287	-	Potri.017G151232	14892805	14893435	-	26518	downstream
Chr17	TCONS_00112226	XLOC_065827	XLOC_065827	lncRNA	14865478	14866287	-	Potri.017G150866	14886639	14886948	-	20352	downstream
Chr17	TCONS_00112226	XLOC_065827	XLOC_065827	lncRNA	14865478	14866287	-	Potri.017G148900	14767115	14772215	+	93262	downstream
Chr17	TCONS_00112226	XLOC_065827	XLOC_065827	lncRNA	14865478	14866287	-	Potri.017G149100	14791751	14794006	+	71471	downstream
Chr17	TCONS_00112226	XLOC_065827	XLOC_065827	lncRNA	14865478	14866287	-	Potri.017G150500	14872106	14875661	-	5819	downstream
Chr17	TCONS_00112226	XLOC_065827	XLOC_065827	lncRNA	14865478	14866287	-	Potri.017G151900	14933743	14938346	+	67456	upstream
14	TCONS_00051021	XLOC_024562	XLOC_024562	lncRNA	8510999	8512129	-	Potri.006G112400	8726460	8728220	-	64187	downstream
14	TCONS_00051021	XLOC_024562	XLOC_024562	lncRNA	8510999	8512129	-	Potri.006G111600	8668601	8669690	-	6328	downstream
14	TCONS_00051021	XLOC_024562	XLOC_024562	lncRNA	8510999	8512129	-	Potri.006G112800	8748946	8749567	-	86673	downstream
14	TCONS_00051021	XLOC_024562	XLOC_024562	lncRNA	8510999	8512129	-	Potri.006G111850	8688353	8688663	-	26080	downstream
14	TCONS_00051021	XLOC_024562	XLOC_024562	lncRNA	8510999	8512129	-	Potri.006G112000	8696205	8700588	-	33932	downstream
14	TCONS_00051021	XLOC_024562	XLOC_024562	lncRNA	8510999	8512129	-	Potri.006G112100	8709784	8711476	+	47511	upstream
14	TCONS_00051021	XLOC_024562	XLOC_024562	lncRNA	8510999	8512129	-	Potri.006G111200	8645917	8650433	+	11613	downstream
14	TCONS_00051021	XLOC_024562	XLOC_024562	lncRNA	8510999	8512129	-	Potri.006G110400	8562345	8567133	+	94913	downstream
14	TCONS_00051021	XLOC_024562	XLOC_024562	lncRNA	8510999	8512129	-	Potri.006G110900	8606957	8614889	+	47157	downstream
14	TCONS_00051021	XLOC_024562	XLOC_024562	lncRNA	8510999	8512129	-	Potri.006G113000	8754308	8758162	+	92035	upstream
14	TCONS_00051021	XLOC_024562	XLOC_024562	lncRNA	8510999	8512129	-	Potri.006G110700	8583492	8587364	-	74682	upstream
14	TCONS_00051021	XLOC_024562	XLOC_024562	lncRNA	8510999	8512129	-	Potri.006G112600	8736964	8737609	+	74691	upstream
14	TCONS_00051021	XLOC_024562	XLOC_024562	lncRNA	8510999	8512129	-	Potri.006G111100	8634288	8642731	+	19315	downstream
14	TCONS_00051021	XLOC_024562	XLOC_024562	lncRNA	8510999	8512129	-	Potri.006G112700	8741985	8742597	-	79712	downstream
14	TCONS_00051021	XLOC_024562	XLOC_024562	lncRNA	8510999	8512129	-	Potri.006G111900	8691770	8695198	-	29497	downstream
14	TCONS_00051021	XLOC_024562	XLOC_024562	lncRNA	8510999	8512129	-	Potri.006G110601	8572161	8572581	-	89465	upstream
14	TCONS_00051021	XLOC_024562	XLOC_024562	lncRNA	8510999	8512129	-	Potri.006G110500	8568082	8570021	+	92025	downstream
14	TCONS_00051021	XLOC_024562	XLOC_024562	lncRNA	8510999	8512129	-	Potri.006G110800	8594825	8597804	+	64242	downstream
14	TCONS_00051021	XLOC_024562	XLOC_024562	lncRNA	8510999	8512129	-	Potri.006G111700	8671687	8672638	-	9414	downstream
14	TCONS_00051021	XLOC_024562	XLOC_024562	lncRNA	8510999	8512129	-	Potri.006G112200	8714723	8718732	-	52450	downstream
14	TCONS_00051021	XLOC_024562	XLOC_024562	lncRNA	8510999	8512129	-	Potri.006G111300	8652055	8653129	-	8917	upstream
14	TCONS_00051021	XLOC_024562	XLOC_024562	lncRNA	8510999	8512129	-	Potri.006G111400	8656854	8661801	-	245	upstream
14	TCONS_00051021	XLOC_024562	XLOC_024562	lncRNA	8510999	8512129	-	Potri.006G112500	8732193	8732784	-	69920	downstream
14	TCONS_00051021	XLOC_024562	XLOC_024562	lncRNA	8510999	8512129	-	Potri.006G111800	8680168	8686757	+	17895	upstream
Chr02	TCONS_00014588	Potri.002G029300	Potri.002G029300;ancestorIdentifier=Potri.002G029300.v3.1	lncRNA	1972758	1972974	+	Potri.002G031100	2055361	2058929	+	82387	upstream
Chr02	TCONS_00014588	Potri.002G029300	Potri.002G029300;ancestorIdentifier=Potri.002G029300.v3.1	lncRNA	1972758	1972974	+	Potri.002G029300	1972831	1975677	+	-143	sense
Chr02	TCONS_00014588	Potri.002G029300	Potri.002G029300;ancestorIdentifier=Potri.002G029300.v3.1	lncRNA	1972758	1972974	+	Potri.002G028500	1916279	1917751	+	55006	downstream
Chr02	TCONS_00014588	Potri.002G029300	Potri.002G029300;ancestorIdentifier=Potri.002G029300.v3.1	lncRNA	1972758	1972974	+	Potri.002G030200	2008132	2010811	+	35158	upstream
Chr02	TCONS_00014588	Potri.002G029300	Potri.002G029300;ancestorIdentifier=Potri.002G029300.v3.1	lncRNA	1972758	1972974	+	Potri.002G028400	1898430	1899764	-	72993	upstream
Chr02	TCONS_00014588	Potri.002G029300	Potri.002G029300;ancestorIdentifier=Potri.002G029300.v3.1	lncRNA	1972758	1972974	+	Potri.002G028800	1944265	1944676	+	28081	downstream
Chr02	TCONS_00014588	Potri.002G029300	Potri.002G029300;ancestorIdentifier=Potri.002G029300.v3.1	lncRNA	1972758	1972974	+	Potri.002G030800	2036958	2038675	-	63984	downstream
Chr02	TCONS_00014588	Potri.002G029300	Potri.002G029300;ancestorIdentifier=Potri.002G029300.v3.1	lncRNA	1972758	1972974	+	Potri.002G030000	2000007	2000886	+	27033	upstream
Chr02	TCONS_00014588	Potri.002G029300	Potri.002G029300;ancestorIdentifier=Potri.002G029300.v3.1	lncRNA	1972758	1972974	+	Potri.002G030500	2026233	2030800	+	53259	upstream
Chr02	TCONS_00014588	Potri.002G029300	Potri.002G029300;ancestorIdentifier=Potri.002G029300.v3.1	lncRNA	1972758	1972974	+	XLOC_011329	1944183	1944778	-	27979	upstream
Chr02	TCONS_00014588	Potri.002G029300	Potri.002G029300;ancestorIdentifier=Potri.002G029300.v3.1	lncRNA	1972758	1972974	+	Potri.002G030900	2040240	2041861	-	67266	downstream
Chr02	TCONS_00014588	Potri.002G029300	Potri.002G029300;ancestorIdentifier=Potri.002G029300.v3.1	lncRNA	1972758	1972974	+	Potri.002G029400	1978149	1978881	-	5175	downstream
Chr02	TCONS_00014588	Potri.002G029300	Potri.002G029300;ancestorIdentifier=Potri.002G029300.v3.1	lncRNA	1972758	1972974	+	Potri.002G029900	1993011	1993866	-	20037	downstream
Chr02	TCONS_00014588	Potri.002G029300	Potri.002G029300;ancestorIdentifier=Potri.002G029300.v3.1	lncRNA	1972758	1972974	+	Potri.002G030701	2032368	2033949	-	59394	downstream
Chr02	TCONS_00014588	Potri.002G029300	Potri.002G029300;ancestorIdentifier=Potri.002G029300.v3.1	lncRNA	1972758	1972974	+	Potri.002G030400	2012648	2015225	+	39674	upstream
Chr02	TCONS_00014588	Potri.002G029300	Potri.002G029300;ancestorIdentifier=Potri.002G029300.v3.1	lncRNA	1972758	1972974	+	Potri.002G029100	1960763	1963496	+	9261	downstream
Chr02	TCONS_00014588	Potri.002G029300	Potri.002G029300;ancestorIdentifier=Potri.002G029300.v3.1	lncRNA	1972758	1972974	+	Potri.002G028300	1889178	1895683	-	77074	upstream
Chr02	TCONS_00014588	Potri.002G029300	Potri.002G029300;ancestorIdentifier=Potri.002G029300.v3.1	lncRNA	1972758	1972974	+	Potri.002G031000	2045362	2048163	-	72388	downstream
Chr02	TCONS_00014588	Potri.002G029300	Potri.002G029300;ancestorIdentifier=Potri.002G029300.v3.1	lncRNA	1972758	1972974	+	Potri.002G031400	2067045	2069885	+	94071	upstream
Chr02	TCONS_00014588	Potri.002G029300	Potri.002G029300;ancestorIdentifier=Potri.002G029300.v3.1	lncRNA	1972758	1972974	+	Potri.002G031500	2072292	2075185	+	99318	upstream
Chr02	TCONS_00014588	Potri.002G029300	Potri.002G029300;ancestorIdentifier=Potri.002G029300.v3.1	lncRNA	1972758	1972974	+	Potri.002G028900	1945462	1948001	+	24756	downstream
Chr02	TCONS_00014588	Potri.002G029300	Potri.002G029300;ancestorIdentifier=Potri.002G029300.v3.1	lncRNA	1972758	1972974	+	Potri.002G029200	1965624	1968738	-	4019	upstream
Chr02	TCONS_00014588	Potri.002G029300	Potri.002G029300;ancestorIdentifier=Potri.002G029300.v3.1	lncRNA	1972758	1972974	+	Potri.002G029700	1986234	1987926	-	13260	downstream
Chr02	TCONS_00014588	Potri.002G029300	Potri.002G029300;ancestorIdentifier=Potri.002G029300.v3.1	lncRNA	1972758	1972974	+	Potri.002G031200	2060715	2062123	+	87741	upstream
Chr02	TCONS_00014588	Potri.002G029300	Potri.002G029300;ancestorIdentifier=Potri.002G029300.v3.1	lncRNA	1972758	1972974	+	Potri.002G029600	1980637	1984629	-	7663	downstream
Chr02	TCONS_00014588	Potri.002G029300	Potri.002G029300;ancestorIdentifier=Potri.002G029300.v3.1	lncRNA	1972758	1972974	+	Potri.002G028600	1927684	1933786	+	38971	downstream
Chr02	TCONS_00014588	Potri.002G029300	Potri.002G029300;ancestorIdentifier=Potri.002G029300.v3.1	lncRNA	1972758	1972974	+	Potri.002G028700	1934685	1936234	-	36523	upstream
Chr02	TCONS_00014588	Potri.002G029300	Potri.002G029300;ancestorIdentifier=Potri.002G029300.v3.1	lncRNA	1972758	1972974	+	Potri.002G031300	2063105	2065645	+	90131	upstream
Chr13	TCONS_00088579	XLOC_052093	XLOC_052093	lncRNA	223426	235676	+	Potri.013G004901	329506	336862	-	93830	downstream
Chr13	TCONS_00088579	XLOC_052093	XLOC_052093	lncRNA	223426	235676	+	Potri.013G003000	211617	214255	-	9170	upstream
Chr13	TCONS_00088579	XLOC_052093	XLOC_052093	lncRNA	223426	235676	+	Potri.013G003500	246405	248650	-	10729	downstream
Chr13	TCONS_00088579	XLOC_052093	XLOC_052093	lncRNA	223426	235676	+	Potri.013G004600	316425	319749	-	80749	downstream
Chr13	TCONS_00088579	XLOC_052093	XLOC_052093	lncRNA	223426	235676	+	Potri.013G004700	321777	325008	-	86101	downstream
Chr13	TCONS_00088579	XLOC_052093	XLOC_052093	lncRNA	223426	235676	+	Potri.013G002301	185384	185510	+	37915	downstream
Chr13	TCONS_00088579	XLOC_052093	XLOC_052093	lncRNA	223426	235676	+	Potri.013G003400	240880	244897	+	5204	upstream
Chr13	TCONS_00088579	XLOC_052093	XLOC_052093	lncRNA	223426	235676	+	Potri.013G004200	295685	299046	-	60009	downstream
Chr13	TCONS_00088579	XLOC_052093	XLOC_052093	lncRNA	223426	235676	+	Potri.013G002000	171514	171790	-	51635	upstream
Chr13	TCONS_00088579	XLOC_052093	XLOC_052093	lncRNA	223426	235676	+	Potri.013G003600	252566	256911	-	16890	downstream
Chr13	TCONS_00088579	XLOC_052093	XLOC_052093	lncRNA	223426	235676	+	Potri.013G002400	190107	191568	+	31857	downstream
Chr13	TCONS_00088579	XLOC_052093	XLOC_052093	lncRNA	223426	235676	+	Potri.013G004801	327973	329028	+	92297	upstream
Chr13	TCONS_00088579	XLOC_052093	XLOC_052093	lncRNA	223426	235676	+	Potri.013G003100	218170	219904	-	3521	upstream
Chr13	TCONS_00088579	XLOC_052093	XLOC_052093	lncRNA	223426	235676	+	Potri.013G004100	289203	290385	-	53527	downstream
Chr13	TCONS_00088579	XLOC_052093	XLOC_052093	lncRNA	223426	235676	+	Potri.013G004400	302236	305656	-	66560	downstream
Chr13	TCONS_00088579	XLOC_052093	XLOC_052093	lncRNA	223426	235676	+	Potri.013G003301	234717	236550	-	-959	antisense
Chr13	TCONS_00088579	XLOC_052093	XLOC_052093	lncRNA	223426	235676	+	Potri.013G002700	200154	200883	-	22542	upstream
Chr13	TCONS_00088579	XLOC_052093	XLOC_052093	lncRNA	223426	235676	+	Potri.013G001750	137934	138276	+	85149	downstream
Chr13	TCONS_00088579	XLOC_052093	XLOC_052093	lncRNA	223426	235676	+	Potri.013G002200	179275	182920	-	40505	upstream
Chr13	TCONS_00088579	XLOC_052093	XLOC_052093	lncRNA	223426	235676	+	Potri.013G004500	310989	314452	+	75313	upstream
Chr13	TCONS_00088579	XLOC_052093	XLOC_052093	lncRNA	223426	235676	+	Potri.013G001900	163333	163609	-	59816	upstream
Chr13	TCONS_00088579	XLOC_052093	XLOC_052093	lncRNA	223426	235676	+	Potri.013G001800	154986	155262	-	68163	upstream
Chr13	TCONS_00088579	XLOC_052093	XLOC_052093	lncRNA	223426	235676	+	Potri.013G003901	278154	280213	-	42478	downstream
Chr13	TCONS_00088579	XLOC_052093	XLOC_052093	lncRNA	223426	235676	+	XLOC_052088	195317	200695	+	22730	downstream
Chr13	TCONS_00088579	XLOC_052093	XLOC_052093	lncRNA	223426	235676	+	Potri.013G004300	300368	300662	-	64692	downstream
Chr13	TCONS_00088579	XLOC_052093	XLOC_052093	lncRNA	223426	235676	+	Potri.013G003700	271529	275128	+	35853	upstream
Chr13	TCONS_00088579	XLOC_052093	XLOC_052093	lncRNA	223426	235676	+	Potri.013G002100	175437	178557	+	44868	downstream
Chr13	TCONS_00088579	XLOC_052093	XLOC_052093	lncRNA	223426	235676	+	Potri.013G003200	223538	226146	-	-2608	antisense
Chr13	TCONS_00088579	XLOC_052093	XLOC_052093	lncRNA	223426	235676	+	Potri.013G002800	202558	204733	+	18692	downstream
Chr13	TCONS_00088579	XLOC_052093	XLOC_052093	lncRNA	223426	235676	+	Potri.013G001700	128042	128777	+	94648	downstream
Chr10	TCONS_00075417	XLOC_044438	XLOC_044438	lncRNA	4368770	4369080	-	Potri.010G029500	4294294	4299330	+	69439	downstream
Chr10	TCONS_00075417	XLOC_044438	XLOC_044438	lncRNA	4368770	4369080	-	Potri.010G030200	4455947	4461552	-	86867	downstream
Chr10	TCONS_00075417	XLOC_044438	XLOC_044438	lncRNA	4368770	4369080	-	Potri.010G029700	4369349	4373893	-	269	downstream
Chr10	TCONS_00075417	XLOC_044438	XLOC_044438	lncRNA	4368770	4369080	-	Potri.010G030000	4419134	4423310	-	50054	downstream
Chr10	TCONS_00075417	XLOC_044438	XLOC_044438	lncRNA	4368770	4369080	-	Potri.010G030100	4454747	4455439	+	85667	upstream
Chr10	TCONS_00075417	XLOC_044438	XLOC_044438	lncRNA	4368770	4369080	-	Potri.010G029900	4412466	4414602	-	43386	downstream
Chr02	TCONS_00014583	XLOC_008778	XLOC_008778	lncRNA	1949492	1952193	+	Potri.002G029300	1972831	1975677	+	20638	upstream
Chr02	TCONS_00014583	XLOC_008778	XLOC_008778	lncRNA	1949492	1952193	+	Potri.002G028500	1916279	1917751	+	31740	downstream
Chr02	TCONS_00014583	XLOC_008778	XLOC_008778	lncRNA	1949492	1952193	+	Potri.002G030200	2008132	2010811	+	55939	upstream
Chr02	TCONS_00014583	XLOC_008778	XLOC_008778	lncRNA	1949492	1952193	+	Potri.002G028100	1867172	1868116	-	81375	upstream
Chr02	TCONS_00014583	XLOC_008778	XLOC_008778	lncRNA	1949492	1952193	+	Potri.002G028400	1898430	1899764	-	49727	upstream
Chr02	TCONS_00014583	XLOC_008778	XLOC_008778	lncRNA	1949492	1952193	+	Potri.002G028800	1944265	1944676	+	4815	downstream
Chr02	TCONS_00014583	XLOC_008778	XLOC_008778	lncRNA	1949492	1952193	+	Potri.002G030800	2036958	2038675	-	84765	downstream
Chr02	TCONS_00014583	XLOC_008778	XLOC_008778	lncRNA	1949492	1952193	+	Potri.002G030000	2000007	2000886	+	47814	upstream
Chr02	TCONS_00014583	XLOC_008778	XLOC_008778	lncRNA	1949492	1952193	+	Potri.002G030500	2026233	2030800	+	74040	upstream
Chr02	TCONS_00014583	XLOC_008778	XLOC_008778	lncRNA	1949492	1952193	+	XLOC_011329	1944183	1944778	-	4713	upstream
Chr02	TCONS_00014583	XLOC_008778	XLOC_008778	lncRNA	1949492	1952193	+	Potri.002G030900	2040240	2041861	-	88047	downstream
Chr02	TCONS_00014583	XLOC_008778	XLOC_008778	lncRNA	1949492	1952193	+	Potri.002G029400	1978149	1978881	-	25956	downstream
Chr02	TCONS_00014583	XLOC_008778	XLOC_008778	lncRNA	1949492	1952193	+	Potri.002G029900	1993011	1993866	-	40818	downstream
Chr02	TCONS_00014583	XLOC_008778	XLOC_008778	lncRNA	1949492	1952193	+	Potri.002G027800	1853179	1855573	-	93918	upstream
Chr02	TCONS_00014583	XLOC_008778	XLOC_008778	lncRNA	1949492	1952193	+	Potri.002G030701	2032368	2033949	-	80175	downstream
Chr02	TCONS_00014583	XLOC_008778	XLOC_008778	lncRNA	1949492	1952193	+	Potri.002G030400	2012648	2015225	+	60455	upstream
Chr02	TCONS_00014583	XLOC_008778	XLOC_008778	lncRNA	1949492	1952193	+	Potri.002G029100	1960763	1963496	+	8570	upstream
Chr02	TCONS_00014583	XLOC_008778	XLOC_008778	lncRNA	1949492	1952193	+	Potri.002G028300	1889178	1895683	-	53808	upstream
Chr02	TCONS_00014583	XLOC_008778	XLOC_008778	lncRNA	1949492	1952193	+	Potri.002G031000	2045362	2048163	-	93169	downstream
Chr02	TCONS_00014583	XLOC_008778	XLOC_008778	lncRNA	1949492	1952193	+	Potri.002G028000	1865944	1866226	+	83265	downstream
Chr02	TCONS_00014583	XLOC_008778	XLOC_008778	lncRNA	1949492	1952193	+	Potri.002G027600	1845568	1850865	-	98626	upstream
Chr02	TCONS_00014583	XLOC_008778	XLOC_008778	lncRNA	1949492	1952193	+	Potri.002G028900	1945462	1948001	+	1490	downstream
Chr02	TCONS_00014583	XLOC_008778	XLOC_008778	lncRNA	1949492	1952193	+	Potri.002G029200	1965624	1968738	-	13431	downstream
Chr02	TCONS_00014583	XLOC_008778	XLOC_008778	lncRNA	1949492	1952193	+	Potri.002G029700	1986234	1987926	-	34041	downstream
Chr02	TCONS_00014583	XLOC_008778	XLOC_008778	lncRNA	1949492	1952193	+	Potri.002G027900	1860568	1862962	+	86529	downstream
Chr02	TCONS_00014583	XLOC_008778	XLOC_008778	lncRNA	1949492	1952193	+	Potri.002G029600	1980637	1984629	-	28444	downstream
Chr02	TCONS_00014583	XLOC_008778	XLOC_008778	lncRNA	1949492	1952193	+	Potri.002G028600	1927684	1933786	+	15705	downstream
Chr02	TCONS_00014583	XLOC_008778	XLOC_008778	lncRNA	1949492	1952193	+	Potri.002G028700	1934685	1936234	-	13257	upstream
Chr02	TCONS_00014583	XLOC_008778	XLOC_008778	lncRNA	1949492	1952193	+	Potri.002G028200	1871503	1872655	-	76836	upstream
Chr02	TCONS_00014585	XLOC_008778	XLOC_008778	lncRNA	1949692	1952193	+	Potri.002G029300	1972831	1975677	+	20638	upstream
Chr02	TCONS_00014585	XLOC_008778	XLOC_008778	lncRNA	1949692	1952193	+	Potri.002G028500	1916279	1917751	+	31940	downstream
Chr02	TCONS_00014585	XLOC_008778	XLOC_008778	lncRNA	1949692	1952193	+	Potri.002G030200	2008132	2010811	+	55939	upstream
Chr02	TCONS_00014585	XLOC_008778	XLOC_008778	lncRNA	1949692	1952193	+	Potri.002G028100	1867172	1868116	-	81575	upstream
Chr02	TCONS_00014585	XLOC_008778	XLOC_008778	lncRNA	1949692	1952193	+	Potri.002G028400	1898430	1899764	-	49927	upstream
Chr02	TCONS_00014585	XLOC_008778	XLOC_008778	lncRNA	1949692	1952193	+	Potri.002G028800	1944265	1944676	+	5015	downstream
Chr02	TCONS_00014585	XLOC_008778	XLOC_008778	lncRNA	1949692	1952193	+	Potri.002G030800	2036958	2038675	-	84765	downstream
Chr02	TCONS_00014585	XLOC_008778	XLOC_008778	lncRNA	1949692	1952193	+	Potri.002G030000	2000007	2000886	+	47814	upstream
Chr02	TCONS_00014585	XLOC_008778	XLOC_008778	lncRNA	1949692	1952193	+	Potri.002G030500	2026233	2030800	+	74040	upstream
Chr02	TCONS_00014585	XLOC_008778	XLOC_008778	lncRNA	1949692	1952193	+	XLOC_011329	1944183	1944778	-	4913	upstream
Chr02	TCONS_00014585	XLOC_008778	XLOC_008778	lncRNA	1949692	1952193	+	Potri.002G030900	2040240	2041861	-	88047	downstream
Chr02	TCONS_00014585	XLOC_008778	XLOC_008778	lncRNA	1949692	1952193	+	Potri.002G029400	1978149	1978881	-	25956	downstream
Chr02	TCONS_00014585	XLOC_008778	XLOC_008778	lncRNA	1949692	1952193	+	Potri.002G029900	1993011	1993866	-	40818	downstream
Chr02	TCONS_00014585	XLOC_008778	XLOC_008778	lncRNA	1949692	1952193	+	Potri.002G027800	1853179	1855573	-	94118	upstream
Chr02	TCONS_00014585	XLOC_008778	XLOC_008778	lncRNA	1949692	1952193	+	Potri.002G030701	2032368	2033949	-	80175	downstream
Chr02	TCONS_00014585	XLOC_008778	XLOC_008778	lncRNA	1949692	1952193	+	Potri.002G030400	2012648	2015225	+	60455	upstream
Chr02	TCONS_00014585	XLOC_008778	XLOC_008778	lncRNA	1949692	1952193	+	Potri.002G029100	1960763	1963496	+	8570	upstream
Chr02	TCONS_00014585	XLOC_008778	XLOC_008778	lncRNA	1949692	1952193	+	Potri.002G028300	1889178	1895683	-	54008	upstream
Chr02	TCONS_00014585	XLOC_008778	XLOC_008778	lncRNA	1949692	1952193	+	Potri.002G031000	2045362	2048163	-	93169	downstream
Chr02	TCONS_00014585	XLOC_008778	XLOC_008778	lncRNA	1949692	1952193	+	Potri.002G028000	1865944	1866226	+	83465	downstream
Chr02	TCONS_00014585	XLOC_008778	XLOC_008778	lncRNA	1949692	1952193	+	Potri.002G027600	1845568	1850865	-	98826	upstream
Chr02	TCONS_00014585	XLOC_008778	XLOC_008778	lncRNA	1949692	1952193	+	Potri.002G028900	1945462	1948001	+	1690	downstream
Chr02	TCONS_00014585	XLOC_008778	XLOC_008778	lncRNA	1949692	1952193	+	Potri.002G029200	1965624	1968738	-	13431	downstream
Chr02	TCONS_00014585	XLOC_008778	XLOC_008778	lncRNA	1949692	1952193	+	Potri.002G029700	1986234	1987926	-	34041	downstream
Chr02	TCONS_00014585	XLOC_008778	XLOC_008778	lncRNA	1949692	1952193	+	Potri.002G027900	1860568	1862962	+	86729	downstream
Chr02	TCONS_00014585	XLOC_008778	XLOC_008778	lncRNA	1949692	1952193	+	Potri.002G029600	1980637	1984629	-	28444	downstream
Chr02	TCONS_00014585	XLOC_008778	XLOC_008778	lncRNA	1949692	1952193	+	Potri.002G028600	1927684	1933786	+	15905	downstream
Chr02	TCONS_00014585	XLOC_008778	XLOC_008778	lncRNA	1949692	1952193	+	Potri.002G028700	1934685	1936234	-	13457	upstream
Chr02	TCONS_00014585	XLOC_008778	XLOC_008778	lncRNA	1949692	1952193	+	Potri.002G028200	1871503	1872655	-	77036	upstream
14	TCONS_00049048	XLOC_023653	XLOC_023653	lncRNA	193542	193876	-	Potri.006G264800	26064297	26067645	+	-3348	sense
14	TCONS_00049048	XLOC_023653	XLOC_023653	lncRNA	193542	193876	-	Potri.006G263600	25985319	25986732	+	77212	downstream
14	TCONS_00049048	XLOC_023653	XLOC_023653	lncRNA	193542	193876	-	Potri.006G264500	26054492	26058221	+	5723	downstream
14	TCONS_00049048	XLOC_023653	XLOC_023653	lncRNA	193542	193876	-	Potri.006G264101	26031467	26031827	-	32117	upstream
14	TCONS_00049048	XLOC_023653	XLOC_023653	lncRNA	193542	193876	-	Potri.006G266300	26143541	26146759	-	74756	downstream
14	TCONS_00049048	XLOC_023653	XLOC_023653	lncRNA	193542	193876	-	Potri.006G265400	26096119	26098321	+	27334	upstream
14	TCONS_00049048	XLOC_023653	XLOC_023653	lncRNA	193542	193876	-	Potri.006G265900	26123053	26126735	-	54268	downstream
14	TCONS_00049048	XLOC_023653	XLOC_023653	lncRNA	193542	193876	-	Potri.006G265700	26113696	26120228	+	44911	upstream
14	TCONS_00049048	XLOC_023653	XLOC_023653	lncRNA	193542	193876	-	Potri.006G264700	26062128	26063574	-	370	upstream
14	TCONS_00049048	XLOC_023653	XLOC_023653	lncRNA	193542	193876	-	Potri.006G264200	26032507	26034290	-	29654	upstream
14	TCONS_00049048	XLOC_023653	XLOC_023653	lncRNA	193542	193876	-	Potri.006G266500	26153487	26157183	-	84702	downstream
14	TCONS_00049048	XLOC_023653	XLOC_023653	lncRNA	193542	193876	-	Potri.006G266000	26128839	26131564	-	60054	downstream
14	TCONS_00049048	XLOC_023653	XLOC_023653	lncRNA	193542	193876	-	Potri.006G264600	26060347	26060973	+	2971	downstream
14	TCONS_00049048	XLOC_023653	XLOC_023653	lncRNA	193542	193876	-	Potri.006G266200	26141773	26142076	-	72988	downstream
14	TCONS_00049048	XLOC_023653	XLOC_023653	lncRNA	193542	193876	-	Potri.006G266100	26134583	26137281	-	65798	downstream
14	TCONS_00049048	XLOC_023653	XLOC_023653	lncRNA	193542	193876	-	Potri.006G263900	26025010	26026980	+	36964	downstream
14	TCONS_00049048	XLOC_023653	XLOC_023653	lncRNA	193542	193876	-	Potri.006G264900	26070339	26071223	+	1554	upstream
14	TCONS_00049048	XLOC_023653	XLOC_023653	lncRNA	193542	193876	-	Potri.006G265300	26088844	26093252	-	20059	downstream
14	TCONS_00049048	XLOC_023653	XLOC_023653	lncRNA	193542	193876	-	Potri.006G265200	26086741	26088244	-	17956	downstream
14	TCONS_00049048	XLOC_023653	XLOC_023653	lncRNA	193542	193876	-	Potri.006G263700	25995452	26008393	-	55551	upstream
14	TCONS_00049048	XLOC_023653	XLOC_023653	lncRNA	193542	193876	-	Potri.006G264300	26038436	26043297	-	20647	upstream
14	TCONS_00049048	XLOC_023653	XLOC_023653	lncRNA	193542	193876	-	Potri.006G266400	26148540	26151767	-	79755	downstream
14	TCONS_00049048	XLOC_023653	XLOC_023653	lncRNA	193542	193876	-	Potri.006G264000	26027992	26030435	+	33509	downstream
14	TCONS_00049048	XLOC_023653	XLOC_023653	lncRNA	193542	193876	-	Potri.006G265801	26120859	26121289	-	52074	downstream
14	TCONS_00049048	XLOC_023653	XLOC_023653	lncRNA	193542	193876	-	Potri.006G265500	26099338	26102181	+	30553	upstream
14	TCONS_00049048	XLOC_023653	XLOC_023653	lncRNA	193542	193876	-	Potri.006G265100	26074127	26079713	-	5342	downstream
14	TCONS_00049048	XLOC_023653	XLOC_023653	lncRNA	193542	193876	-	Potri.006G265600	26110005	26111914	+	41220	upstream
14	TCONS_00049048	XLOC_023653	XLOC_023653	lncRNA	193542	193876	-	Potri.006G263800	26018782	26020778	+	43166	downstream
Chr17	TCONS_00112080	XLOC_065748	XLOC_065748	lncRNA	14324458	14324767	-	Potri.017G142841	14313926	14317431	-	7026	upstream
Chr17	TCONS_00112080	XLOC_065748	XLOC_065748	lncRNA	14324458	14324767	-	Potri.017G142100	14253919	14254504	-	69953	upstream
Chr17	TCONS_00112080	XLOC_065748	XLOC_065748	lncRNA	14324458	14324767	-	Potri.017G143215	14361279	14361921	-	36512	downstream
Chr17	TCONS_00112080	XLOC_065748	XLOC_065748	lncRNA	14324458	14324767	-	Potri.017G142800	14308341	14312007	-	12450	upstream
Chr17	TCONS_00112080	XLOC_065748	XLOC_065748	lncRNA	14324458	14324767	-	Potri.017G143700	14399244	14401776	-	74477	downstream
Chr17	TCONS_00112080	XLOC_065748	XLOC_065748	lncRNA	14324458	14324767	-	Potri.017G142882	14319081	14320304	-	4153	upstream
Chr17	TCONS_00112080	XLOC_065748	XLOC_065748	lncRNA	14324458	14324767	-	Potri.017G143132	14354492	14357550	+	29725	upstream
Chr17	TCONS_00112080	XLOC_065748	XLOC_065748	lncRNA	14324458	14324767	-	Potri.017G143300	14362110	14362269	-	37343	downstream
Chr17	TCONS_00112080	XLOC_065748	XLOC_065748	lncRNA	14324458	14324767	-	Potri.017G142700	14304814	14307605	-	16852	upstream
Chr17	TCONS_00112080	XLOC_065748	XLOC_065748	lncRNA	14324458	14324767	-	Potri.017G142600	14298339	14301904	+	22553	downstream
Chr17	TCONS_00112080	XLOC_065748	XLOC_065748	lncRNA	14324458	14324767	-	Potri.017G143940	14421141	14423017	+	96374	upstream
Chr17	TCONS_00112080	XLOC_065748	XLOC_065748	lncRNA	14324458	14324767	-	Potri.017G142300	14262337	14265749	+	58708	downstream
Chr17	TCONS_00112080	XLOC_065748	XLOC_065748	lncRNA	14324458	14324767	-	Potri.017G143760	14404041	14404492	-	79274	downstream
Chr17	TCONS_00112080	XLOC_065748	XLOC_065748	lncRNA	14324458	14324767	-	Potri.017G144001	14424288	14428629	-	99521	downstream
Chr17	TCONS_00112080	XLOC_065748	XLOC_065748	lncRNA	14324458	14324767	-	Potri.017G142923	14329451	14329691	-	4684	downstream
Chr17	TCONS_00112080	XLOC_065748	XLOC_065748	lncRNA	14324458	14324767	-	Potri.017G143880	14417845	14420433	+	93078	upstream
Chr17	TCONS_00112080	XLOC_065748	XLOC_065748	lncRNA	14324458	14324767	-	Potri.017G142500	14285341	14290461	+	33996	downstream
Chr17	TCONS_00112080	XLOC_065748	XLOC_065748	lncRNA	14324458	14324767	-	Potri.017G143566	14373373	14385916	+	48606	upstream
Chr17	TCONS_00112080	XLOC_065748	XLOC_065748	lncRNA	14324458	14324767	-	Potri.017G141950	14233417	14235365	+	89092	downstream
Chr17	TCONS_00112080	XLOC_065748	XLOC_065748	lncRNA	14324458	14324767	-	Potri.017G143820	14412998	14415530	-	88231	downstream
Chr17	TCONS_00112080	XLOC_065748	XLOC_065748	lncRNA	14324458	14324767	-	Potri.017G142400	14279428	14281441	+	43016	downstream
Chr17	TCONS_00112080	XLOC_065748	XLOC_065748	lncRNA	14324458	14324767	-	Potri.017G142966	14339586	14339970	-	14819	downstream
Chr17	TCONS_00112080	XLOC_065748	XLOC_065748	lncRNA	14324458	14324767	-	Potri.017G143049	14348644	14351149	+	23877	upstream
Chr17	TCONS_00112080	XLOC_065748	XLOC_065748	lncRNA	14324458	14324767	-	Potri.017G142200	14255778	14257776	+	66681	downstream
Chr17	TCONS_00112080	XLOC_065748	XLOC_065748	lncRNA	14324458	14324767	-	Potri.017G143433	14365107	14367771	-	40340	downstream
Chr02	TCONS_00015721	Potri.002G099000	Potri.002G099000;ancestorIdentifier=Potri.002G099000.v3.1	lncRNA	7214907	7217185	+	Potri.002G097700	7117947	7123550	-	91356	upstream
Chr02	TCONS_00015721	Potri.002G099000	Potri.002G099000;ancestorIdentifier=Potri.002G099000.v3.1	lncRNA	7214907	7217185	+	Potri.002G099600	7269227	7270772	+	52042	upstream
Chr02	TCONS_00015721	Potri.002G099000	Potri.002G099000;ancestorIdentifier=Potri.002G099000.v3.1	lncRNA	7214907	7217185	+	Potri.002G098400	7179410	7181032	-	33874	upstream
Chr02	TCONS_00015721	Potri.002G099000	Potri.002G099000;ancestorIdentifier=Potri.002G099000.v3.1	lncRNA	7214907	7217185	+	Potri.002G099200	7244097	7248396	+	26912	upstream
Chr02	TCONS_00015721	Potri.002G099000	Potri.002G099000;ancestorIdentifier=Potri.002G099000.v3.1	lncRNA	7214907	7217185	+	Potri.002G098300	7175171	7176848	+	38058	downstream
Chr02	TCONS_00015721	Potri.002G099000	Potri.002G099000;ancestorIdentifier=Potri.002G099000.v3.1	lncRNA	7214907	7217185	+	Potri.002G099900	7298493	7299483	-	81308	downstream
Chr02	TCONS_00015721	Potri.002G099000	Potri.002G099000;ancestorIdentifier=Potri.002G099000.v3.1	lncRNA	7214907	7217185	+	Potri.002G097900	7131841	7133056	-	82303	upstream
Chr02	TCONS_00015721	Potri.002G099000	Potri.002G099000;ancestorIdentifier=Potri.002G099000.v3.1	lncRNA	7214907	7217185	+	Potri.002G099100	7225266	7226644	+	8081	upstream
Chr02	TCONS_00015721	Potri.002G099000	Potri.002G099000;ancestorIdentifier=Potri.002G099000.v3.1	lncRNA	7214907	7217185	+	Potri.002G099400	7252805	7262712	+	35620	upstream
Chr02	TCONS_00015721	Potri.002G099000	Potri.002G099000;ancestorIdentifier=Potri.002G099000.v3.1	lncRNA	7214907	7217185	+	Potri.002G099800	7289899	7291411	+	72714	upstream
Chr02	TCONS_00015721	Potri.002G099000	Potri.002G099000;ancestorIdentifier=Potri.002G099000.v3.1	lncRNA	7214907	7217185	+	Potri.002G099500	7264166	7266177	-	46981	downstream
Chr02	TCONS_00015721	Potri.002G099000	Potri.002G099000;ancestorIdentifier=Potri.002G099000.v3.1	lncRNA	7214907	7217185	+	Potri.002G099700	7275913	7278423	-	58728	downstream
Chr02	TCONS_00015721	Potri.002G099000	Potri.002G099000;ancestorIdentifier=Potri.002G099000.v3.1	lncRNA	7214907	7217185	+	Potri.002G098800	7207551	7208514	+	6392	downstream
Chr02	TCONS_00015721	Potri.002G099000	Potri.002G099000;ancestorIdentifier=Potri.002G099000.v3.1	lncRNA	7214907	7217185	+	Potri.002G100200	7315631	7316042	-	98446	downstream
Chr02	TCONS_00015721	Potri.002G099000	Potri.002G099000;ancestorIdentifier=Potri.002G099000.v3.1	lncRNA	7214907	7217185	+	Potri.002G098100	7159068	7163757	+	51149	downstream
Chr02	TCONS_00015721	Potri.002G099000	Potri.002G099000;ancestorIdentifier=Potri.002G099000.v3.1	lncRNA	7214907	7217185	+	Potri.002G098000	7134523	7139793	-	75113	upstream
Chr02	TCONS_00015721	Potri.002G099000	Potri.002G099000;ancestorIdentifier=Potri.002G099000.v3.1	lncRNA	7214907	7217185	+	Potri.002G099150	7229338	7229762	-	12153	downstream
Chr02	TCONS_00015721	Potri.002G099000	Potri.002G099000;ancestorIdentifier=Potri.002G099000.v3.1	lncRNA	7214907	7217185	+	Potri.002G099000	7213496	7217021	+	-2115	sense
Chr02	TCONS_00015721	Potri.002G099000	Potri.002G099000;ancestorIdentifier=Potri.002G099000.v3.1	lncRNA	7214907	7217185	+	Potri.002G098050	7156310	7156631	-	58275	upstream
Chr02	TCONS_00015721	Potri.002G099000	Potri.002G099000;ancestorIdentifier=Potri.002G099000.v3.1	lncRNA	7214907	7217185	+	Potri.002G097800	7128472	7130824	+	84082	downstream
Chr02	TCONS_00015721	Potri.002G099000	Potri.002G099000;ancestorIdentifier=Potri.002G099000.v3.1	lncRNA	7214907	7217185	+	Potri.002G100000	7307764	7312533	+	90579	upstream
Chr02	TCONS_00015721	Potri.002G099000	Potri.002G099000;ancestorIdentifier=Potri.002G099000.v3.1	lncRNA	7214907	7217185	+	Potri.002G098200	7166964	7167991	+	46915	downstream
Chr02	TCONS_00015721	Potri.002G099000	Potri.002G099000;ancestorIdentifier=Potri.002G099000.v3.1	lncRNA	7214907	7217185	+	Potri.002G100101	7313532	7314526	-	96347	downstream
Chr02	TCONS_00015721	Potri.002G099000	Potri.002G099000;ancestorIdentifier=Potri.002G099000.v3.1	lncRNA	7214907	7217185	+	Potri.002G098700	7204130	7205918	+	8988	downstream
Chr02	TCONS_00015721	Potri.002G099000	Potri.002G099000;ancestorIdentifier=Potri.002G099000.v3.1	lncRNA	7214907	7217185	+	Potri.002G100300	7316705	7320359	+	99520	upstream
Chr02	TCONS_00015721	Potri.002G099000	Potri.002G099000;ancestorIdentifier=Potri.002G099000.v3.1	lncRNA	7214907	7217185	+	Potri.002G098600	7198779	7199739	+	15167	downstream
Chr05	TCONS_00041219	Potri.005G031500	Potri.005G031500	lncRNA	2053971	2082650	-	Potri.005G032400	2138939	2144081	+	56289	upstream
Chr05	TCONS_00041219	Potri.005G031500	Potri.005G031500	lncRNA	2053971	2082650	-	Potri.005G032800	2177827	2183526	+	95177	upstream
Chr05	TCONS_00041219	Potri.005G031500	Potri.005G031500	lncRNA	2053971	2082650	-	Potri.005G030800	2006048	2009288	-	44682	upstream
Chr05	TCONS_00041219	Potri.005G031500	Potri.005G031500	lncRNA	2053971	2082650	-	Potri.005G030271	1958452	1962748	-	91222	upstream
Chr05	TCONS_00041219	Potri.005G031500	Potri.005G031500	lncRNA	2053971	2082650	-	Potri.005G031850	2100054	2103652	-	17404	downstream
Chr05	TCONS_00041219	Potri.005G031500	Potri.005G031500	lncRNA	2053971	2082650	-	Potri.005G032000	2114555	2114984	-	31905	downstream
Chr05	TCONS_00041219	Potri.005G031500	Potri.005G031500	lncRNA	2053971	2082650	-	Potri.005G031700	2079039	2081367	-	-2328	sense
Chr05	TCONS_00041219	Potri.005G031500	Potri.005G031500	lncRNA	2053971	2082650	-	Potri.005G030555	1983684	1984071	-	69899	upstream
Chr05	TCONS_00041219	Potri.005G031500	Potri.005G031500	lncRNA	2053971	2082650	-	Potri.005G030626	1984967	1986088	-	67882	upstream
Chr05	TCONS_00041219	Potri.005G031500	Potri.005G031500	lncRNA	2053971	2082650	-	Potri.005G032650	2155961	2156270	+	73311	upstream
Chr05	TCONS_00041219	Potri.005G031500	Potri.005G031500	lncRNA	2053971	2082650	-	Potri.005G031300	2046420	2049660	-	4310	upstream
Chr05	TCONS_00041219	Potri.005G031500	Potri.005G031500	lncRNA	2053971	2082650	-	Potri.005G032300	2133590	2134334	+	50940	upstream
Chr05	TCONS_00041219	Potri.005G031500	Potri.005G031500	lncRNA	2053971	2082650	-	Potri.005G032600	2145806	2154056	+	63156	upstream
Chr05	TCONS_00041219	Potri.005G031500	Potri.005G031500	lncRNA	2053971	2082650	-	Potri.005G031101	2034489	2044271	-	9699	upstream
Chr05	TCONS_00041219	Potri.005G031500	Potri.005G031500	lncRNA	2053971	2082650	-	Potri.005G030365	1973129	1974951	-	79019	upstream
Chr05	TCONS_00041219	Potri.005G031500	Potri.005G031500	lncRNA	2053971	2082650	-	Potri.005G032700	2166263	2170616	+	83613	upstream
Chr05	TCONS_00041219	Potri.005G031500	Potri.005G031500	lncRNA	2053971	2082650	-	Potri.005G030413	1975123	1975603	-	78367	upstream
Chr05	TCONS_00041219	Potri.005G031500	Potri.005G031500	lncRNA	2053971	2082650	-	Potri.005G031801	2098097	2099414	-	15447	downstream
Chr05	TCONS_00041219	Potri.005G031500	Potri.005G031500	lncRNA	2053971	2082650	-	Potri.005G031500	2061308	2064742	-	-3434	sense
Chr05	TCONS_00041219	Potri.005G031500	Potri.005G031500	lncRNA	2053971	2082650	-	Potri.005G032100	2119773	2121271	+	37123	upstream
Chr05	TCONS_00041219	Potri.005G031500	Potri.005G031500	lncRNA	2053971	2082650	-	Potri.005G030901	2011370	2011691	+	42279	downstream
Chr05	TCONS_00041219	Potri.005G031500	Potri.005G031500	lncRNA	2053971	2082650	-	Potri.005G030519	1980323	1980722	-	73248	upstream
Chr05	TCONS_00041219	Potri.005G031500	Potri.005G031500	lncRNA	2053971	2082650	-	Potri.005G030484	1980010	1981741	-	72229	upstream
Chr05	TCONS_00041219	Potri.005G031500	Potri.005G031500	lncRNA	2053971	2082650	-	Potri.005G031899	2103670	2108572	-	21020	downstream
Chr05	TCONS_00041219	Potri.005G031500	Potri.005G031500	lncRNA	2053971	2082650	-	Potri.005G032200	2124451	2128773	-	41801	downstream
Chr05	TCONS_00041219	Potri.005G031500	Potri.005G031500	lncRNA	2053971	2082650	-	Potri.005G031466	2054103	2054559	-	-456	sense
Chr05	TCONS_00041219	Potri.005G031500	Potri.005G031500	lncRNA	2053971	2082650	-	Potri.005G030318	1965687	1970645	-	83325	upstream
Chr05	TCONS_00041219	Potri.005G031500	Potri.005G031500	lncRNA	2053971	2082650	-	Potri.005G031948	2109087	2114103	+	26437	upstream
Chr05	TCONS_00041219	Potri.005G031500	Potri.005G031500	lncRNA	2053971	2082650	-	Potri.005G030700	1986126	1991749	-	62221	upstream
Chr04	TCONS_00033341	XLOC_019742	XLOC_019742	lncRNA	1480327	1480882	-	Potri.004G021400	1524442	1524880	-	43560	downstream
Chr04	TCONS_00033341	XLOC_019742	XLOC_019742	lncRNA	1480327	1480882	-	Potri.004G021100	1511949	1512537	+	31067	upstream
Chr04	TCONS_00033341	XLOC_019742	XLOC_019742	lncRNA	1480327	1480882	-	Potri.004G019700	1400256	1403406	-	76920	upstream
Chr04	TCONS_00033341	XLOC_019742	XLOC_019742	lncRNA	1480327	1480882	-	Potri.004G020650	1493172	1495210	-	12290	downstream
Chr04	TCONS_00033341	XLOC_019742	XLOC_019742	lncRNA	1480327	1480882	-	Potri.004G021500	1529171	1530089	-	48289	downstream
Chr04	TCONS_00033341	XLOC_019742	XLOC_019742	lncRNA	1480327	1480882	-	Potri.004G021901	1544467	1545525	+	63585	upstream
Chr04	TCONS_00033341	XLOC_019742	XLOC_019742	lncRNA	1480327	1480882	-	Potri.004G020300	1459547	1465735	+	14591	downstream
Chr04	TCONS_00033341	XLOC_019742	XLOC_019742	lncRNA	1480327	1480882	-	Potri.004G021200	1515844	1517358	+	34962	upstream
Chr04	TCONS_00033341	XLOC_019742	XLOC_019742	lncRNA	1480327	1480882	-	Potri.004G019300	1380076	1383304	-	97022	upstream
Chr04	TCONS_00033341	XLOC_019742	XLOC_019742	lncRNA	1480327	1480882	-	Potri.004G019900	1416927	1419678	-	60648	upstream
Chr04	TCONS_00033341	XLOC_019742	XLOC_019742	lncRNA	1480327	1480882	-	Potri.004G019366	1384918	1388408	-	91918	upstream
Chr04	TCONS_00033341	XLOC_019742	XLOC_019742	lncRNA	1480327	1480882	-	Potri.004G022200	1555406	1555986	-	74524	downstream
Chr04	TCONS_00033341	XLOC_019742	XLOC_019742	lncRNA	1480327	1480882	-	Potri.004G022300	1557709	1558171	-	76827	downstream
Chr04	TCONS_00033341	XLOC_019742	XLOC_019742	lncRNA	1480327	1480882	-	Potri.004G021000	1508047	1509986	+	27165	upstream
Chr04	TCONS_00033341	XLOC_019742	XLOC_019742	lncRNA	1480327	1480882	-	Potri.004G020900	1500558	1502253	-	19676	downstream
Chr04	TCONS_00033341	XLOC_019742	XLOC_019742	lncRNA	1480327	1480882	-	Potri.004G021300	1518773	1519283	-	37891	downstream
Chr04	TCONS_00033341	XLOC_019742	XLOC_019742	lncRNA	1480327	1480882	-	Potri.004G020100	1449753	1450433	-	29893	upstream
Chr04	TCONS_00033341	XLOC_019742	XLOC_019742	lncRNA	1480327	1480882	-	Potri.004G022400	1560703	1561501	-	79821	downstream
Chr04	TCONS_00033341	XLOC_019742	XLOC_019742	lncRNA	1480327	1480882	-	Potri.004G020200	1455144	1456039	-	24287	upstream
Chr04	TCONS_00033341	XLOC_019742	XLOC_019742	lncRNA	1480327	1480882	-	Potri.004G019766	1408515	1408896	+	71430	downstream
Chr04	TCONS_00033341	XLOC_019742	XLOC_019742	lncRNA	1480327	1480882	-	Potri.004G019800	1409201	1412772	-	67554	upstream
Chr04	TCONS_00033341	XLOC_019742	XLOC_019742	lncRNA	1480327	1480882	-	Potri.004G022700	1572827	1573277	-	91945	downstream
Chr04	TCONS_00033341	XLOC_019742	XLOC_019742	lncRNA	1480327	1480882	-	Potri.004G021600	1532255	1532723	-	51373	downstream
Chr04	TCONS_00033341	XLOC_019742	XLOC_019742	lncRNA	1480327	1480882	-	Potri.004G019500	1389868	1393036	-	87290	upstream
Chr04	TCONS_00033341	XLOC_019742	XLOC_019742	lncRNA	1480327	1480882	-	Potri.004G020400	1475693	1479322	-	1004	upstream
Chr04	TCONS_00033341	XLOC_019742	XLOC_019742	lncRNA	1480327	1480882	-	Potri.004G020500	1491126	1492269	-	10244	downstream
Chr04	TCONS_00033341	XLOC_019742	XLOC_019742	lncRNA	1480327	1480882	-	Potri.004G022500	1563033	1567719	-	82151	downstream
Chr04	TCONS_00033341	XLOC_019742	XLOC_019742	lncRNA	1480327	1480882	-	Potri.004G020800	1498711	1498930	-	17829	downstream
Chr04	TCONS_00033341	XLOC_019742	XLOC_019742	lncRNA	1480327	1480882	-	Potri.004G022600	1568509	1571140	-	87627	downstream
Chr04	TCONS_00033341	XLOC_019742	XLOC_019742	lncRNA	1480327	1480882	-	Potri.004G019733	1405560	1408058	-	72268	upstream
Chr04	TCONS_00033341	XLOC_019742	XLOC_019742	lncRNA	1480327	1480882	-	Potri.004G020000	1428644	1429270	-	51056	upstream
Chr19	TCONS_00118687	XLOC_069387	XLOC_069387	lncRNA	12814672	12815975	+	Potri.019G089100	12784413	12786454	-	28217	upstream
Chr19	TCONS_00118687	XLOC_069387	XLOC_069387	lncRNA	12814672	12815975	+	Potri.019G089900	12834319	12837651	+	18344	upstream
Chr19	TCONS_00118687	XLOC_069387	XLOC_069387	lncRNA	12814672	12815975	+	Potri.019G088850	12761021	12761398	+	53273	downstream
Chr19	TCONS_00118687	XLOC_069387	XLOC_069387	lncRNA	12814672	12815975	+	Potri.019G090500	12865363	12866155	-	49388	downstream
Chr19	TCONS_00118687	XLOC_069387	XLOC_069387	lncRNA	12814672	12815975	+	Potri.019G090900	12892995	12893253	-	77020	downstream
Chr19	TCONS_00118687	XLOC_069387	XLOC_069387	lncRNA	12814672	12815975	+	Potri.019G089200	12796338	12798276	-	16395	upstream
Chr19	TCONS_00118687	XLOC_069387	XLOC_069387	lncRNA	12814672	12815975	+	Potri.019G088600	12730967	12733488	+	81183	downstream
Chr19	TCONS_00118687	XLOC_069387	XLOC_069387	lncRNA	12814672	12815975	+	Potri.019G089800	12827430	12831396	+	11455	upstream
Chr19	TCONS_00118687	XLOC_069387	XLOC_069387	lncRNA	12814672	12815975	+	Potri.019G091000	12905881	12908095	-	89906	downstream
Chr19	TCONS_00118687	XLOC_069387	XLOC_069387	lncRNA	12814672	12815975	+	Potri.019G089366	12809581	12809994	-	4677	upstream
Chr19	TCONS_00118687	XLOC_069387	XLOC_069387	lncRNA	12814672	12815975	+	Potri.019G088401	12725494	12727994	+	86677	downstream
Chr19	TCONS_00118687	XLOC_069387	XLOC_069387	lncRNA	12814672	12815975	+	Potri.019G089001	12778760	12779461	-	35210	upstream
Chr19	TCONS_00118687	XLOC_069387	XLOC_069387	lncRNA	12814672	12815975	+	Potri.019G088700	12745021	12747527	+	67144	downstream
Chr19	TCONS_00118687	XLOC_069387	XLOC_069387	lncRNA	12814672	12815975	+	Potri.019G090950	12893590	12894030	-	77615	downstream
Chr19	TCONS_00118687	XLOC_069387	XLOC_069387	lncRNA	12814672	12815975	+	Potri.019G089000	12776174	12777762	+	36909	downstream
Chr19	TCONS_00118687	XLOC_069387	XLOC_069387	lncRNA	12814672	12815975	+	Potri.019G088900	12766684	12769189	+	45482	downstream
Chr19	TCONS_00118687	XLOC_069387	XLOC_069387	lncRNA	12814672	12815975	+	Potri.019G090200	12855459	12858678	+	39484	upstream
Chr19	TCONS_00118687	XLOC_069387	XLOC_069387	lncRNA	12814672	12815975	+	Potri.019G090700	12875193	12877648	-	59218	downstream
Chr19	TCONS_00118687	XLOC_069387	XLOC_069387	lncRNA	12814672	12815975	+	Potri.019G090600	12868843	12871673	-	52868	downstream
Chr19	TCONS_00118687	XLOC_069387	XLOC_069387	lncRNA	12814672	12815975	+	Potri.019G090800	12883429	12883687	-	67454	downstream
Chr19	TCONS_00118687	XLOC_069387	XLOC_069387	lncRNA	12814672	12815975	+	Potri.019G090000	12838458	12840219	-	22483	downstream
Chr19	TCONS_00118687	XLOC_069387	XLOC_069387	lncRNA	12814672	12815975	+	Potri.019G089532	12810685	12812443	-	2228	upstream
Chr19	TCONS_00118687	XLOC_069387	XLOC_069387	lncRNA	12814672	12815975	+	Potri.019G089700	12819595	12822485	+	3620	upstream
Chr19	TCONS_00118687	XLOC_069387	XLOC_069387	lncRNA	12814672	12815975	+	Potri.019G090300	12860269	12861966	+	44294	upstream
Chr19	TCONS_00118687	XLOC_069387	XLOC_069387	lncRNA	12814672	12815975	+	Potri.019G088800	12756179	12758687	+	55984	downstream
Chr19	TCONS_00118687	XLOC_069387	XLOC_069387	lncRNA	12814672	12815975	+	Potri.019G091100	12909990	12910221	-	94015	downstream
Chr01	TCONS_00014052	XLOC_008476	XLOC_008476	lncRNA	49317420	49318873	-	Potri.001G469701	49355900	49357765	+	37027	upstream
Chr01	TCONS_00014052	XLOC_008476	XLOC_008476	lncRNA	49317420	49318873	-	Potri.001G470100	49374757	49376362	-	55884	downstream
Chr01	TCONS_00014052	XLOC_008476	XLOC_008476	lncRNA	49317420	49318873	-	Potri.001G470200	49382712	49384912	-	63839	downstream
Chr01	TCONS_00014052	XLOC_008476	XLOC_008476	lncRNA	49317420	49318873	-	Potri.001G469401	49330050	49330281	-	11177	downstream
Chr01	TCONS_00014052	XLOC_008476	XLOC_008476	lncRNA	49317420	49318873	-	Potri.001G470500	49392394	49393638	+	73521	upstream
Chr01	TCONS_00014052	XLOC_008476	XLOC_008476	lncRNA	49317420	49318873	-	Potri.001G468300	49254480	49255605	+	61814	downstream
Chr01	TCONS_00014052	XLOC_008476	XLOC_008476	lncRNA	49317420	49318873	-	Potri.001G467800	49241443	49248953	+	68466	downstream
Chr01	TCONS_00014052	XLOC_008476	XLOC_008476	lncRNA	49317420	49318873	-	Potri.001G467400	49215590	49219103	-	98316	upstream
Chr01	TCONS_00014052	XLOC_008476	XLOC_008476	lncRNA	49317420	49318873	-	Potri.001G469200	49318114	49318786	+	-672	antisense
Chr01	TCONS_00014052	XLOC_008476	XLOC_008476	lncRNA	49317420	49318873	-	Potri.001G470600	49393849	49406292	-	74976	downstream
Chr01	TCONS_00014052	XLOC_008476	XLOC_008476	lncRNA	49317420	49318873	-	Potri.001G468700	49282845	49285039	+	32380	downstream
Chr01	TCONS_00014052	XLOC_008476	XLOC_008476	lncRNA	49317420	49318873	-	Potri.001G467500	49220669	49221593	-	95826	upstream
Chr01	TCONS_00014052	XLOC_008476	XLOC_008476	lncRNA	49317420	49318873	-	Potri.001G469500	49334103	49341762	+	15230	upstream
Chr01	TCONS_00014052	XLOC_008476	XLOC_008476	lncRNA	49317420	49318873	-	Potri.001G470000	49369271	49374250	+	50398	upstream
Chr01	TCONS_00014052	XLOC_008476	XLOC_008476	lncRNA	49317420	49318873	-	Potri.001G469800	49364073	49367776	+	45200	upstream
Chr01	TCONS_00014052	XLOC_008476	XLOC_008476	lncRNA	49317420	49318873	-	Potri.001G470800	49413955	49414615	+	95082	upstream
Chr01	TCONS_00014052	XLOC_008476	XLOC_008476	lncRNA	49317420	49318873	-	Potri.001G469000	49309098	49312455	+	4964	downstream
Chr01	TCONS_00014052	XLOC_008476	XLOC_008476	lncRNA	49317420	49318873	-	Potri.001G468400	49256446	49257217	-	60202	upstream
Chr01	TCONS_00014052	XLOC_008476	XLOC_008476	lncRNA	49317420	49318873	-	Potri.001G468100	49249912	49251517	+	65902	downstream
Chr01	TCONS_00014052	XLOC_008476	XLOC_008476	lncRNA	49317420	49318873	-	Potri.001G470300	49387389	49391096	+	68516	upstream
Chr01	TCONS_00014052	XLOC_008476	XLOC_008476	lncRNA	49317420	49318873	-	Potri.001G468900	49304136	49307600	+	9819	downstream
Chr01	TCONS_00014052	XLOC_008476	XLOC_008476	lncRNA	49317420	49318873	-	Potri.001G470900	49416171	49418720	-	97298	downstream
Chr01	TCONS_00014052	XLOC_008476	XLOC_008476	lncRNA	49317420	49318873	-	Potri.001G468500	49269880	49270543	+	46876	downstream
Chr01	TCONS_00014052	XLOC_008476	XLOC_008476	lncRNA	49317420	49318873	-	Potri.001G467600	49223262	49229793	-	87626	upstream
Chr01	TCONS_00014052	XLOC_008476	XLOC_008476	lncRNA	49317420	49318873	-	Potri.001G470700	49411299	49411746	-	92426	downstream
Chr01	TCONS_00014052	XLOC_008476	XLOC_008476	lncRNA	49317420	49318873	-	Potri.001G469300	49320151	49325458	-	1278	downstream
Chr01	TCONS_00014052	XLOC_008476	XLOC_008476	lncRNA	49317420	49318873	-	Potri.001G469600	49342828	49343323	-	23955	downstream
Chr01	TCONS_00014052	XLOC_008476	XLOC_008476	lncRNA	49317420	49318873	-	Potri.001G468800	49289461	49294554	+	22865	downstream
Chr01	TCONS_00014053	XLOC_008476	XLOC_008476	lncRNA	49317420	49318932	-	Potri.001G469701	49355900	49357765	+	36968	upstream
Chr01	TCONS_00014053	XLOC_008476	XLOC_008476	lncRNA	49317420	49318932	-	Potri.001G470100	49374757	49376362	-	55825	downstream
Chr01	TCONS_00014053	XLOC_008476	XLOC_008476	lncRNA	49317420	49318932	-	Potri.001G470200	49382712	49384912	-	63780	downstream
Chr01	TCONS_00014053	XLOC_008476	XLOC_008476	lncRNA	49317420	49318932	-	Potri.001G469401	49330050	49330281	-	11118	downstream
Chr01	TCONS_00014053	XLOC_008476	XLOC_008476	lncRNA	49317420	49318932	-	Potri.001G470500	49392394	49393638	+	73462	upstream
Chr01	TCONS_00014053	XLOC_008476	XLOC_008476	lncRNA	49317420	49318932	-	Potri.001G468300	49254480	49255605	+	61814	downstream
Chr01	TCONS_00014053	XLOC_008476	XLOC_008476	lncRNA	49317420	49318932	-	Potri.001G467800	49241443	49248953	+	68466	downstream
Chr01	TCONS_00014053	XLOC_008476	XLOC_008476	lncRNA	49317420	49318932	-	Potri.001G467400	49215590	49219103	-	98316	upstream
Chr01	TCONS_00014053	XLOC_008476	XLOC_008476	lncRNA	49317420	49318932	-	Potri.001G469200	49318114	49318786	+	-672	antisense
Chr01	TCONS_00014053	XLOC_008476	XLOC_008476	lncRNA	49317420	49318932	-	Potri.001G470600	49393849	49406292	-	74917	downstream
Chr01	TCONS_00014053	XLOC_008476	XLOC_008476	lncRNA	49317420	49318932	-	Potri.001G468700	49282845	49285039	+	32380	downstream
Chr01	TCONS_00014053	XLOC_008476	XLOC_008476	lncRNA	49317420	49318932	-	Potri.001G467500	49220669	49221593	-	95826	upstream
Chr01	TCONS_00014053	XLOC_008476	XLOC_008476	lncRNA	49317420	49318932	-	Potri.001G469500	49334103	49341762	+	15171	upstream
Chr01	TCONS_00014053	XLOC_008476	XLOC_008476	lncRNA	49317420	49318932	-	Potri.001G470000	49369271	49374250	+	50339	upstream
Chr01	TCONS_00014053	XLOC_008476	XLOC_008476	lncRNA	49317420	49318932	-	Potri.001G469800	49364073	49367776	+	45141	upstream
Chr01	TCONS_00014053	XLOC_008476	XLOC_008476	lncRNA	49317420	49318932	-	Potri.001G470800	49413955	49414615	+	95023	upstream
Chr01	TCONS_00014053	XLOC_008476	XLOC_008476	lncRNA	49317420	49318932	-	Potri.001G469000	49309098	49312455	+	4964	downstream
Chr01	TCONS_00014053	XLOC_008476	XLOC_008476	lncRNA	49317420	49318932	-	Potri.001G468400	49256446	49257217	-	60202	upstream
Chr01	TCONS_00014053	XLOC_008476	XLOC_008476	lncRNA	49317420	49318932	-	Potri.001G468100	49249912	49251517	+	65902	downstream
Chr01	TCONS_00014053	XLOC_008476	XLOC_008476	lncRNA	49317420	49318932	-	Potri.001G470300	49387389	49391096	+	68457	upstream
Chr01	TCONS_00014053	XLOC_008476	XLOC_008476	lncRNA	49317420	49318932	-	Potri.001G468900	49304136	49307600	+	9819	downstream
Chr01	TCONS_00014053	XLOC_008476	XLOC_008476	lncRNA	49317420	49318932	-	Potri.001G470900	49416171	49418720	-	97239	downstream
Chr01	TCONS_00014053	XLOC_008476	XLOC_008476	lncRNA	49317420	49318932	-	Potri.001G468500	49269880	49270543	+	46876	downstream
Chr01	TCONS_00014053	XLOC_008476	XLOC_008476	lncRNA	49317420	49318932	-	Potri.001G467600	49223262	49229793	-	87626	upstream
Chr01	TCONS_00014053	XLOC_008476	XLOC_008476	lncRNA	49317420	49318932	-	Potri.001G470700	49411299	49411746	-	92367	downstream
Chr01	TCONS_00014053	XLOC_008476	XLOC_008476	lncRNA	49317420	49318932	-	Potri.001G469300	49320151	49325458	-	1219	downstream
Chr01	TCONS_00014053	XLOC_008476	XLOC_008476	lncRNA	49317420	49318932	-	Potri.001G469600	49342828	49343323	-	23896	downstream
Chr01	TCONS_00014053	XLOC_008476	XLOC_008476	lncRNA	49317420	49318932	-	Potri.001G468800	49289461	49294554	+	22865	downstream
Chr04	TCONS_00033728	XLOC_019980	XLOC_019980	lncRNA	3790645	3791529	-	Potri.004G048000	3867439	3868132	+	75910	upstream
Chr04	TCONS_00033728	XLOC_019980	XLOC_019980	lncRNA	3790645	3791529	-	Potri.004G047000	3738655	3742723	+	47921	downstream
Chr04	TCONS_00033728	XLOC_019980	XLOC_019980	lncRNA	3790645	3791529	-	Potri.004G046900	3728133	3734282	-	56362	upstream
Chr04	TCONS_00033728	XLOC_019980	XLOC_019980	lncRNA	3790645	3791529	-	Potri.004G047300	3763945	3770117	+	20527	downstream
Chr04	TCONS_00033728	XLOC_019980	XLOC_019980	lncRNA	3790645	3791529	-	Potri.004G046600	3692801	3694017	-	96627	upstream
Chr04	TCONS_00033728	XLOC_019980	XLOC_019980	lncRNA	3790645	3791529	-	Potri.004G047800	3828221	3831077	-	36692	downstream
Chr04	TCONS_00033728	XLOC_019980	XLOC_019980	lncRNA	3790645	3791529	-	Potri.004G047566	3791683	3792279	-	154	downstream
Chr04	TCONS_00033728	XLOC_019980	XLOC_019980	lncRNA	3790645	3791529	-	Potri.004G047866	3833198	3833601	-	41669	downstream
Chr04	TCONS_00033728	XLOC_019980	XLOC_019980	lncRNA	3790645	3791529	-	Potri.004G048201	3878727	3881323	-	87198	downstream
Chr04	TCONS_00033728	XLOC_019980	XLOC_019980	lncRNA	3790645	3791529	-	Potri.004G047100	3745560	3746093	-	44551	upstream
Chr04	TCONS_00033728	XLOC_019980	XLOC_019980	lncRNA	3790645	3791529	-	Potri.004G048100	3876957	3877829	-	85428	downstream
Chr04	TCONS_00033728	XLOC_019980	XLOC_019980	lncRNA	3790645	3791529	-	Potri.004G047700	3823603	3827377	+	32074	upstream
Chr04	TCONS_00033728	XLOC_019980	XLOC_019980	lncRNA	3790645	3791529	-	Potri.004G047600	3801778	3802480	-	10249	downstream
Chr04	TCONS_00033728	XLOC_019980	XLOC_019980	lncRNA	3790645	3791529	-	Potri.004G047932	3835911	3836157	+	44382	upstream
Chr04	TCONS_00033728	XLOC_019980	XLOC_019980	lncRNA	3790645	3791529	-	Potri.004G046700	3718827	3720353	+	70291	downstream
Chr04	TCONS_00033728	XLOC_019980	XLOC_019980	lncRNA	3790645	3791529	-	Potri.004G046801	3722213	3725037	-	65607	upstream
Chr04	TCONS_00033728	XLOC_019980	XLOC_019980	lncRNA	3790645	3791529	-	Potri.004G047500	3777727	3778258	+	12386	downstream
Chr08	TCONS_00064404	XLOC_037815	XLOC_037815	lncRNA	8809200	8810356	-	Potri.008G133000	8804355	8807825	+	1374	downstream
Chr08	TCONS_00064404	XLOC_037815	XLOC_037815	lncRNA	8809200	8810356	-	Potri.008G133500	8870236	8872439	-	59880	downstream
Chr08	TCONS_00064404	XLOC_037815	XLOC_037815	lncRNA	8809200	8810356	-	Potri.008G133800	8891018	8894056	-	80662	downstream
Chr08	TCONS_00064404	XLOC_037815	XLOC_037815	lncRNA	8809200	8810356	-	Potri.008G133100	8808630	8809014	+	185	downstream
Chr08	TCONS_00064404	XLOC_037815	XLOC_037815	lncRNA	8809200	8810356	-	Potri.008G132650	8771439	8771661	+	37538	downstream
Chr08	TCONS_00064404	XLOC_037815	XLOC_037815	lncRNA	8809200	8810356	-	Potri.008G133600	8879961	8880354	+	69605	upstream
Chr08	TCONS_00064404	XLOC_037815	XLOC_037815	lncRNA	8809200	8810356	-	Potri.008G132400	8749058	8749775	+	59424	downstream
Chr08	TCONS_00064404	XLOC_037815	XLOC_037815	lncRNA	8809200	8810356	-	Potri.008G132500	8753576	8762892	+	46307	downstream
Chr08	TCONS_00064404	XLOC_037815	XLOC_037815	lncRNA	8809200	8810356	-	Potri.008G133400	8847566	8850443	-	37210	downstream
Chr08	TCONS_00064404	XLOC_037815	XLOC_037815	lncRNA	8809200	8810356	-	Potri.008G133900	8898077	8902508	-	87721	downstream
Chr08	TCONS_00064404	XLOC_037815	XLOC_037815	lncRNA	8809200	8810356	-	Potri.008G133700	8885028	8888514	+	74672	upstream
Chr08	TCONS_00064404	XLOC_037815	XLOC_037815	lncRNA	8809200	8810356	-	Potri.008G134000	8906449	8907543	-	96093	downstream
Chr08	TCONS_00064404	XLOC_037815	XLOC_037815	lncRNA	8809200	8810356	-	Potri.008G132700	8781411	8785731	+	23468	downstream
Chr08	TCONS_00064404	XLOC_037815	XLOC_037815	lncRNA	8809200	8810356	-	Potri.008G132200	8728129	8731232	+	77967	downstream
Chr08	TCONS_00064404	XLOC_037815	XLOC_037815	lncRNA	8809200	8810356	-	Potri.008G132600	8769562	8770201	-	38998	upstream
Chr08	TCONS_00064404	XLOC_037815	XLOC_037815	lncRNA	8809200	8810356	-	Potri.008G132850	8794684	8795820	+	13379	downstream
Chr08	TCONS_00064404	XLOC_037815	XLOC_037815	lncRNA	8809200	8810356	-	Potri.008G132100	8714300	8720640	+	88559	downstream
Chr08	TCONS_00064404	XLOC_037815	XLOC_037815	lncRNA	8809200	8810356	-	Potri.008G132900	8800901	8801943	+	7256	downstream
Chr08	TCONS_00064404	XLOC_037815	XLOC_037815	lncRNA	8809200	8810356	-	Potri.008G132775	8789486	8790745	+	18454	downstream
Chr08	TCONS_00064404	XLOC_037815	XLOC_037815	lncRNA	8809200	8810356	-	Potri.008G133300	8821796	8841823	+	11440	upstream
Chr08	TCONS_00064404	XLOC_037815	XLOC_037815	lncRNA	8809200	8810356	-	Potri.008G133200	8812469	8817579	-	2113	downstream
Chr08	TCONS_00064404	XLOC_037815	XLOC_037815	lncRNA	8809200	8810356	-	Potri.008G132300	8740778	8744828	+	64371	downstream
Chr03	TCONS_00029213	Potri.003G194300	Potri.003G194300;ancestorIdentifier=Potri.003G194300.v3.1	lncRNA	19697247	19699592	-	Potri.003G195300	19759412	19760982	-	59820	downstream
Chr03	TCONS_00029213	Potri.003G194300	Potri.003G194300;ancestorIdentifier=Potri.003G194300.v3.1	lncRNA	19697247	19699592	-	Potri.003G193000	19598573	19602108	-	95138	upstream
Chr03	TCONS_00029213	Potri.003G194300	Potri.003G194300;ancestorIdentifier=Potri.003G194300.v3.1	lncRNA	19697247	19699592	-	Potri.003G193100	19605680	19612458	+	84788	downstream
Chr03	TCONS_00029213	Potri.003G194300	Potri.003G194300;ancestorIdentifier=Potri.003G194300.v3.1	lncRNA	19697247	19699592	-	Potri.003G194900	19736686	19740015	-	37094	downstream
Chr03	TCONS_00029213	Potri.003G194300	Potri.003G194300;ancestorIdentifier=Potri.003G194300.v3.1	lncRNA	19697247	19699592	-	Potri.003G193800	19663172	19665886	-	31360	upstream
Chr03	TCONS_00029213	Potri.003G194300	Potri.003G194300;ancestorIdentifier=Potri.003G194300.v3.1	lncRNA	19697247	19699592	-	Potri.003G193900	19670485	19673125	+	24121	downstream
Chr03	TCONS_00029213	Potri.003G194300	Potri.003G194300;ancestorIdentifier=Potri.003G194300.v3.1	lncRNA	19697247	19699592	-	Potri.003G194200	19691198	19693907	-	3339	upstream
Chr03	TCONS_00029213	Potri.003G194300	Potri.003G194300;ancestorIdentifier=Potri.003G194300.v3.1	lncRNA	19697247	19699592	-	Potri.003G194100	19686260	19688995	-	8251	upstream
Chr03	TCONS_00029213	Potri.003G194300	Potri.003G194300;ancestorIdentifier=Potri.003G194300.v3.1	lncRNA	19697247	19699592	-	Potri.003G195400	19775163	19776081	-	75571	downstream
Chr03	TCONS_00029213	Potri.003G194300	Potri.003G194300;ancestorIdentifier=Potri.003G194300.v3.1	lncRNA	19697247	19699592	-	Potri.003G195600	19790797	19794197	-	91205	downstream
Chr03	TCONS_00029213	Potri.003G194300	Potri.003G194300;ancestorIdentifier=Potri.003G194300.v3.1	lncRNA	19697247	19699592	-	Potri.003G193300	19632954	19633968	-	63278	upstream
Chr03	TCONS_00029213	Potri.003G194300	Potri.003G194300;ancestorIdentifier=Potri.003G194300.v3.1	lncRNA	19697247	19699592	-	Potri.003G195150	19749556	19755683	+	49964	upstream
Chr03	TCONS_00029213	Potri.003G194300	Potri.003G194300;ancestorIdentifier=Potri.003G194300.v3.1	lncRNA	19697247	19699592	-	Potri.003G193600	19653341	19656345	-	40901	upstream
Chr03	TCONS_00029213	Potri.003G194300	Potri.003G194300;ancestorIdentifier=Potri.003G194300.v3.1	lncRNA	19697247	19699592	-	Potri.003G193200	19616148	19617138	-	80108	upstream
Chr03	TCONS_00029213	Potri.003G194300	Potri.003G194300;ancestorIdentifier=Potri.003G194300.v3.1	lncRNA	19697247	19699592	-	Potri.003G195500	19779344	19781754	-	79752	downstream
Chr03	TCONS_00029213	Potri.003G194300	Potri.003G194300;ancestorIdentifier=Potri.003G194300.v3.1	lncRNA	19697247	19699592	-	Potri.003G193500	19649886	19650924	+	46322	downstream
Chr03	TCONS_00029213	Potri.003G194300	Potri.003G194300;ancestorIdentifier=Potri.003G194300.v3.1	lncRNA	19697247	19699592	-	Potri.003G194550	19713224	19713533	-	13632	downstream
Chr03	TCONS_00029213	Potri.003G194300	Potri.003G194300;ancestorIdentifier=Potri.003G194300.v3.1	lncRNA	19697247	19699592	-	Potri.003G194500	19709275	19711907	+	9683	upstream
Chr03	TCONS_00029213	Potri.003G194300	Potri.003G194300;ancestorIdentifier=Potri.003G194300.v3.1	lncRNA	19697247	19699592	-	Potri.003G194400	19705326	19708073	-	5734	downstream
Chr03	TCONS_00029213	Potri.003G194300	Potri.003G194300;ancestorIdentifier=Potri.003G194300.v3.1	lncRNA	19697247	19699592	-	Potri.003G195000	19746984	19747188	+	47392	upstream
Chr03	TCONS_00029213	Potri.003G194300	Potri.003G194300;ancestorIdentifier=Potri.003G194300.v3.1	lncRNA	19697247	19699592	-	Potri.003G193700	19657796	19658582	-	38664	upstream
Chr03	TCONS_00029213	Potri.003G194300	Potri.003G194300;ancestorIdentifier=Potri.003G194300.v3.1	lncRNA	19697247	19699592	-	Potri.003G195450	19777980	19778414	-	78388	downstream
Chr03	TCONS_00029213	Potri.003G194300	Potri.003G194300;ancestorIdentifier=Potri.003G194300.v3.1	lncRNA	19697247	19699592	-	Potri.003G193400	19636536	19637538	-	59708	upstream
Chr03	TCONS_00029213	Potri.003G194300	Potri.003G194300;ancestorIdentifier=Potri.003G194300.v3.1	lncRNA	19697247	19699592	-	Potri.003G193250	19620030	19621023	-	76223	upstream
Chr03	TCONS_00029213	Potri.003G194300	Potri.003G194300;ancestorIdentifier=Potri.003G194300.v3.1	lncRNA	19697247	19699592	-	Potri.003G194600	19714815	19720728	-	15223	downstream
Chr03	TCONS_00029213	Potri.003G194300	Potri.003G194300;ancestorIdentifier=Potri.003G194300.v3.1	lncRNA	19697247	19699592	-	Potri.003G194300	19695029	19699347	-	-2101	sense
Chr03	TCONS_00029213	Potri.003G194300	Potri.003G194300;ancestorIdentifier=Potri.003G194300.v3.1	lncRNA	19697247	19699592	-	Potri.003G194700	19731204	19731621	-	31612	downstream
Chr03	TCONS_00029213	Potri.003G194300	Potri.003G194300;ancestorIdentifier=Potri.003G194300.v3.1	lncRNA	19697247	19699592	-	Potri.003G194950	19743587	19744759	+	43995	upstream
Chr03	TCONS_00029213	Potri.003G194300	Potri.003G194300;ancestorIdentifier=Potri.003G194300.v3.1	lncRNA	19697247	19699592	-	Potri.003G194000	19674036	19683790	-	13456	upstream
Chr09	TCONS_00069446	XLOC_040901	XLOC_040901	lncRNA	7739334	7740039	-	Potri.009G082800	7838021	7838501	+	97982	upstream
Chr09	TCONS_00069446	XLOC_040901	XLOC_040901	lncRNA	7739334	7740039	-	Potri.009G080000	7664312	7666143	-	73190	upstream
Chr09	TCONS_00069446	XLOC_040901	XLOC_040901	lncRNA	7739334	7740039	-	Potri.009G082500	7819220	7821612	+	79181	upstream
Chr09	TCONS_00069446	XLOC_040901	XLOC_040901	lncRNA	7739334	7740039	-	XLOC_039426	7789709	7793530	+	49670	upstream
Chr09	TCONS_00069446	XLOC_040901	XLOC_040901	lncRNA	7739334	7740039	-	Potri.009G081600	7769192	7772023	-	29153	downstream
Chr09	TCONS_00069446	XLOC_040901	XLOC_040901	lncRNA	7739334	7740039	-	Potri.009G080400	7694182	7694665	+	44668	downstream
Chr09	TCONS_00069446	XLOC_040901	XLOC_040901	lncRNA	7739334	7740039	-	Potri.009G082400	7814263	7816918	+	74224	upstream
Chr09	TCONS_00069446	XLOC_040901	XLOC_040901	lncRNA	7739334	7740039	-	Potri.009G082600	7822017	7825857	-	81978	downstream
Chr09	TCONS_00069446	XLOC_040901	XLOC_040901	lncRNA	7739334	7740039	-	Potri.009G080200	7677856	7679287	-	60181	upstream
Chr09	TCONS_00069446	XLOC_040901	XLOC_040901	lncRNA	7739334	7740039	-	Potri.009G080100	7670705	7671381	-	67952	upstream
Chr09	TCONS_00069446	XLOC_040901	XLOC_040901	lncRNA	7739334	7740039	-	Potri.009G081850	7782707	7783016	+	42668	upstream
Chr09	TCONS_00069446	XLOC_040901	XLOC_040901	lncRNA	7739334	7740039	-	Potri.009G080600	7699571	7702401	-	36932	upstream
Chr09	TCONS_00069446	XLOC_040901	XLOC_040901	lncRNA	7739334	7740039	-	Potri.009G081150	7739531	7739795	+	-264	antisense
Chr09	TCONS_00069446	XLOC_040901	XLOC_040901	lncRNA	7739334	7740039	-	Potri.009G081000	7722163	7725307	+	14026	downstream
Chr09	TCONS_00069446	XLOC_040901	XLOC_040901	lncRNA	7739334	7740039	-	Potri.009G079900	7653592	7659864	+	79469	downstream
Chr09	TCONS_00069446	XLOC_040901	XLOC_040901	lncRNA	7739334	7740039	-	Potri.009G082100	7794597	7798316	-	54558	downstream
Chr09	TCONS_00069446	XLOC_040901	XLOC_040901	lncRNA	7739334	7740039	-	Potri.009G081800	7776632	7779701	+	36593	upstream
Chr09	TCONS_00069446	XLOC_040901	XLOC_040901	lncRNA	7739334	7740039	-	Potri.009G081400	7753345	7754697	+	13306	upstream
Chr09	TCONS_00069446	XLOC_040901	XLOC_040901	lncRNA	7739334	7740039	-	Potri.009G081300	7745929	7748333	-	5890	downstream
Chr09	TCONS_00069446	XLOC_040901	XLOC_040901	lncRNA	7739334	7740039	-	Potri.009G081900	7783895	7787815	+	43856	upstream
Chr09	TCONS_00069446	XLOC_040901	XLOC_040901	lncRNA	7739334	7740039	-	Potri.009G080800	7711375	7720499	+	18834	downstream
Chr09	TCONS_00069446	XLOC_040901	XLOC_040901	lncRNA	7739334	7740039	-	Potri.009G080500	7695653	7696808	-	42525	upstream
Chr09	TCONS_00069446	XLOC_040901	XLOC_040901	lncRNA	7739334	7740039	-	Potri.009G079700	7644248	7647248	+	92085	downstream
Chr09	TCONS_00069446	XLOC_040901	XLOC_040901	lncRNA	7739334	7740039	-	Potri.009G082700	7830639	7833929	-	90600	downstream
Chr09	TCONS_00069446	XLOC_040901	XLOC_040901	lncRNA	7739334	7740039	-	Potri.009G081100	7727257	7738077	+	1256	downstream
Chr09	TCONS_00069446	XLOC_040901	XLOC_040901	lncRNA	7739334	7740039	-	Potri.009G081200	7740723	7743667	-	684	downstream
Chr09	TCONS_00069446	XLOC_040901	XLOC_040901	lncRNA	7739334	7740039	-	Potri.009G079600	7637714	7640922	+	98411	downstream
Chr09	TCONS_00069446	XLOC_040901	XLOC_040901	lncRNA	7739334	7740039	-	Potri.009G082300	7806019	7810044	-	65980	downstream
Chr09	TCONS_00069446	XLOC_040901	XLOC_040901	lncRNA	7739334	7740039	-	Potri.009G082200	7803342	7804953	+	63303	upstream
Chr09	TCONS_00069446	XLOC_040901	XLOC_040901	lncRNA	7739334	7740039	-	Potri.009G081500	7766737	7768373	+	26698	upstream
Chr09	TCONS_00069446	XLOC_040901	XLOC_040901	lncRNA	7739334	7740039	-	Potri.009G080300	7686417	7689387	-	49946	upstream
Chr09	TCONS_00069446	XLOC_040901	XLOC_040901	lncRNA	7739334	7740039	-	Potri.009G079800	7650833	7651109	+	88224	downstream
Chr09	TCONS_00069446	XLOC_040901	XLOC_040901	lncRNA	7739334	7740039	-	Potri.009G080700	7707337	7709994	+	29339	downstream
Chr06	TCONS_00052884	XLOC_031208	XLOC_031208	lncRNA	23361342	23361956	-	Potri.006G230200	23364198	23366967	-	2242	downstream
Chr06	TCONS_00052884	XLOC_031208	XLOC_031208	lncRNA	23361342	23361956	-	Potri.006G229600	23341543	23344461	+	16880	downstream
Chr06	TCONS_00052884	XLOC_031208	XLOC_031208	lncRNA	23361342	23361956	-	Potri.006G230600	23402334	23402910	+	40378	upstream
Chr06	TCONS_00052884	XLOC_031208	XLOC_031208	lncRNA	23361342	23361956	-	Potri.006G228900	23266179	23271556	+	89785	downstream
Chr06	TCONS_00052884	XLOC_031208	XLOC_031208	lncRNA	23361342	23361956	-	Potri.006G231000	23446089	23451732	+	84133	upstream
Chr06	TCONS_00052884	XLOC_031208	XLOC_031208	lncRNA	23361342	23361956	-	Potri.006G229050	23276029	23276347	-	84994	upstream
Chr06	TCONS_00052884	XLOC_031208	XLOC_031208	lncRNA	23361342	23361956	-	Potri.006G229200	23300450	23301891	+	59450	downstream
Chr06	TCONS_00052884	XLOC_031208	XLOC_031208	lncRNA	23361342	23361956	-	Potri.006G229400	23328338	23336154	+	25187	downstream
Chr06	TCONS_00052884	XLOC_031208	XLOC_031208	lncRNA	23361342	23361956	-	Potri.006G229900	23354563	23355696	+	5645	downstream
Chr06	TCONS_00052884	XLOC_031208	XLOC_031208	lncRNA	23361342	23361956	-	Potri.006G230900	23432002	23435635	-	70046	downstream
Chr06	TCONS_00052884	XLOC_031208	XLOC_031208	lncRNA	23361342	23361956	-	Potri.006G230800	23422120	23425340	-	60164	downstream
Chr06	TCONS_00052884	XLOC_031208	XLOC_031208	lncRNA	23361342	23361956	-	Potri.006G230500	23396300	23397500	+	34344	upstream
Chr06	TCONS_00052884	XLOC_031208	XLOC_031208	lncRNA	23361342	23361956	-	Potri.006G231100	23453951	23455443	+	91995	upstream
Chr06	TCONS_00052884	XLOC_031208	XLOC_031208	lncRNA	23361342	23361956	-	Potri.006G229001	23274976	23275566	-	85775	upstream
Chr06	TCONS_00052884	XLOC_031208	XLOC_031208	lncRNA	23361342	23361956	-	Potri.006G231200	23457345	23459154	+	95389	upstream
Chr06	TCONS_00052884	XLOC_031208	XLOC_031208	lncRNA	23361342	23361956	-	Potri.006G230300	23374493	23381544	+	12537	upstream
Chr06	TCONS_00052884	XLOC_031208	XLOC_031208	lncRNA	23361342	23361956	-	Potri.006G229300	23312148	23318404	+	42937	downstream
Chr06	TCONS_00052884	XLOC_031208	XLOC_031208	lncRNA	23361342	23361956	-	Potri.006G230700	23415951	23418225	+	53995	upstream
Chr06	TCONS_00052884	XLOC_031208	XLOC_031208	lncRNA	23361342	23361956	-	Potri.006G230000	23356740	23359023	-	2318	upstream
Chr06	TCONS_00052884	XLOC_031208	XLOC_031208	lncRNA	23361342	23361956	-	Potri.006G230650	23413650	23414781	+	51694	upstream
Chr06	TCONS_00052884	XLOC_031208	XLOC_031208	lncRNA	23361342	23361956	-	Potri.006G230400	23383231	23390721	+	21275	upstream
Chr06	TCONS_00052884	XLOC_031208	XLOC_031208	lncRNA	23361342	23361956	-	Potri.006G229100	23286544	23287027	+	74314	downstream
Chr16	TCONS_00107417	XLOC_063117	XLOC_063117	lncRNA	11878405	11878899	-	Potri.016G113800	11794518	11797680	-	81639	upstream
Chr16	TCONS_00107417	XLOC_063117	XLOC_063117	lncRNA	11878405	11878899	-	Potri.016G114350	11826609	11827289	-	51115	upstream
Chr16	TCONS_00107417	XLOC_063117	XLOC_063117	lncRNA	11878405	11878899	-	Potri.016G115100	11959747	11961133	-	80848	downstream
Chr16	TCONS_00107417	XLOC_063117	XLOC_063117	lncRNA	11878405	11878899	-	Potri.016G114500	11875331	11877697	+	707	downstream
Chr16	TCONS_00107417	XLOC_063117	XLOC_063117	lncRNA	11878405	11878899	-	Potri.016G115250	11967119	11967384	+	88220	upstream
Chr16	TCONS_00107417	XLOC_063117	XLOC_063117	lncRNA	11878405	11878899	-	Potri.016G114550	11877919	11878355	-	49	upstream
Chr16	TCONS_00107417	XLOC_063117	XLOC_063117	lncRNA	11878405	11878899	-	Potri.016G115300	11970735	11973437	-	91836	downstream
Chr16	TCONS_00107417	XLOC_063117	XLOC_063117	lncRNA	11878405	11878899	-	Potri.016G114300	11824222	11825707	+	52697	downstream
Chr16	TCONS_00107417	XLOC_063117	XLOC_063117	lncRNA	11878405	11878899	-	Potri.016G114200	11804596	11805874	-	72530	upstream
Chr16	TCONS_00107417	XLOC_063117	XLOC_063117	lncRNA	11878405	11878899	-	Potri.016G114900	11930142	11932641	-	51243	downstream
Chr16	TCONS_00107417	XLOC_063117	XLOC_063117	lncRNA	11878405	11878899	-	Potri.016G115000	11956670	11958440	-	77771	downstream
Chr16	TCONS_00107417	XLOC_063117	XLOC_063117	lncRNA	11878405	11878899	-	Potri.016G113700	11784744	11785252	+	93152	downstream
Chr16	TCONS_00107417	XLOC_063117	XLOC_063117	lncRNA	11878405	11878899	-	Potri.016G114400	11864947	11867631	+	10773	downstream
Chr16	TCONS_00107417	XLOC_063117	XLOC_063117	lncRNA	11878405	11878899	-	Potri.016G114800	11915066	11918529	-	36167	downstream
Chr16	TCONS_00107417	XLOC_063117	XLOC_063117	lncRNA	11878405	11878899	-	Potri.016G114100	11803871	11804246	+	74158	downstream
Chr16	TCONS_00107417	XLOC_063117	XLOC_063117	lncRNA	11878405	11878899	-	Potri.016G114700	11905172	11907131	+	26273	upstream
Chr16	TCONS_00107417	XLOC_063117	XLOC_063117	lncRNA	11878405	11878899	-	Potri.016G114600	11879460	11888062	-	561	downstream
Chr16	TCONS_00107417	XLOC_063117	XLOC_063117	lncRNA	11878405	11878899	-	Potri.016G115200	11965153	11966085	-	86254	downstream
Chr04	TCONS_00035017	XLOC_020722	XLOC_020722	lncRNA	14714065	14714876	-	Potri.004G130900	14809114	14809699	+	94238	upstream
Chr04	TCONS_00035017	XLOC_020722	XLOC_020722	lncRNA	14714065	14714876	-	Potri.004G130600	14771802	14775273	-	56926	downstream
Chr04	TCONS_00035017	XLOC_020722	XLOC_020722	lncRNA	14714065	14714876	-	Potri.004G130400	14734647	14738668	-	19771	downstream
Chr04	TCONS_00035017	XLOC_020722	XLOC_020722	lncRNA	14714065	14714876	-	Potri.004G130200	14682277	14684929	-	29135	upstream
Chr04	TCONS_00035017	XLOC_020722	XLOC_020722	lncRNA	14714065	14714876	-	Potri.004G130300	14704399	14707729	+	6335	downstream
Chr04	TCONS_00035017	XLOC_020722	XLOC_020722	lncRNA	14714065	14714876	-	Potri.004G130000	14645502	14651742	-	62322	upstream
Chr04	TCONS_00035017	XLOC_020722	XLOC_020722	lncRNA	14714065	14714876	-	Potri.004G129900	14598060	14619923	-	94141	upstream
Chr14	TCONS_00096268	XLOC_056593	XLOC_056593	lncRNA	475712	476090	-	Potri.014G005200	405504	406887	-	68824	upstream
Chr14	TCONS_00096268	XLOC_056593	XLOC_056593	lncRNA	475712	476090	-	Potri.014G005701	501265	501817	-	25175	downstream
Chr14	TCONS_00096268	XLOC_056593	XLOC_056593	lncRNA	475712	476090	-	Potri.014G006100	524988	526365	+	48898	upstream
Chr14	TCONS_00096268	XLOC_056593	XLOC_056593	lncRNA	475712	476090	-	Potri.014G006000	518173	521237	+	42083	upstream
Chr14	TCONS_00096268	XLOC_056593	XLOC_056593	lncRNA	475712	476090	-	Potri.014G005550	467075	467681	+	8030	downstream
Chr14	TCONS_00096268	XLOC_056593	XLOC_056593	lncRNA	475712	476090	-	Potri.014G007450	546529	546891	-	70439	downstream
Chr14	TCONS_00096268	XLOC_056593	XLOC_056593	lncRNA	475712	476090	-	Potri.014G004900	380354	383792	-	91919	upstream
Chr14	TCONS_00096268	XLOC_056593	XLOC_056593	lncRNA	475712	476090	-	Potri.014G006850	564797	565721	-	88707	downstream
Chr14	TCONS_00096268	XLOC_056593	XLOC_056593	lncRNA	475712	476090	-	Potri.014G006800	561496	562774	+	85406	upstream
Chr14	TCONS_00096268	XLOC_056593	XLOC_056593	lncRNA	475712	476090	-	Potri.014G006300	531475	531952	-	55385	downstream
Chr14	TCONS_00096268	XLOC_056593	XLOC_056593	lncRNA	475712	476090	-	Potri.014G005400	428929	433225	+	42486	downstream
Chr14	TCONS_00096268	XLOC_056593	XLOC_056593	lncRNA	475712	476090	-	Potri.014G006501	544307	544771	-	68217	downstream
Chr14	TCONS_00096268	XLOC_056593	XLOC_056593	lncRNA	475712	476090	-	Potri.014G006700	552807	555602	-	76717	downstream
Chr14	TCONS_00096268	XLOC_056593	XLOC_056593	lncRNA	475712	476090	-	Potri.014G005900	511288	512852	+	35198	upstream
Chr14	TCONS_00096268	XLOC_056593	XLOC_056593	lncRNA	475712	476090	-	Potri.014G006900	571460	571836	-	95370	downstream
Chr14	TCONS_00096268	XLOC_056593	XLOC_056593	lncRNA	475712	476090	-	Potri.014G005300	410369	417727	+	57984	downstream
Chr14	TCONS_00096268	XLOC_056593	XLOC_056593	lncRNA	475712	476090	-	Potri.014G006400	540780	541368	+	64690	upstream
Chr14	TCONS_00096268	XLOC_056593	XLOC_056593	lncRNA	475712	476090	-	Potri.014G005600	492226	496614	+	16136	upstream
Chr14	TCONS_00096268	XLOC_056593	XLOC_056593	lncRNA	475712	476090	-	Potri.014G008400	548829	551943	+	72739	upstream
Chr14	TCONS_00096268	XLOC_056593	XLOC_056593	lncRNA	475712	476090	-	Potri.014G005000	387851	394312	-	81399	upstream
Chr02	TCONS_00018584	XLOC_011188	XLOC_011188	lncRNA	872814	875386	-	Potri.002G015100	921933	922776	-	46547	downstream
Chr02	TCONS_00018584	XLOC_011188	XLOC_011188	lncRNA	872814	875386	-	Potri.002G013700	847014	852540	+	20273	downstream
Chr02	TCONS_00018584	XLOC_011188	XLOC_011188	lncRNA	872814	875386	-	Potri.002G013400	820109	824759	-	48054	upstream
Chr02	TCONS_00018584	XLOC_011188	XLOC_011188	lncRNA	872814	875386	-	Potri.002G013300	816296	819933	+	52880	downstream
Chr02	TCONS_00018584	XLOC_011188	XLOC_011188	lncRNA	872814	875386	-	Potri.002G014300	887272	891093	-	11886	downstream
Chr02	TCONS_00018584	XLOC_011188	XLOC_011188	lncRNA	872814	875386	-	Potri.002G015002	917770	918735	-	42384	downstream
Chr02	TCONS_00018584	XLOC_011188	XLOC_011188	lncRNA	872814	875386	-	Potri.002G013601	841693	842014	+	30799	downstream
Chr02	TCONS_00018584	XLOC_011188	XLOC_011188	lncRNA	872814	875386	-	Potri.002G014700	903890	904743	-	28504	downstream
Chr02	TCONS_00018584	XLOC_011188	XLOC_011188	lncRNA	872814	875386	-	Potri.002G016000	970301	970808	+	94915	upstream
Chr02	TCONS_00018584	XLOC_011188	XLOC_011188	lncRNA	872814	875386	-	Potri.002G014000	864021	867600	+	5213	downstream
Chr02	TCONS_00018584	XLOC_011188	XLOC_011188	lncRNA	872814	875386	-	Potri.002G013000	797341	799686	-	73127	upstream
Chr02	TCONS_00018584	XLOC_011188	XLOC_011188	lncRNA	872814	875386	-	Potri.002G014400	895213	896923	+	19827	upstream
Chr02	TCONS_00018584	XLOC_011188	XLOC_011188	lncRNA	872814	875386	-	Potri.002G015200	925999	926864	-	50613	downstream
Chr02	TCONS_00018584	XLOC_011188	XLOC_011188	lncRNA	872814	875386	-	Potri.002G015400	932742	940192	-	57356	downstream
Chr02	TCONS_00018584	XLOC_011188	XLOC_011188	lncRNA	872814	875386	-	Potri.002G012600	777197	777887	+	94926	downstream
Chr02	TCONS_00018584	XLOC_011188	XLOC_011188	lncRNA	872814	875386	-	Potri.002G012800	785790	789337	+	83476	downstream
Chr02	TCONS_00018584	XLOC_011188	XLOC_011188	lncRNA	872814	875386	-	Potri.002G015700	956146	957255	+	80760	upstream
Chr02	TCONS_00018584	XLOC_011188	XLOC_011188	lncRNA	872814	875386	-	Potri.002G014100	869527	872225	+	588	downstream
Chr02	TCONS_00018584	XLOC_011188	XLOC_011188	lncRNA	872814	875386	-	Potri.002G016100	971286	976481	-	95900	downstream
Chr02	TCONS_00018584	XLOC_011188	XLOC_011188	lncRNA	872814	875386	-	Potri.002G015800	961632	962778	+	86246	upstream
Chr02	TCONS_00018584	XLOC_011188	XLOC_011188	lncRNA	872814	875386	-	Potri.002G013200	812297	814358	+	58455	downstream
Chr02	TCONS_00018584	XLOC_011188	XLOC_011188	lncRNA	872814	875386	-	Potri.002G015500	948065	950493	-	72679	downstream
Chr02	TCONS_00018584	XLOC_011188	XLOC_011188	lncRNA	872814	875386	-	Potri.002G013500	833269	840166	+	32647	downstream
Chr02	TCONS_00018584	XLOC_011188	XLOC_011188	lncRNA	872814	875386	-	Potri.002G015900	965981	966862	+	90595	upstream
Chr02	TCONS_00018584	XLOC_011188	XLOC_011188	lncRNA	872814	875386	-	Potri.002G014900	915066	917155	+	39680	upstream
Chr02	TCONS_00018584	XLOC_011188	XLOC_011188	lncRNA	872814	875386	-	Potri.002G014800	909275	911138	-	33889	downstream
Chr02	TCONS_00018584	XLOC_011188	XLOC_011188	lncRNA	872814	875386	-	Potri.002G012900	794408	796575	+	76238	downstream
Chr02	TCONS_00018584	XLOC_011188	XLOC_011188	lncRNA	872814	875386	-	Potri.002G014500	897734	898916	+	22348	upstream
Chr02	TCONS_00018584	XLOC_011188	XLOC_011188	lncRNA	872814	875386	-	Potri.002G013100	805497	807885	+	64928	downstream
Chr02	TCONS_00018584	XLOC_011188	XLOC_011188	lncRNA	872814	875386	-	Potri.002G012700	781606	782068	-	90745	upstream
Chr02	TCONS_00018584	XLOC_011188	XLOC_011188	lncRNA	872814	875386	-	Potri.002G013900	857729	861872	-	10941	upstream
Chr14	TCONS_00096266	XLOC_056591	XLOC_056591	lncRNA	457132	457856	-	Potri.014G007450	546529	546891	-	88673	downstream
Chr14	TCONS_00096266	XLOC_056591	XLOC_056591	lncRNA	457132	457856	-	Potri.014G005701	501265	501817	-	43409	downstream
Chr14	TCONS_00096266	XLOC_056591	XLOC_056591	lncRNA	457132	457856	-	Potri.014G006100	524988	526365	+	67132	upstream
Chr14	TCONS_00096266	XLOC_056591	XLOC_056591	lncRNA	457132	457856	-	Potri.014G006000	518173	521237	+	60317	upstream
Chr14	TCONS_00096266	XLOC_056591	XLOC_056591	lncRNA	457132	457856	-	Potri.014G005200	405504	406887	-	50244	upstream
Chr14	TCONS_00096266	XLOC_056591	XLOC_056591	lncRNA	457132	457856	-	Potri.014G010100	360714	369594	+	87537	downstream
Chr14	TCONS_00096266	XLOC_056591	XLOC_056591	lncRNA	457132	457856	-	Potri.014G004900	380354	383792	-	73339	upstream
Chr14	TCONS_00096266	XLOC_056591	XLOC_056591	lncRNA	457132	457856	-	Potri.014G006700	552807	555602	-	94951	downstream
Chr14	TCONS_00096266	XLOC_056591	XLOC_056591	lncRNA	457132	457856	-	Potri.014G004500	353932	359745	+	97386	downstream
Chr14	TCONS_00096266	XLOC_056591	XLOC_056591	lncRNA	457132	457856	-	Potri.014G005400	428929	433225	+	23906	downstream
Chr14	TCONS_00096266	XLOC_056591	XLOC_056591	lncRNA	457132	457856	-	Potri.014G006501	544307	544771	-	86451	downstream
Chr14	TCONS_00096266	XLOC_056591	XLOC_056591	lncRNA	457132	457856	-	Potri.014G005550	467075	467681	+	9219	upstream
Chr14	TCONS_00096266	XLOC_056591	XLOC_056591	lncRNA	457132	457856	-	Potri.014G006300	531475	531952	-	73619	downstream
Chr14	TCONS_00096266	XLOC_056591	XLOC_056591	lncRNA	457132	457856	-	Potri.014G005900	511288	512852	+	53432	upstream
Chr14	TCONS_00096266	XLOC_056591	XLOC_056591	lncRNA	457132	457856	-	Potri.014G010000	371339	371636	+	85495	downstream
Chr14	TCONS_00096266	XLOC_056591	XLOC_056591	lncRNA	457132	457856	-	Potri.014G005300	410369	417727	+	39404	downstream
Chr14	TCONS_00096266	XLOC_056591	XLOC_056591	lncRNA	457132	457856	-	Potri.014G006400	540780	541368	+	82924	upstream
Chr14	TCONS_00096266	XLOC_056591	XLOC_056591	lncRNA	457132	457856	-	Potri.014G005600	492226	496614	+	34370	upstream
Chr14	TCONS_00096266	XLOC_056591	XLOC_056591	lncRNA	457132	457856	-	Potri.014G008400	548829	551943	+	90973	upstream
Chr14	TCONS_00096266	XLOC_056591	XLOC_056591	lncRNA	457132	457856	-	Potri.014G005000	387851	394312	-	62819	upstream
Chr08	TCONS_00065553	XLOC_038537	XLOC_038537	lncRNA	16072791	16072998	-	Potri.008G209800	16080142	16081045	-	7144	downstream
Chr08	TCONS_00065553	XLOC_038537	XLOC_038537	lncRNA	16072791	16072998	-	Potri.008G209600	16069871	16070435	-	2355	upstream
Chr08	TCONS_00065553	XLOC_038537	XLOC_038537	lncRNA	16072791	16072998	-	Potri.008G210200	16128469	16132804	-	55471	downstream
Chr08	TCONS_00065553	XLOC_038537	XLOC_038537	lncRNA	16072791	16072998	-	Potri.008G209300	16044041	16044380	-	28410	upstream
Chr08	TCONS_00065553	XLOC_038537	XLOC_038537	lncRNA	16072791	16072998	-	Potri.008G209900	16088456	16089011	-	15458	downstream
Chr08	TCONS_00065553	XLOC_038537	XLOC_038537	lncRNA	16072791	16072998	-	Potri.008G210100	16107882	16110079	-	34884	downstream
Chr08	TCONS_00065553	XLOC_038537	XLOC_038537	lncRNA	16072791	16072998	-	Potri.008G210000	16103188	16106892	+	30190	upstream
Chr08	TCONS_00065553	XLOC_038537	XLOC_038537	lncRNA	16072791	16072998	-	Potri.008G209401	16050331	16051371	-	21419	upstream
Chr08	TCONS_00065553	XLOC_038537	XLOC_038537	lncRNA	16072791	16072998	-	Potri.008G209501	16068130	16068331	-	4459	upstream
Chr08	TCONS_00065553	XLOC_038537	XLOC_038537	lncRNA	16072791	16072998	-	Potri.008G209100	15996374	15999673	+	73117	downstream
Chr08	TCONS_00065551	XLOC_038535	XLOC_038535	lncRNA	16071122	16071422	-	Potri.008G209800	16080142	16081045	-	8720	downstream
Chr08	TCONS_00065551	XLOC_038535	XLOC_038535	lncRNA	16071122	16071422	-	Potri.008G209600	16069871	16070435	-	686	upstream
Chr08	TCONS_00065551	XLOC_038535	XLOC_038535	lncRNA	16071122	16071422	-	Potri.008G210200	16128469	16132804	-	57047	downstream
Chr08	TCONS_00065551	XLOC_038535	XLOC_038535	lncRNA	16071122	16071422	-	Potri.008G209300	16044041	16044380	-	26741	upstream
Chr08	TCONS_00065551	XLOC_038535	XLOC_038535	lncRNA	16071122	16071422	-	Potri.008G209900	16088456	16089011	-	17034	downstream
Chr08	TCONS_00065551	XLOC_038535	XLOC_038535	lncRNA	16071122	16071422	-	Potri.008G210100	16107882	16110079	-	36460	downstream
Chr08	TCONS_00065551	XLOC_038535	XLOC_038535	lncRNA	16071122	16071422	-	Potri.008G210000	16103188	16106892	+	31766	upstream
Chr08	TCONS_00065551	XLOC_038535	XLOC_038535	lncRNA	16071122	16071422	-	Potri.008G209401	16050331	16051371	-	19750	upstream
Chr08	TCONS_00065551	XLOC_038535	XLOC_038535	lncRNA	16071122	16071422	-	Potri.008G209501	16068130	16068331	-	2790	upstream
Chr08	TCONS_00065551	XLOC_038535	XLOC_038535	lncRNA	16071122	16071422	-	Potri.008G209100	15996374	15999673	+	71448	downstream
Chr02	TCONS_00016752	XLOC_010088	XLOC_010088	lncRNA	12133251	12134362	+	Potri.002G160100	12213824	12218358	-	79462	downstream
Chr02	TCONS_00016752	XLOC_010088	XLOC_010088	lncRNA	12133251	12134362	+	Potri.002G160000	12200036	12203658	-	65674	downstream
Chr02	TCONS_00016752	XLOC_010088	XLOC_010088	lncRNA	12133251	12134362	+	Potri.002G159400	12145491	12149685	+	11129	upstream
Chr02	TCONS_00016752	XLOC_010088	XLOC_010088	lncRNA	12133251	12134362	+	Potri.002G158200	12063299	12067041	-	66209	upstream
Chr02	TCONS_00016752	XLOC_010088	XLOC_010088	lncRNA	12133251	12134362	+	Potri.002G159800	12169151	12169517	-	34789	downstream
Chr02	TCONS_00016752	XLOC_010088	XLOC_010088	lncRNA	12133251	12134362	+	Potri.002G160200	12230822	12236039	+	96460	upstream
Chr02	TCONS_00016752	XLOC_010088	XLOC_010088	lncRNA	12133251	12134362	+	Potri.002G157800	12035365	12040200	+	93050	downstream
Chr02	TCONS_00016752	XLOC_010088	XLOC_010088	lncRNA	12133251	12134362	+	Potri.002G159600	12161747	12161978	+	27385	upstream
Chr02	TCONS_00016752	XLOC_010088	XLOC_010088	lncRNA	12133251	12134362	+	Potri.002G159500	12156904	12157970	-	22542	downstream
Chr02	TCONS_00016752	XLOC_010088	XLOC_010088	lncRNA	12133251	12134362	+	Potri.002G158950	12101623	12110261	-	22989	upstream
Chr02	TCONS_00016752	XLOC_010088	XLOC_010088	lncRNA	12133251	12134362	+	Potri.002G159200	12123364	12126558	+	6692	downstream
Chr02	TCONS_00016752	XLOC_010088	XLOC_010088	lncRNA	12133251	12134362	+	Potri.002G158400	12080310	12084267	+	48983	downstream
Chr02	TCONS_00016752	XLOC_010088	XLOC_010088	lncRNA	12133251	12134362	+	Potri.002G158700	12092805	12093372	-	39878	upstream
Chr02	TCONS_00016752	XLOC_010088	XLOC_010088	lncRNA	12133251	12134362	+	Potri.002G158000	12053682	12056709	+	76541	downstream
Chr02	TCONS_00016752	XLOC_010088	XLOC_010088	lncRNA	12133251	12134362	+	Potri.002G159350	12140030	12140201	+	5668	upstream
Chr02	TCONS_00016752	XLOC_010088	XLOC_010088	lncRNA	12133251	12134362	+	Potri.002G159100	12113791	12115514	+	17736	downstream
Chr02	TCONS_00016752	XLOC_010088	XLOC_010088	lncRNA	12133251	12134362	+	Potri.002G158300	12077822	12078316	-	54934	upstream
Chr02	TCONS_00016752	XLOC_010088	XLOC_010088	lncRNA	12133251	12134362	+	Potri.002G159900	12180098	12192346	-	45736	downstream
Chr02	TCONS_00016752	XLOC_010088	XLOC_010088	lncRNA	12133251	12134362	+	Potri.002G158500	12086862	12088659	-	44591	upstream
Chr02	TCONS_00016752	XLOC_010088	XLOC_010088	lncRNA	12133251	12134362	+	Potri.002G158800	12096558	12098640	-	34610	upstream
Chr02	TCONS_00016752	XLOC_010088	XLOC_010088	lncRNA	12133251	12134362	+	Potri.002G158600	12090349	12090916	-	42334	upstream
Chr02	TCONS_00016752	XLOC_010088	XLOC_010088	lncRNA	12133251	12134362	+	Potri.002G159150	12116175	12118033	-	15217	upstream
Chr02	TCONS_00016752	XLOC_010088	XLOC_010088	lncRNA	12133251	12134362	+	Potri.002G159700	12166515	12168594	+	32153	upstream
Chr02	TCONS_00016752	XLOC_010088	XLOC_010088	lncRNA	12133251	12134362	+	Potri.002G157900	12042253	12044169	+	89081	downstream
Chr02	TCONS_00016752	XLOC_010088	XLOC_010088	lncRNA	12133251	12134362	+	Potri.002G159300	12127229	12133125	-	125	upstream
Chr04	TCONS_00031441	XLOC_018615	XLOC_018615	lncRNA	12184926	12186678	+	Potri.004G126100	12229850	12233366	+	43172	upstream
Chr04	TCONS_00031441	XLOC_018615	XLOC_018615	lncRNA	12184926	12186678	+	Potri.004G126000	12193851	12195237	-	7173	downstream
Chr04	TCONS_00031441	XLOC_018615	XLOC_018615	lncRNA	12184926	12186678	+	Potri.004G125150	12116202	12116921	-	68004	upstream
Chr04	TCONS_00031441	XLOC_018615	XLOC_018615	lncRNA	12184926	12186678	+	Potri.004G125301	12151848	12154455	-	30470	upstream
Chr04	TCONS_00031441	XLOC_018615	XLOC_018615	lncRNA	12184926	12186678	+	Potri.004G125400	12155549	12156350	-	28575	upstream
Chr04	TCONS_00031441	XLOC_018615	XLOC_018615	lncRNA	12184926	12186678	+	Potri.004G125500	12176101	12177916	+	7009	downstream
Chr04	TCONS_00031441	XLOC_018615	XLOC_018615	lncRNA	12184926	12186678	+	Potri.004G125800	12181862	12182961	+	1964	downstream
Chr04	TCONS_00031441	XLOC_018615	XLOC_018615	lncRNA	12184926	12186678	+	Potri.004G125900	12186838	12190955	+	160	upstream
Chr04	TCONS_00031441	XLOC_018615	XLOC_018615	lncRNA	12184926	12186678	+	Potri.004G124800	12093796	12099649	+	85276	downstream
Chr04	TCONS_00031441	XLOC_018615	XLOC_018615	lncRNA	12184926	12186678	+	Potri.004G125000	12105249	12105996	-	78929	upstream
Chr04	TCONS_00031442	XLOC_018615	XLOC_018615	lncRNA	12184929	12186678	+	Potri.004G126100	12229850	12233366	+	43172	upstream
Chr04	TCONS_00031442	XLOC_018615	XLOC_018615	lncRNA	12184929	12186678	+	Potri.004G126000	12193851	12195237	-	7173	downstream
Chr04	TCONS_00031442	XLOC_018615	XLOC_018615	lncRNA	12184929	12186678	+	Potri.004G125150	12116202	12116921	-	68007	upstream
Chr04	TCONS_00031442	XLOC_018615	XLOC_018615	lncRNA	12184929	12186678	+	Potri.004G125301	12151848	12154455	-	30473	upstream
Chr04	TCONS_00031442	XLOC_018615	XLOC_018615	lncRNA	12184929	12186678	+	Potri.004G125400	12155549	12156350	-	28578	upstream
Chr04	TCONS_00031442	XLOC_018615	XLOC_018615	lncRNA	12184929	12186678	+	Potri.004G125500	12176101	12177916	+	7012	downstream
Chr04	TCONS_00031442	XLOC_018615	XLOC_018615	lncRNA	12184929	12186678	+	Potri.004G125800	12181862	12182961	+	1967	downstream
Chr04	TCONS_00031442	XLOC_018615	XLOC_018615	lncRNA	12184929	12186678	+	Potri.004G125900	12186838	12190955	+	160	upstream
Chr04	TCONS_00031442	XLOC_018615	XLOC_018615	lncRNA	12184929	12186678	+	Potri.004G124800	12093796	12099649	+	85279	downstream
Chr04	TCONS_00031442	XLOC_018615	XLOC_018615	lncRNA	12184929	12186678	+	Potri.004G125000	12105249	12105996	-	78932	upstream
Chr11	TCONS_00080342	XLOC_047281	XLOC_047281	lncRNA	11164626	11164929	+	Potri.011G087900	11220173	11226818	+	55244	upstream
Chr11	TCONS_00080342	XLOC_047281	XLOC_047281	lncRNA	11164626	11164929	+	Potri.011G087200	11096214	11098229	+	66396	downstream
Chr11	TCONS_00080342	XLOC_047281	XLOC_047281	lncRNA	11164626	11164929	+	Potri.011G087500	11146774	11150490	-	14135	upstream
Chr11	TCONS_00080342	XLOC_047281	XLOC_047281	lncRNA	11164626	11164929	+	Potri.011G088100	11250382	11253099	+	85453	upstream
Chr11	TCONS_00080342	XLOC_047281	XLOC_047281	lncRNA	11164626	11164929	+	Potri.011G088000	11234071	11236378	+	69142	upstream
16	TCONS_00061196	XLOC_029469	XLOC_029469	lncRNA	132557	133058	-	Potri.008G166100	11450672	11451119	-	32969	upstream
16	TCONS_00061196	XLOC_029469	XLOC_029469	lncRNA	132557	133058	-	Potri.008G166000	11447587	11448004	+	36084	downstream
16	TCONS_00061196	XLOC_029469	XLOC_029469	lncRNA	132557	133058	-	Potri.008G166800	11522308	11525135	-	37511	downstream
16	TCONS_00061196	XLOC_029469	XLOC_029469	lncRNA	132557	133058	-	Potri.008G165400	11400629	11402161	+	81927	downstream
16	TCONS_00061196	XLOC_029469	XLOC_029469	lncRNA	132557	133058	-	Potri.008G165500	11413302	11415284	+	68804	downstream
16	TCONS_00061196	XLOC_029469	XLOC_029469	lncRNA	132557	133058	-	Potri.008G167500	11562318	11569564	+	77521	upstream
16	TCONS_00061196	XLOC_029469	XLOC_029469	lncRNA	132557	133058	-	Potri.008G165800	11426566	11429566	-	54522	upstream
16	TCONS_00061196	XLOC_029469	XLOC_029469	lncRNA	132557	133058	-	Potri.008G167600	11571319	11577307	+	86522	upstream
16	TCONS_00061196	XLOC_029469	XLOC_029469	lncRNA	132557	133058	-	Potri.008G166200	11468336	11468999	+	15089	downstream
16	TCONS_00061196	XLOC_029469	XLOC_029469	lncRNA	132557	133058	-	Potri.008G166700	11515526	11517271	+	30729	upstream
16	TCONS_00061196	XLOC_029469	XLOC_029469	lncRNA	132557	133058	-	Potri.008G166300	11475127	11479153	+	4935	downstream
16	TCONS_00061196	XLOC_029469	XLOC_029469	lncRNA	132557	133058	-	Potri.008G167001	11534116	11534953	-	49319	downstream
16	TCONS_00061196	XLOC_029469	XLOC_029469	lncRNA	132557	133058	-	Potri.008G165600	11420089	11421992	+	62096	downstream
16	TCONS_00061196	XLOC_029469	XLOC_029469	lncRNA	132557	133058	-	Potri.008G167200	11547119	11547704	-	62322	downstream
16	TCONS_00061196	XLOC_029469	XLOC_029469	lncRNA	132557	133058	-	Potri.008G166566	11499065	11500126	-	14268	downstream
16	TCONS_00061196	XLOC_029469	XLOC_029469	lncRNA	132557	133058	-	Potri.008G165700	11422804	11425694	-	58394	upstream
16	TCONS_00061196	XLOC_029469	XLOC_029469	lncRNA	132557	133058	-	Potri.008G165950	11440560	11440941	+	43147	downstream
16	TCONS_00061196	XLOC_029469	XLOC_029469	lncRNA	132557	133058	-	Potri.008G165900	11433076	11434144	-	49944	upstream
16	TCONS_00061196	XLOC_029469	XLOC_029469	lncRNA	132557	133058	-	Potri.008G166500	11485582	11486517	-	785	downstream
16	TCONS_00061196	XLOC_029469	XLOC_029469	lncRNA	132557	133058	-	Potri.008G167400	11553437	11560963	+	68640	upstream
16	TCONS_00061196	XLOC_029469	XLOC_029469	lncRNA	132557	133058	-	Potri.008G165200	11390992	11392745	+	91343	downstream
16	TCONS_00061196	XLOC_029469	XLOC_029469	lncRNA	132557	133058	-	Potri.008G166632	11501137	11501731	-	16340	downstream
Chr17	TCONS_00108303	Potri.017G032500	Potri.017G032500;ancestorIdentifier=Potri.017G032500.v3.1	lncRNA	2214597	2229536	+	Potri.017G032400	2223658	2224249	+	-591	sense
Chr17	TCONS_00108303	Potri.017G032500	Potri.017G032500;ancestorIdentifier=Potri.017G032500.v3.1	lncRNA	2214597	2229536	+	Potri.017G032100	2196457	2198098	+	16498	downstream
Chr17	TCONS_00108303	Potri.017G032500	Potri.017G032500;ancestorIdentifier=Potri.017G032500.v3.1	lncRNA	2214597	2229536	+	Potri.017G032733	2243594	2254347	+	14058	upstream
Chr17	TCONS_00108303	Potri.017G032500	Potri.017G032500;ancestorIdentifier=Potri.017G032500.v3.1	lncRNA	2214597	2229536	+	Potri.017G032500	2225207	2226747	+	-1540	sense
Chr17	TCONS_00108303	Potri.017G032500	Potri.017G032500;ancestorIdentifier=Potri.017G032500.v3.1	lncRNA	2214597	2229536	+	Potri.017G033300	2303359	2306773	-	73823	downstream
Chr17	TCONS_00108303	Potri.017G032500	Potri.017G032500;ancestorIdentifier=Potri.017G032500.v3.1	lncRNA	2214597	2229536	+	Potri.017G032200	2204037	2208943	+	5653	downstream
Chr17	TCONS_00108303	Potri.017G032500	Potri.017G032500;ancestorIdentifier=Potri.017G032500.v3.1	lncRNA	2214597	2229536	+	Potri.017G033600	2314072	2325265	+	84536	upstream
Chr17	TCONS_00108303	Potri.017G032500	Potri.017G032500;ancestorIdentifier=Potri.017G032500.v3.1	lncRNA	2214597	2229536	+	Potri.017G032800	2274154	2275361	+	44618	upstream
Chr17	TCONS_00108303	Potri.017G032500	Potri.017G032500;ancestorIdentifier=Potri.017G032500.v3.1	lncRNA	2214597	2229536	+	XLOC_064815	2133224	2134810	-	79786	upstream
Chr17	TCONS_00108303	Potri.017G032500	Potri.017G032500;ancestorIdentifier=Potri.017G032500.v3.1	lncRNA	2214597	2229536	+	Potri.017G035200	2328576	2330893	-	99040	downstream
Chr17	TCONS_00108303	Potri.017G032500	Potri.017G032500;ancestorIdentifier=Potri.017G032500.v3.1	lncRNA	2214597	2229536	+	Potri.017G032000	2182818	2190754	-	23842	upstream
Chr17	TCONS_00108303	Potri.017G032500	Potri.017G032500;ancestorIdentifier=Potri.017G032500.v3.1	lncRNA	2214597	2229536	+	Potri.017G031450	2120976	2124717	+	89879	downstream
Chr17	TCONS_00108303	Potri.017G032500	Potri.017G032500;ancestorIdentifier=Potri.017G032500.v3.1	lncRNA	2214597	2229536	+	Potri.017G032300	2210721	2212259	+	2337	downstream
Chr17	TCONS_00108303	Potri.017G032500	Potri.017G032500;ancestorIdentifier=Potri.017G032500.v3.1	lncRNA	2214597	2229536	+	Potri.017G031400	2116637	2118260	+	96336	downstream
Chr17	TCONS_00108303	Potri.017G032500	Potri.017G032500;ancestorIdentifier=Potri.017G032500.v3.1	lncRNA	2214597	2229536	+	Potri.017G033200	2288630	2302443	+	59094	upstream
Chr17	TCONS_00108303	Potri.017G032500	Potri.017G032500;ancestorIdentifier=Potri.017G032500.v3.1	lncRNA	2214597	2229536	+	Potri.017G031900	2181643	2181856	+	32740	downstream
Chr17	TCONS_00108303	Potri.017G032500	Potri.017G032500;ancestorIdentifier=Potri.017G032500.v3.1	lncRNA	2214597	2229536	+	Potri.017G031700	2164527	2168513	-	46083	upstream
Chr17	TCONS_00108303	Potri.017G032500	Potri.017G032500;ancestorIdentifier=Potri.017G032500.v3.1	lncRNA	2214597	2229536	+	Potri.017G032700	2234412	2235952	+	4876	upstream
Chr17	TCONS_00108303	Potri.017G032500	Potri.017G032500;ancestorIdentifier=Potri.017G032500.v3.1	lncRNA	2214597	2229536	+	Potri.017G032766	2252807	2253476	+	23271	upstream
Chr17	TCONS_00108303	Potri.017G032500	Potri.017G032500;ancestorIdentifier=Potri.017G032500.v3.1	lncRNA	2214597	2229536	+	Potri.017G032600	2232814	2233402	+	3278	upstream
Chr17	TCONS_00108303	Potri.017G032500	Potri.017G032500;ancestorIdentifier=Potri.017G032500.v3.1	lncRNA	2214597	2229536	+	Potri.017G033400	2307357	2310370	+	77821	upstream
Chr17	TCONS_00108303	Potri.017G032500	Potri.017G032500;ancestorIdentifier=Potri.017G032500.v3.1	lncRNA	2214597	2229536	+	Potri.017G031800	2172408	2180343	-	34253	upstream
Chr17	TCONS_00108303	Potri.017G032500	Potri.017G032500;ancestorIdentifier=Potri.017G032500.v3.1	lncRNA	2214597	2229536	+	Potri.017G031600	2140769	2141958	-	72638	upstream
Chr17	TCONS_00108303	Potri.017G032500	Potri.017G032500;ancestorIdentifier=Potri.017G032500.v3.1	lncRNA	2214597	2229536	+	Potri.017G033000	2280732	2282469	+	51196	upstream
Chr18	TCONS_00114013	Potri.018G114801	Potri.018G114801	lncRNA	13133170	13133740	+	Potri.018G116000	13208972	13210411	+	75232	upstream
Chr18	TCONS_00114013	Potri.018G114801	Potri.018G114801	lncRNA	13133170	13133740	+	Potri.018G120000	13196540	13201402	+	62800	upstream
Chr18	TCONS_00114013	Potri.018G114801	Potri.018G114801	lncRNA	13133170	13133740	+	Potri.018G113300	13041525	13044161	-	89008	upstream
Chr18	TCONS_00114013	Potri.018G114801	Potri.018G114801	lncRNA	13133170	13133740	+	Potri.018G114200	13091213	13091678	-	41491	upstream
Chr18	TCONS_00114013	Potri.018G114801	Potri.018G114801	lncRNA	13133170	13133740	+	Potri.018G113901	13077837	13079492	+	53677	downstream
Chr18	TCONS_00114013	Potri.018G114801	Potri.018G114801	lncRNA	13133170	13133740	+	Potri.018G113600	13060120	13064980	-	68189	upstream
Chr18	TCONS_00114013	Potri.018G114801	Potri.018G114801	lncRNA	13133170	13133740	+	Potri.018G114600	13121654	13123808	+	9361	downstream
Chr18	TCONS_00114013	Potri.018G114801	Potri.018G114801	lncRNA	13133170	13133740	+	Potri.018G115000	13143729	13145594	+	9989	upstream
Chr18	TCONS_00114013	Potri.018G114801	Potri.018G114801	lncRNA	13133170	13133740	+	Potri.018G115800	13192782	13194871	-	59042	downstream
Chr18	TCONS_00114013	Potri.018G114801	Potri.018G114801	lncRNA	13133170	13133740	+	Potri.018G115400	13160885	13162255	-	27145	downstream
Chr18	TCONS_00114013	Potri.018G114801	Potri.018G114801	lncRNA	13133170	13133740	+	Potri.018G114100	13085442	13089408	+	43761	downstream
Chr18	TCONS_00114013	Potri.018G114801	Potri.018G114801	lncRNA	13133170	13133740	+	Potri.018G115100	13148327	13151387	-	14587	downstream
Chr18	TCONS_00114013	Potri.018G114801	Potri.018G114801	lncRNA	13133170	13133740	+	Potri.018G113500	13056173	13058147	-	75022	upstream
Chr18	TCONS_00114013	Potri.018G114801	Potri.018G114801	lncRNA	13133170	13133740	+	Potri.018G115601	13183261	13184481	-	49521	downstream
Chr18	TCONS_00114013	Potri.018G114801	Potri.018G114801	lncRNA	13133170	13133740	+	Potri.018G114900	13135354	13139927	+	1614	upstream
Chr18	TCONS_00114013	Potri.018G114801	Potri.018G114801	lncRNA	13133170	13133740	+	Potri.018G115550	13177954	13178457	-	44214	downstream
Chr18	TCONS_00114013	Potri.018G114801	Potri.018G114801	lncRNA	13133170	13133740	+	Potri.018G114801	13133254	13133694	+	-440	sense
Chr18	TCONS_00114013	Potri.018G114801	Potri.018G114801	lncRNA	13133170	13133740	+	Potri.018G114500	13118176	13119031	+	14138	downstream
Chr18	TCONS_00114013	Potri.018G114801	Potri.018G114801	lncRNA	13133170	13133740	+	Potri.018G113700	13071638	13071986	+	61183	downstream
Chr18	TCONS_00114013	Potri.018G114801	Potri.018G114801	lncRNA	13133170	13133740	+	Potri.018G120200	13217303	13221909	+	83563	upstream
Chr18	TCONS_00114013	Potri.018G114801	Potri.018G114801	lncRNA	13133170	13133740	+	Potri.018G120300	13224850	13225180	+	91110	upstream
Chr18	TCONS_00114013	Potri.018G114801	Potri.018G114801	lncRNA	13133170	13133740	+	Potri.018G113400	13047554	13054401	-	78768	upstream
Chr18	TCONS_00114013	Potri.018G114801	Potri.018G114801	lncRNA	13133170	13133740	+	Potri.018G115500	13164767	13172581	-	31027	downstream
Chr18	TCONS_00114013	Potri.018G114801	Potri.018G114801	lncRNA	13133170	13133740	+	Potri.018G114300	13093180	13099494	-	33675	upstream
Chr18	TCONS_00114013	Potri.018G114801	Potri.018G114801	lncRNA	13133170	13133740	+	Potri.018G115200	13155904	13158484	+	22164	upstream
Chr18	TCONS_00114013	Potri.018G114801	Potri.018G114801	lncRNA	13133170	13133740	+	Potri.018G113200	13034616	13036231	-	96938	upstream
Chr18	TCONS_00114013	Potri.018G114801	Potri.018G114801	lncRNA	13133170	13133740	+	Potri.018G114401	13111811	13112258	-	20911	upstream
Chr18	TCONS_00114013	Potri.018G114801	Potri.018G114801	lncRNA	13133170	13133740	+	Potri.018G114700	13124325	13128771	-	4398	upstream
Chr01	TCONS_00013580	Potri.001G426030	Potri.001G426030	lncRNA	45721951	45876559	-	Potri.001G432960	45843013	45843220	-	-207	sense
Chr01	TCONS_00013580	Potri.001G426030	Potri.001G426030	lncRNA	45721951	45876559	-	Potri.001G432400	45794680	45797160	+	-2480	antisense
Chr01	TCONS_00013580	Potri.001G426030	Potri.001G426030	lncRNA	45721951	45876559	-	Potri.001G425600	45628879	45629224	-	92726	upstream
Chr01	TCONS_00013580	Potri.001G426030	Potri.001G426030	lncRNA	45721951	45876559	-	Potri.001G433100	45848633	45851015	+	-2382	antisense
Chr01	TCONS_00013580	Potri.001G426030	Potri.001G426030	lncRNA	45721951	45876559	-	Potri.001G432820	45821238	45822966	+	-1728	antisense
Chr01	TCONS_00013580	Potri.001G426030	Potri.001G426030	lncRNA	45721951	45876559	-	Potri.001G433800	45921524	45922472	+	44965	upstream
Chr01	TCONS_00013580	Potri.001G426030	Potri.001G426030	lncRNA	45721951	45876559	-	Potri.001G434000	45941555	45947557	-	64996	downstream
Chr01	TCONS_00013580	Potri.001G426030	Potri.001G426030	lncRNA	45721951	45876559	-	Potri.001G432366	45772886	45780276	-	-7390	sense
Chr01	TCONS_00013580	Potri.001G426030	Potri.001G426030	lncRNA	45721951	45876559	-	Potri.001G426030	45722385	45726787	-	-4402	sense
Chr01	TCONS_00013580	Potri.001G426030	Potri.001G426030	lncRNA	45721951	45876559	-	Potri.001G426260	45730313	45730469	-	-156	sense
Chr01	TCONS_00013580	Potri.001G426030	Potri.001G426030	lncRNA	45721951	45876559	-	Potri.001G425800	45646459	45647987	+	73963	downstream
Chr01	TCONS_00013580	Potri.001G426030	Potri.001G426030	lncRNA	45721951	45876559	-	Potri.001G434200	45970676	45971318	-	94117	downstream
Chr01	TCONS_00013580	Potri.001G426030	Potri.001G426030	lncRNA	45721951	45876559	-	Potri.001G432680	45818651	45819941	-	-846	sense
Chr01	TCONS_00013580	Potri.001G426030	Potri.001G426030	lncRNA	45721951	45876559	-	Potri.001G433466	45876949	45882753	-	390	downstream
Chr01	TCONS_00013580	Potri.001G426030	Potri.001G426030	lncRNA	45721951	45876559	-	Potri.001G433700	45904144	45906211	-	27585	downstream
Chr01	TCONS_00013580	Potri.001G426030	Potri.001G426030	lncRNA	45721951	45876559	-	Potri.001G432540	45805662	45815739	-	-10077	sense
Chr01	TCONS_00013580	Potri.001G426030	Potri.001G426030	lncRNA	45721951	45876559	-	Potri.001G432200	45754895	45755414	-	-519	sense
Chr01	TCONS_00013580	Potri.001G426030	Potri.001G426030	lncRNA	45721951	45876559	-	Potri.001G432333	45768975	45769847	-	-872	sense
Chr01	TCONS_00013580	Potri.001G426030	Potri.001G426030	lncRNA	45721951	45876559	-	Potri.001G425500	45619131	45624049	-	97901	upstream
Chr01	TCONS_00013580	Potri.001G426030	Potri.001G426030	lncRNA	45721951	45876559	-	Potri.001G434101	45958515	45958824	-	81956	downstream
Chr01	TCONS_00013585	Potri.001G432200	Potri.001G432200;ancestorIdentifier=Potri.001G432200.v3.1	lncRNA	45733385	45760583	-	Potri.001G432960	45843013	45843220	-	82430	downstream
Chr01	TCONS_00013585	Potri.001G432200	Potri.001G432200;ancestorIdentifier=Potri.001G432200.v3.1	lncRNA	45733385	45760583	-	Potri.001G432400	45794680	45797160	+	34097	upstream
Chr01	TCONS_00013585	Potri.001G432200	Potri.001G432200;ancestorIdentifier=Potri.001G432200.v3.1	lncRNA	45733385	45760583	-	Potri.001G433100	45848633	45851015	+	88050	upstream
Chr01	TCONS_00013585	Potri.001G432200	Potri.001G432200;ancestorIdentifier=Potri.001G432200.v3.1	lncRNA	45733385	45760583	-	Potri.001G432820	45821238	45822966	+	60655	upstream
Chr01	TCONS_00013585	Potri.001G432200	Potri.001G432200;ancestorIdentifier=Potri.001G432200.v3.1	lncRNA	45733385	45760583	-	Potri.001G432366	45772886	45780276	-	12303	downstream
Chr01	TCONS_00013585	Potri.001G432200	Potri.001G432200;ancestorIdentifier=Potri.001G432200.v3.1	lncRNA	45733385	45760583	-	Potri.001G426030	45722385	45726787	-	6597	upstream
Chr01	TCONS_00013585	Potri.001G432200	Potri.001G432200;ancestorIdentifier=Potri.001G432200.v3.1	lncRNA	45733385	45760583	-	Potri.001G426260	45730313	45730469	-	2915	upstream
Chr01	TCONS_00013585	Potri.001G432200	Potri.001G432200;ancestorIdentifier=Potri.001G432200.v3.1	lncRNA	45733385	45760583	-	Potri.001G425800	45646459	45647987	+	85397	downstream
Chr01	TCONS_00013585	Potri.001G432200	Potri.001G432200;ancestorIdentifier=Potri.001G432200.v3.1	lncRNA	45733385	45760583	-	Potri.001G432680	45818651	45819941	-	58068	downstream
Chr01	TCONS_00013585	Potri.001G432200	Potri.001G432200;ancestorIdentifier=Potri.001G432200.v3.1	lncRNA	45733385	45760583	-	Potri.001G432540	45805662	45815739	-	45079	downstream
Chr01	TCONS_00013585	Potri.001G432200	Potri.001G432200;ancestorIdentifier=Potri.001G432200.v3.1	lncRNA	45733385	45760583	-	Potri.001G432200	45754895	45755414	-	-519	sense
Chr01	TCONS_00013585	Potri.001G432200	Potri.001G432200;ancestorIdentifier=Potri.001G432200.v3.1	lncRNA	45733385	45760583	-	Potri.001G432333	45768975	45769847	-	8392	downstream
Chr05	TCONS_00042695	Potri.005G123600	Potri.005G123600;ancestorIdentifier=Potri.005G123600.v3.1	lncRNA	9171902	9174139	-	Potri.005G124000	9213913	9218624	-	39774	downstream
Chr05	TCONS_00042695	Potri.005G123600	Potri.005G123600;ancestorIdentifier=Potri.005G123600.v3.1	lncRNA	9171902	9174139	-	Potri.005G124100	9234990	9238368	-	60851	downstream
Chr05	TCONS_00042695	Potri.005G123600	Potri.005G123600;ancestorIdentifier=Potri.005G123600.v3.1	lncRNA	9171902	9174139	-	Potri.005G123850	9198155	9198359	-	24016	downstream
Chr05	TCONS_00042695	Potri.005G123600	Potri.005G123600;ancestorIdentifier=Potri.005G123600.v3.1	lncRNA	9171902	9174139	-	Potri.005G124300	9253653	9258135	-	79514	downstream
Chr05	TCONS_00042695	Potri.005G123600	Potri.005G123600;ancestorIdentifier=Potri.005G123600.v3.1	lncRNA	9171902	9174139	-	Potri.005G124200	9242748	9246484	-	68609	downstream
Chr05	TCONS_00042695	Potri.005G123600	Potri.005G123600;ancestorIdentifier=Potri.005G123600.v3.1	lncRNA	9171902	9174139	-	Potri.005G123600	9171901	9172123	-	-222	sense
Chr05	TCONS_00042695	Potri.005G123600	Potri.005G123600;ancestorIdentifier=Potri.005G123600.v3.1	lncRNA	9171902	9174139	-	Potri.005G124400	9266646	9270052	-	92507	downstream
Chr05	TCONS_00042695	Potri.005G123600	Potri.005G123600;ancestorIdentifier=Potri.005G123600.v3.1	lncRNA	9171902	9174139	-	Potri.005G124500	9271832	9273664	-	97693	downstream
Chr05	TCONS_00042695	Potri.005G123600	Potri.005G123600;ancestorIdentifier=Potri.005G123600.v3.1	lncRNA	9171902	9174139	-	Potri.005G122900	9118740	9120588	-	51313	upstream
Chr05	TCONS_00042695	Potri.005G123600	Potri.005G123600;ancestorIdentifier=Potri.005G123600.v3.1	lncRNA	9171902	9174139	-	Potri.005G122600	9081212	9083255	-	88646	upstream
Chr05	TCONS_00042695	Potri.005G123600	Potri.005G123600;ancestorIdentifier=Potri.005G123600.v3.1	lncRNA	9171902	9174139	-	Potri.005G122700	9090240	9091124	-	80777	upstream
Chr05	TCONS_00042695	Potri.005G123600	Potri.005G123600;ancestorIdentifier=Potri.005G123600.v3.1	lncRNA	9171902	9174139	-	Potri.005G123900	9200921	9207159	-	26782	downstream
Chr05	TCONS_00042695	Potri.005G123600	Potri.005G123600;ancestorIdentifier=Potri.005G123600.v3.1	lncRNA	9171902	9174139	-	Potri.005G123800	9184133	9185903	-	9994	downstream
Chr05	TCONS_00042695	Potri.005G123600	Potri.005G123600;ancestorIdentifier=Potri.005G123600.v3.1	lncRNA	9171902	9174139	-	Potri.005G123200	9146784	9148406	-	23495	upstream
Chr05	TCONS_00042695	Potri.005G123600	Potri.005G123600;ancestorIdentifier=Potri.005G123600.v3.1	lncRNA	9171902	9174139	-	Potri.005G122550	9080102	9080901	+	91000	downstream
Chr05	TCONS_00042695	Potri.005G123600	Potri.005G123600;ancestorIdentifier=Potri.005G123600.v3.1	lncRNA	9171902	9174139	-	Potri.005G123402	9162377	9162680	-	9221	upstream
Chr05	TCONS_00042695	Potri.005G123600	Potri.005G123600;ancestorIdentifier=Potri.005G123600.v3.1	lncRNA	9171902	9174139	-	Potri.005G123100	9141965	9144017	+	27884	downstream
Chr05	TCONS_00042695	Potri.005G123600	Potri.005G123600;ancestorIdentifier=Potri.005G123600.v3.1	lncRNA	9171902	9174139	-	Potri.005G123000	9128699	9136029	-	35872	upstream
Chr05	TCONS_00042695	Potri.005G123600	Potri.005G123600;ancestorIdentifier=Potri.005G123600.v3.1	lncRNA	9171902	9174139	-	Potri.005G122800	9111366	9112344	-	59557	upstream
Chr19	TCONS_00117281	Potri.019G014310	Potri.019G014310	lncRNA	1867429	1914378	+	Potri.019G014000	1822893	1828125	+	39303	downstream
Chr19	TCONS_00117281	Potri.019G014310	Potri.019G014310	lncRNA	1867429	1914378	+	Potri.019G013800	1806724	1817779	+	49649	downstream
Chr19	TCONS_00117281	Potri.019G014310	Potri.019G014310	lncRNA	1867429	1914378	+	Potri.019G013900	1819982	1821224	-	46204	upstream
Chr19	TCONS_00117281	Potri.019G014310	Potri.019G014310	lncRNA	1867429	1914378	+	Potri.019G013100	1780427	1785188	+	82240	downstream
Chr19	TCONS_00117281	Potri.019G014310	Potri.019G014310	lncRNA	1867429	1914378	+	Potri.019G013302	1791344	1792023	+	75405	downstream
Chr19	TCONS_00117281	Potri.019G014310	Potri.019G014310	lncRNA	1867429	1914378	+	Potri.019G013300	1786250	1786628	-	80800	upstream
Chr19	TCONS_00117281	Potri.019G014310	Potri.019G014310	lncRNA	1867429	1914378	+	Potri.019G014326	2010968	2013764	+	96590	upstream
Chr19	TCONS_00117281	Potri.019G014310	Potri.019G014310	lncRNA	1867429	1914378	+	Potri.019G014318	1934038	1935721	+	19660	upstream
Chr19	TCONS_00117281	Potri.019G014310	Potri.019G014310	lncRNA	1867429	1914378	+	Potri.019G014308	1888829	1892225	+	-3396	sense
Chr19	TCONS_00117281	Potri.019G014310	Potri.019G014310	lncRNA	1867429	1914378	+	Potri.019G014312	1921979	1925384	+	7601	upstream
Chr19	TCONS_00117281	Potri.019G014310	Potri.019G014310	lncRNA	1867429	1914378	+	Potri.019G014324	1975533	1980568	+	61155	upstream
Chr19	TCONS_00117281	Potri.019G014310	Potri.019G014310	lncRNA	1867429	1914378	+	Potri.019G014314	1930691	1931079	+	16313	upstream
Chr19	TCONS_00117281	Potri.019G014310	Potri.019G014310	lncRNA	1867429	1914378	+	Potri.019G014320	1956476	1958054	+	42098	upstream
Chr19	TCONS_00117281	Potri.019G014310	Potri.019G014310	lncRNA	1867429	1914378	+	Potri.019G014316	1933057	1933420	+	18679	upstream
Chr19	TCONS_00117281	Potri.019G014310	Potri.019G014310	lncRNA	1867429	1914378	+	Potri.019G014100	1834919	1836502	+	30926	downstream
Chr19	TCONS_00117281	Potri.019G014310	Potri.019G014310	lncRNA	1867429	1914378	+	Potri.019G014322	1964259	1969312	+	49881	upstream
Chr19	TCONS_00117281	Potri.019G014310	Potri.019G014310	lncRNA	1867429	1914378	+	Potri.019G013750	1797156	1797537	-	69891	upstream
Chr19	TCONS_00117281	Potri.019G014310	Potri.019G014310	lncRNA	1867429	1914378	+	Potri.019G014304	1868214	1871634	+	-3420	sense
Chr19	TCONS_00117281	Potri.019G014310	Potri.019G014310	lncRNA	1867429	1914378	+	Potri.019G014306	1877896	1878616	-	-720	antisense
Chr19	TCONS_00117281	Potri.019G014310	Potri.019G014310	lncRNA	1867429	1914378	+	Potri.019G014310	1896204	1896647	+	-443	sense
Chr19	TCONS_00117281	Potri.019G014310	Potri.019G014310	lncRNA	1867429	1914378	+	Potri.019G014300	1850421	1853681	+	13747	downstream
Chr19	TCONS_00117281	Potri.019G014310	Potri.019G014310	lncRNA	1867429	1914378	+	Potri.019G014302	1857996	1858995	-	8433	upstream
Chr19	TCONS_00117281	Potri.019G014310	Potri.019G014310	lncRNA	1867429	1914378	+	Potri.019G014200	1839471	1846704	+	20724	downstream
Chr10	TCONS_00073486	XLOC_043370	XLOC_043370	lncRNA	17400462	17400835	+	Potri.010G172600	17367475	17369731	+	30730	downstream
Chr10	TCONS_00073486	XLOC_043370	XLOC_043370	lncRNA	17400462	17400835	+	Potri.010G171800	17314447	17315241	+	85220	downstream
Chr10	TCONS_00073486	XLOC_043370	XLOC_043370	lncRNA	17400462	17400835	+	Potri.010G172500	17354495	17363753	-	36708	upstream
Chr10	TCONS_00073486	XLOC_043370	XLOC_043370	lncRNA	17400462	17400835	+	Potri.010G173400	17434308	17436831	-	33473	downstream
Chr10	TCONS_00073486	XLOC_043370	XLOC_043370	lncRNA	17400462	17400835	+	Potri.010G173900	17455291	17459315	-	54456	downstream
Chr10	TCONS_00073486	XLOC_043370	XLOC_043370	lncRNA	17400462	17400835	+	Potri.010G173000	17403697	17404617	+	2862	upstream
Chr10	TCONS_00073486	XLOC_043370	XLOC_043370	lncRNA	17400462	17400835	+	Potri.010G171600	17306029	17308971	+	91490	downstream
Chr10	TCONS_00073486	XLOC_043370	XLOC_043370	lncRNA	17400462	17400835	+	Potri.010G172100	17324982	17327102	+	73359	downstream
Chr10	TCONS_00073486	XLOC_043370	XLOC_043370	lncRNA	17400462	17400835	+	Potri.010G173300	17429146	17430793	+	28311	upstream
Chr10	TCONS_00073486	XLOC_043370	XLOC_043370	lncRNA	17400462	17400835	+	Potri.010G171700	17311383	17313627	+	86834	downstream
Chr10	TCONS_00073486	XLOC_043370	XLOC_043370	lncRNA	17400462	17400835	+	Potri.010G172900	17390345	17397869	+	2592	downstream
Chr10	TCONS_00073486	XLOC_043370	XLOC_043370	lncRNA	17400462	17400835	+	Potri.010G171500	17300046	17303304	+	97157	downstream
Chr10	TCONS_00073486	XLOC_043370	XLOC_043370	lncRNA	17400462	17400835	+	Potri.010G173500	17439518	17441292	+	38683	upstream
Chr10	TCONS_00073486	XLOC_043370	XLOC_043370	lncRNA	17400462	17400835	+	Potri.010G174200	17496384	17499170	-	95549	downstream
Chr10	TCONS_00073486	XLOC_043370	XLOC_043370	lncRNA	17400462	17400835	+	Potri.010G173800	17451509	17455017	+	50674	upstream
Chr10	TCONS_00073486	XLOC_043370	XLOC_043370	lncRNA	17400462	17400835	+	Potri.010G173600	17443336	17446659	+	42501	upstream
Chr10	TCONS_00073486	XLOC_043370	XLOC_043370	lncRNA	17400462	17400835	+	Potri.010G173100	17412581	17415824	+	11746	upstream
Chr10	TCONS_00073486	XLOC_043370	XLOC_043370	lncRNA	17400462	17400835	+	Potri.010G172700	17370841	17372765	+	27696	downstream
Chr10	TCONS_00073486	XLOC_043370	XLOC_043370	lncRNA	17400462	17400835	+	Potri.010G172300	17329759	17336101	-	64360	upstream
Chr10	TCONS_00073486	XLOC_043370	XLOC_043370	lncRNA	17400462	17400835	+	Potri.010G174000	17470843	17479233	+	70008	upstream
Chr10	TCONS_00073486	XLOC_043370	XLOC_043370	lncRNA	17400462	17400835	+	Potri.010G172400	17346457	17351973	+	48488	downstream
Chr10	TCONS_00073486	XLOC_043370	XLOC_043370	lncRNA	17400462	17400835	+	Potri.010G174100	17486086	17488020	+	85251	upstream
Chr10	TCONS_00073486	XLOC_043370	XLOC_043370	lncRNA	17400462	17400835	+	Potri.010G173200	17416852	17425188	-	16017	downstream
Chr10	TCONS_00073486	XLOC_043370	XLOC_043370	lncRNA	17400462	17400835	+	Potri.010G173050	17406067	17406508	-	5232	downstream
Chr10	TCONS_00073486	XLOC_043370	XLOC_043370	lncRNA	17400462	17400835	+	Potri.010G172800	17380342	17385667	+	14794	downstream
Chr10	TCONS_00071430	XLOC_042137	XLOC_042137	lncRNA	7544006	7550451	+	Potri.010G043500	7530863	7540616	+	3389	downstream
Chr10	TCONS_00071430	XLOC_042137	XLOC_042137	lncRNA	7544006	7550451	+	Potri.010G042900	7476695	7477922	+	66083	downstream
Chr10	TCONS_00071430	XLOC_042137	XLOC_042137	lncRNA	7544006	7550451	+	Potri.010G044200	7594745	7595488	-	44294	downstream
Chr10	TCONS_00071430	XLOC_042137	XLOC_042137	lncRNA	7544006	7550451	+	Potri.010G044100	7579506	7594148	+	29055	upstream
Chr10	TCONS_00071430	XLOC_042137	XLOC_042137	lncRNA	7544006	7550451	+	Potri.010G043700	7544097	7546833	-	-2736	antisense
Chr10	TCONS_00071430	XLOC_042137	XLOC_042137	lncRNA	7544006	7550451	+	Potri.010G044300	7611353	7615066	+	60902	upstream
Chr10	TCONS_00071430	XLOC_042137	XLOC_042137	lncRNA	7544006	7550451	+	Potri.010G044400	7634728	7638046	+	84277	upstream
Chr10	TCONS_00071430	XLOC_042137	XLOC_042137	lncRNA	7544006	7550451	+	Potri.010G043800	7550059	7552810	-	-392	antisense
Chr10	TCONS_00071430	XLOC_042137	XLOC_042137	lncRNA	7544006	7550451	+	Potri.010G042700	7444543	7447652	+	96353	downstream
Chr10	TCONS_00071430	XLOC_042137	XLOC_042137	lncRNA	7544006	7550451	+	Potri.010G044001	7569057	7572242	+	18606	upstream
Chr10	TCONS_00071430	XLOC_042137	XLOC_042137	lncRNA	7544006	7550451	+	Potri.010G044601	7649814	7651146	-	99363	downstream
Chr10	TCONS_00071430	XLOC_042137	XLOC_042137	lncRNA	7544006	7550451	+	Potri.010G044500	7646105	7649140	+	95654	upstream
Chr10	TCONS_00071430	XLOC_042137	XLOC_042137	lncRNA	7544006	7550451	+	Potri.010G043200	7494223	7499562	+	44443	downstream
Chr10	TCONS_00071430	XLOC_042137	XLOC_042137	lncRNA	7544006	7550451	+	Potri.010G043300	7503384	7506871	+	37134	downstream
Chr10	TCONS_00071430	XLOC_042137	XLOC_042137	lncRNA	7544006	7550451	+	Potri.010G043900	7555649	7558739	-	5198	downstream
Chr10	TCONS_00071430	XLOC_042137	XLOC_042137	lncRNA	7544006	7550451	+	Potri.010G043601	7542048	7542307	+	1698	downstream
Chr15	TCONS_00102856	XLOC_060395	XLOC_060395	lncRNA	11104026	11105036	-	Potri.015G086600	11070530	11074000	-	30025	upstream
Chr15	TCONS_00102856	XLOC_060395	XLOC_060395	lncRNA	11104026	11105036	-	Potri.015G087400	11115143	11116719	+	10107	upstream
Chr15	TCONS_00102856	XLOC_060395	XLOC_060395	lncRNA	11104026	11105036	-	Potri.015G088200	11174795	11180373	+	69759	upstream
Chr15	TCONS_00102856	XLOC_060395	XLOC_060395	lncRNA	11104026	11105036	-	Potri.015G088350	11189882	11190354	+	84846	upstream
Chr15	TCONS_00102856	XLOC_060395	XLOC_060395	lncRNA	11104026	11105036	-	Potri.015G086200	11052004	11054169	+	49856	downstream
Chr15	TCONS_00102856	XLOC_060395	XLOC_060395	lncRNA	11104026	11105036	-	Potri.015G088600	11204522	11207110	+	99486	upstream
Chr15	TCONS_00102856	XLOC_060395	XLOC_060395	lncRNA	11104026	11105036	-	Potri.015G085800	11024353	11026151	+	77874	downstream
Chr15	TCONS_00102856	XLOC_060395	XLOC_060395	lncRNA	11104026	11105036	-	Potri.015G088100	11169076	11173254	+	64040	upstream
Chr15	TCONS_00102856	XLOC_060395	XLOC_060395	lncRNA	11104026	11105036	-	Potri.015G086900	11082496	11084023	-	20002	upstream
Chr15	TCONS_00102856	XLOC_060395	XLOC_060395	lncRNA	11104026	11105036	-	Potri.015G086100	11042194	11046005	-	58020	upstream
Chr15	TCONS_00102856	XLOC_060395	XLOC_060395	lncRNA	11104026	11105036	-	Potri.015G086400	11060618	11064541	+	39484	downstream
Chr15	TCONS_00102856	XLOC_060395	XLOC_060395	lncRNA	11104026	11105036	-	Potri.015G086800	11077729	11079622	+	24403	downstream
Chr15	TCONS_00102856	XLOC_060395	XLOC_060395	lncRNA	11104026	11105036	-	Potri.015G088300	11182481	11186239	+	77445	upstream
Chr15	TCONS_00102856	XLOC_060395	XLOC_060395	lncRNA	11104026	11105036	-	Potri.015G086500	11066408	11069021	+	35004	downstream
Chr15	TCONS_00102856	XLOC_060395	XLOC_060395	lncRNA	11104026	11105036	-	Potri.015G087301	11110299	11112751	+	5263	upstream
Chr15	TCONS_00102856	XLOC_060395	XLOC_060395	lncRNA	11104026	11105036	-	Potri.015G087500	11118325	11119860	+	13289	upstream
Chr15	TCONS_00102856	XLOC_060395	XLOC_060395	lncRNA	11104026	11105036	-	Potri.015G087900	11159171	11161990	+	54135	upstream
Chr15	TCONS_00102856	XLOC_060395	XLOC_060395	lncRNA	11104026	11105036	-	Potri.015G087800	11144261	11145941	-	39225	downstream
Chr15	TCONS_00102856	XLOC_060395	XLOC_060395	lncRNA	11104026	11105036	-	Potri.015G087100	11101493	11104930	+	-905	antisense
Chr15	TCONS_00102856	XLOC_060395	XLOC_060395	lncRNA	11104026	11105036	-	Potri.015G085600	11007790	11009407	-	94618	upstream
Chr15	TCONS_00102856	XLOC_060395	XLOC_060395	lncRNA	11104026	11105036	-	Potri.015G085700	11016708	11019955	-	84070	upstream
Chr15	TCONS_00102856	XLOC_060395	XLOC_060395	lncRNA	11104026	11105036	-	Potri.015G087000	11089326	11091374	-	12651	upstream
Chr15	TCONS_00102856	XLOC_060395	XLOC_060395	lncRNA	11104026	11105036	-	Potri.015G086000	11035676	11037329	+	66696	downstream
Chr15	TCONS_00102856	XLOC_060395	XLOC_060395	lncRNA	11104026	11105036	-	Potri.015G088400	11192777	11193542	+	87741	upstream
Chr15	TCONS_00102856	XLOC_060395	XLOC_060395	lncRNA	11104026	11105036	-	Potri.015G088500	11197494	11201419	-	92458	downstream
Chr15	TCONS_00102856	XLOC_060395	XLOC_060395	lncRNA	11104026	11105036	-	Potri.015G087200	11105854	11109067	+	818	upstream
Chr15	TCONS_00102856	XLOC_060395	XLOC_060395	lncRNA	11104026	11105036	-	Potri.015G087700	11126563	11129678	-	21527	downstream
Chr15	TCONS_00102856	XLOC_060395	XLOC_060395	lncRNA	11104026	11105036	-	Potri.015G087600	11120298	11120937	-	15262	downstream
Chr16	TCONS_00107157	XLOC_062940	XLOC_062940	lncRNA	7840859	7842428	-	Potri.016G092700	7731450	7743316	-	97542	upstream
Chr16	TCONS_00107157	XLOC_062940	XLOC_062940	lncRNA	7840859	7842428	-	Potri.016G093100	7922454	7923855	-	80026	downstream
Chr16	TCONS_00107157	XLOC_062940	XLOC_062940	lncRNA	7840859	7842428	-	Potri.016G093000	7843266	7844301	-	838	downstream
Chr08	TCONS_00062332	Potri.008G011620	Potri.008G011620;ancestorIdentifier=Potri.008G011620.v3.1	lncRNA	591113	592173	-	XLOC_036641	586624	590256	-	856	upstream
Chr08	TCONS_00062332	Potri.008G011620	Potri.008G011620;ancestorIdentifier=Potri.008G011620.v3.1	lncRNA	591113	592173	-	Potri.008G013400	670718	671273	+	78545	upstream
Chr08	TCONS_00062332	Potri.008G011620	Potri.008G011620;ancestorIdentifier=Potri.008G011620.v3.1	lncRNA	591113	592173	-	Potri.008G013200	663355	663553	-	71182	downstream
Chr08	TCONS_00062332	Potri.008G011620	Potri.008G011620;ancestorIdentifier=Potri.008G011620.v3.1	lncRNA	591113	592173	-	Potri.008G012000	607022	611219	-	14849	downstream
Chr08	TCONS_00062332	Potri.008G011620	Potri.008G011620;ancestorIdentifier=Potri.008G011620.v3.1	lncRNA	591113	592173	-	Potri.008G012400	629883	633045	-	37710	downstream
Chr08	TCONS_00062332	Potri.008G011620	Potri.008G011620;ancestorIdentifier=Potri.008G011620.v3.1	lncRNA	591113	592173	-	Potri.008G010800	535738	537805	-	53307	upstream
Chr08	TCONS_00062332	Potri.008G011620	Potri.008G011620;ancestorIdentifier=Potri.008G011620.v3.1	lncRNA	591113	592173	-	Potri.008G012250	622337	624547	-	30164	downstream
Chr08	TCONS_00062332	Potri.008G011620	Potri.008G011620;ancestorIdentifier=Potri.008G011620.v3.1	lncRNA	591113	592173	-	Potri.008G010600	524377	528746	+	62366	downstream
Chr08	TCONS_00062332	Potri.008G011620	Potri.008G011620;ancestorIdentifier=Potri.008G011620.v3.1	lncRNA	591113	592173	-	Potri.008G012800	656019	657770	+	63846	upstream
Chr08	TCONS_00062332	Potri.008G011620	Potri.008G011620;ancestorIdentifier=Potri.008G011620.v3.1	lncRNA	591113	592173	-	Potri.008G011461	572979	573409	+	17703	downstream
Chr08	TCONS_00062332	Potri.008G011620	Potri.008G011620;ancestorIdentifier=Potri.008G011620.v3.1	lncRNA	591113	592173	-	Potri.008G010400	502697	505896	+	85216	downstream
Chr08	TCONS_00062332	Potri.008G011620	Potri.008G011620;ancestorIdentifier=Potri.008G011620.v3.1	lncRNA	591113	592173	-	Potri.008G012050	613380	613464	-	21207	downstream
Chr08	TCONS_00062332	Potri.008G011620	Potri.008G011620;ancestorIdentifier=Potri.008G011620.v3.1	lncRNA	591113	592173	-	Potri.008G012600	639460	651118	+	47287	upstream
Chr08	TCONS_00062332	Potri.008G011620	Potri.008G011620;ancestorIdentifier=Potri.008G011620.v3.1	lncRNA	591113	592173	-	Potri.008G011800	595405	599283	-	3232	downstream
Chr08	TCONS_00062332	Potri.008G011620	Potri.008G011620;ancestorIdentifier=Potri.008G011620.v3.1	lncRNA	591113	592173	-	Potri.008G011900	601480	605669	-	9307	downstream
Chr08	TCONS_00062332	Potri.008G011620	Potri.008G011620;ancestorIdentifier=Potri.008G011620.v3.1	lncRNA	591113	592173	-	Potri.008G011620	591565	591754	-	-189	sense
Chr08	TCONS_00062332	Potri.008G011620	Potri.008G011620;ancestorIdentifier=Potri.008G011620.v3.1	lncRNA	591113	592173	-	Potri.008G011000	547358	550592	+	40520	downstream
Chr08	TCONS_00062332	Potri.008G011620	Potri.008G011620;ancestorIdentifier=Potri.008G011620.v3.1	lncRNA	591113	592173	-	Potri.008G011100	552570	556714	+	34398	downstream
Chr08	TCONS_00062332	Potri.008G011620	Potri.008G011620;ancestorIdentifier=Potri.008G011620.v3.1	lncRNA	591113	592173	-	Potri.008G011380	570315	570576	+	20536	downstream
Chr08	TCONS_00062332	Potri.008G011620	Potri.008G011620;ancestorIdentifier=Potri.008G011620.v3.1	lncRNA	591113	592173	-	Potri.008G012700	652320	653226	+	60147	upstream
Chr08	TCONS_00062332	Potri.008G011620	Potri.008G011620;ancestorIdentifier=Potri.008G011620.v3.1	lncRNA	591113	592173	-	Potri.008G012500	634795	636711	+	42622	upstream
Chr08	TCONS_00062332	Potri.008G011620	Potri.008G011620;ancestorIdentifier=Potri.008G011620.v3.1	lncRNA	591113	592173	-	Potri.008G010300	499660	501437	+	89675	downstream
Chr08	TCONS_00062332	Potri.008G011620	Potri.008G011620;ancestorIdentifier=Potri.008G011620.v3.1	lncRNA	591113	592173	-	Potri.008G011300	568166	570155	+	20957	downstream
Chr08	TCONS_00062332	Potri.008G011620	Potri.008G011620;ancestorIdentifier=Potri.008G011620.v3.1	lncRNA	591113	592173	-	Potri.008G013700	684707	687514	-	92534	downstream
Chr08	TCONS_00062332	Potri.008G011620	Potri.008G011620;ancestorIdentifier=Potri.008G011620.v3.1	lncRNA	591113	592173	-	Potri.008G010201	494225	496127	+	94985	downstream
Chr08	TCONS_00062332	Potri.008G011620	Potri.008G011620;ancestorIdentifier=Potri.008G011620.v3.1	lncRNA	591113	592173	-	Potri.008G012100	616054	619241	+	23881	upstream
Chr08	TCONS_00062332	Potri.008G011620	Potri.008G011620;ancestorIdentifier=Potri.008G011620.v3.1	lncRNA	591113	592173	-	Potri.008G010700	530204	532002	-	59110	upstream
Chr08	TCONS_00062332	Potri.008G011620	Potri.008G011620;ancestorIdentifier=Potri.008G011620.v3.1	lncRNA	591113	592173	-	Potri.008G013300	665653	668320	+	73480	upstream
Chr08	TCONS_00062332	Potri.008G011620	Potri.008G011620;ancestorIdentifier=Potri.008G011620.v3.1	lncRNA	591113	592173	-	Potri.008G013500	672964	678374	-	80791	downstream
Chr08	TCONS_00062332	Potri.008G011620	Potri.008G011620;ancestorIdentifier=Potri.008G011620.v3.1	lncRNA	591113	592173	-	Potri.008G013800	690726	692004	+	98553	upstream
Chr08	TCONS_00062332	Potri.008G011620	Potri.008G011620;ancestorIdentifier=Potri.008G011620.v3.1	lncRNA	591113	592173	-	XLOC_034482	626062	628108	+	33889	upstream
Chr08	TCONS_00062332	Potri.008G011620	Potri.008G011620;ancestorIdentifier=Potri.008G011620.v3.1	lncRNA	591113	592173	-	Potri.008G013100	661099	662034	+	68926	upstream
Chr08	TCONS_00062332	Potri.008G011620	Potri.008G011620;ancestorIdentifier=Potri.008G011620.v3.1	lncRNA	591113	592173	-	Potri.008G010100	490021	491468	-	99644	upstream
Chr08	TCONS_00062332	Potri.008G011620	Potri.008G011620;ancestorIdentifier=Potri.008G011620.v3.1	lncRNA	591113	592173	-	Potri.008G011200	557038	558884	-	32228	upstream
Chr08	TCONS_00062332	Potri.008G011620	Potri.008G011620;ancestorIdentifier=Potri.008G011620.v3.1	lncRNA	591113	592173	-	Potri.008G010900	540611	544044	+	47068	downstream
Chr08	TCONS_00062332	Potri.008G011620	Potri.008G011620;ancestorIdentifier=Potri.008G011620.v3.1	lncRNA	591113	592173	-	Potri.008G011541	582482	585955	+	5157	downstream
Chr08	TCONS_00062332	Potri.008G011620	Potri.008G011620;ancestorIdentifier=Potri.008G011620.v3.1	lncRNA	591113	592173	-	Potri.008G010500	509144	514356	+	76756	downstream
Chr03	TCONS_00028351	XLOC_016765	XLOC_016765	lncRNA	15509192	15510953	-	Potri.003G138800	15539365	15539869	-	28412	downstream
Chr03	TCONS_00028351	XLOC_016765	XLOC_016765	lncRNA	15509192	15510953	-	Potri.003G136700	15409556	15409835	-	99356	upstream
Chr03	TCONS_00028351	XLOC_016765	XLOC_016765	lncRNA	15509192	15510953	-	Potri.003G138000	15499472	15501762	+	7429	downstream
Chr03	TCONS_00028351	XLOC_016765	XLOC_016765	lncRNA	15509192	15510953	-	Potri.003G138500	15524418	15525658	+	13465	upstream
Chr03	TCONS_00028351	XLOC_016765	XLOC_016765	lncRNA	15509192	15510953	-	Potri.003G138900	15544381	15546025	-	33428	downstream
Chr03	TCONS_00028351	XLOC_016765	XLOC_016765	lncRNA	15509192	15510953	-	Potri.003G138200	15509151	15510660	+	-1469	antisense
Chr03	TCONS_00028351	XLOC_016765	XLOC_016765	lncRNA	15509192	15510953	-	Potri.003G138400	15519566	15522528	+	8613	upstream
Chr03	TCONS_00028351	XLOC_016765	XLOC_016765	lncRNA	15509192	15510953	-	Potri.003G139000	15549103	15550072	+	38150	upstream
Chr03	TCONS_00028351	XLOC_016765	XLOC_016765	lncRNA	15509192	15510953	-	Potri.003G138600	15526446	15527860	-	15493	downstream
Chr03	TCONS_00028351	XLOC_016765	XLOC_016765	lncRNA	15509192	15510953	-	Potri.003G137200	15438076	15442843	+	66348	downstream
Chr03	TCONS_00028351	XLOC_016765	XLOC_016765	lncRNA	15509192	15510953	-	Potri.003G137300	15450145	15452975	+	56216	downstream
Chr03	TCONS_00028351	XLOC_016765	XLOC_016765	lncRNA	15509192	15510953	-	Potri.003G139400	15579303	15582100	+	68350	upstream
Chr03	TCONS_00028351	XLOC_016765	XLOC_016765	lncRNA	15509192	15510953	-	Potri.003G139700	15610226	15616135	-	99273	downstream
Chr03	TCONS_00028351	XLOC_016765	XLOC_016765	lncRNA	15509192	15510953	-	Potri.003G138100	15502679	15507052	+	2139	downstream
Chr03	TCONS_00028351	XLOC_016765	XLOC_016765	lncRNA	15509192	15510953	-	Potri.003G137100	15428984	15435204	-	73987	upstream
Chr03	TCONS_00028351	XLOC_016765	XLOC_016765	lncRNA	15509192	15510953	-	Potri.003G137400	15456831	15462491	+	46700	downstream
Chr03	TCONS_00028351	XLOC_016765	XLOC_016765	lncRNA	15509192	15510953	-	Potri.003G137900	15496846	15497492	+	11699	downstream
Chr03	TCONS_00028351	XLOC_016765	XLOC_016765	lncRNA	15509192	15510953	-	Potri.003G139200	15557148	15559067	-	46195	downstream
Chr03	TCONS_00028351	XLOC_016765	XLOC_016765	lncRNA	15509192	15510953	-	Potri.003G137000	15425612	15427901	+	81290	downstream
Chr03	TCONS_00028351	XLOC_016765	XLOC_016765	lncRNA	15509192	15510953	-	Potri.003G137700	15482553	15486915	+	22276	downstream
Chr03	TCONS_00028351	XLOC_016765	XLOC_016765	lncRNA	15509192	15510953	-	Potri.003G139300	15564572	15565508	-	53619	downstream
Chr03	TCONS_00028351	XLOC_016765	XLOC_016765	lncRNA	15509192	15510953	-	Potri.003G138700	15533127	15533561	+	22174	upstream
Chr03	TCONS_00028351	XLOC_016765	XLOC_016765	lncRNA	15509192	15510953	-	Potri.003G139100	15550678	15554725	-	39725	downstream
Chr03	TCONS_00028351	XLOC_016765	XLOC_016765	lncRNA	15509192	15510953	-	Potri.003G139600	15602846	15607083	+	91893	upstream
Chr03	TCONS_00028351	XLOC_016765	XLOC_016765	lncRNA	15509192	15510953	-	Potri.003G138300	15514975	15517972	+	4022	upstream
Chr03	TCONS_00028351	XLOC_016765	XLOC_016765	lncRNA	15509192	15510953	-	Potri.003G136800	15414026	15416916	-	92275	upstream
Chr03	TCONS_00028351	XLOC_016765	XLOC_016765	lncRNA	15509192	15510953	-	Potri.003G137500	15466516	15469902	-	39289	upstream
Chr03	TCONS_00028351	XLOC_016765	XLOC_016765	lncRNA	15509192	15510953	-	Potri.003G137800	15490640	15493829	+	15362	downstream
Chr03	TCONS_00028351	XLOC_016765	XLOC_016765	lncRNA	15509192	15510953	-	Potri.003G137600	15474817	15475126	+	34065	downstream
Chr17	TCONS_00110817	XLOC_065015	XLOC_065015	lncRNA	4934945	4937519	-	Potri.017G059600	4834105	4836630	-	98314	upstream
Chr17	TCONS_00110817	XLOC_065015	XLOC_065015	lncRNA	4934945	4937519	-	Potri.017G061100	4976404	4981032	-	38885	downstream
Chr17	TCONS_00110817	XLOC_065015	XLOC_065015	lncRNA	4934945	4937519	-	Potri.017G060800	4960775	4963925	+	23256	upstream
Chr17	TCONS_00110817	XLOC_065015	XLOC_065015	lncRNA	4934945	4937519	-	Potri.017G059701	4861661	4861874	+	73070	downstream
Chr17	TCONS_00110817	XLOC_065015	XLOC_065015	lncRNA	4934945	4937519	-	Potri.017G060300	4938678	4940454	-	1159	downstream
Chr17	TCONS_00110817	XLOC_065015	XLOC_065015	lncRNA	4934945	4937519	-	Potri.017G059800	4894658	4894997	-	39947	upstream
Chr17	TCONS_00110817	XLOC_065015	XLOC_065015	lncRNA	4934945	4937519	-	Potri.017G059900	4896096	4896459	-	38485	upstream
Chr17	TCONS_00110817	XLOC_065015	XLOC_065015	lncRNA	4934945	4937519	-	Potri.017G060701	4957154	4957550	-	19635	downstream
Chr17	TCONS_00110817	XLOC_065015	XLOC_065015	lncRNA	4934945	4937519	-	Potri.017G060000	4897467	4901954	-	32990	upstream
Chr17	TCONS_00110817	XLOC_065015	XLOC_065015	lncRNA	4934945	4937519	-	Potri.017G060100	4914859	4930199	-	4745	upstream
Chr17	TCONS_00110817	XLOC_065015	XLOC_065015	lncRNA	4934945	4937519	-	Potri.017G060200	4935066	4935978	+	-912	antisense
Chr17	TCONS_00110817	XLOC_065015	XLOC_065015	lncRNA	4934945	4937519	-	Potri.017G060400	4943057	4943384	+	5538	upstream
Chr17	TCONS_00110817	XLOC_065015	XLOC_065015	lncRNA	4934945	4937519	-	Potri.017G061200	4996969	4999557	-	59450	downstream
Chr17	TCONS_00110810	XLOC_065009	XLOC_065009	lncRNA	4866245	4867327	-	Potri.017G059300	4800320	4802814	-	63430	upstream
Chr17	TCONS_00110810	XLOC_065009	XLOC_065009	lncRNA	4866245	4867327	-	Potri.017G059600	4834105	4836630	-	29614	upstream
Chr17	TCONS_00110810	XLOC_065009	XLOC_065009	lncRNA	4866245	4867327	-	Potri.017G059100	4768681	4770052	-	96192	upstream
Chr17	TCONS_00110810	XLOC_065009	XLOC_065009	lncRNA	4866245	4867327	-	Potri.017G060800	4960775	4963925	+	93448	upstream
Chr17	TCONS_00110810	XLOC_065009	XLOC_065009	lncRNA	4866245	4867327	-	Potri.017G060701	4957154	4957550	-	89827	downstream
Chr17	TCONS_00110810	XLOC_065009	XLOC_065009	lncRNA	4866245	4867327	-	Potri.017G059701	4861661	4861874	+	4370	downstream
Chr17	TCONS_00110810	XLOC_065009	XLOC_065009	lncRNA	4866245	4867327	-	Potri.017G060300	4938678	4940454	-	71351	downstream
Chr17	TCONS_00110810	XLOC_065009	XLOC_065009	lncRNA	4866245	4867327	-	Potri.017G059800	4894658	4894997	-	27331	downstream
Chr17	TCONS_00110810	XLOC_065009	XLOC_065009	lncRNA	4866245	4867327	-	Potri.017G059900	4896096	4896459	-	28769	downstream
Chr17	TCONS_00110810	XLOC_065009	XLOC_065009	lncRNA	4866245	4867327	-	Potri.017G059200	4786453	4789783	-	76461	upstream
Chr17	TCONS_00110810	XLOC_065009	XLOC_065009	lncRNA	4866245	4867327	-	Potri.017G060000	4897467	4901954	-	30140	downstream
Chr17	TCONS_00110810	XLOC_065009	XLOC_065009	lncRNA	4866245	4867327	-	Potri.017G060100	4914859	4930199	-	47532	downstream
Chr17	TCONS_00110810	XLOC_065009	XLOC_065009	lncRNA	4866245	4867327	-	Potri.017G059400	4818622	4820590	+	45654	downstream
Chr17	TCONS_00110810	XLOC_065009	XLOC_065009	lncRNA	4866245	4867327	-	Potri.017G059500	4830153	4831045	-	35199	upstream
Chr17	TCONS_00110810	XLOC_065009	XLOC_065009	lncRNA	4866245	4867327	-	Potri.017G060200	4935066	4935978	+	67739	upstream
Chr17	TCONS_00110810	XLOC_065009	XLOC_065009	lncRNA	4866245	4867327	-	Potri.017G060400	4943057	4943384	+	75730	upstream
6	TCONS_00117507	XLOC_056430	XLOC_056430	lncRNA	26093	26315	+	Potri.019G019600	3155217	3160872	+	61721	downstream
6	TCONS_00117507	XLOC_056430	XLOC_056430	lncRNA	26093	26315	+	Potri.019G019700	3170117	3173606	+	48987	downstream
6	TCONS_00117507	XLOC_056430	XLOC_056430	lncRNA	26093	26315	+	Potri.019G020000	3190205	3194778	-	27815	upstream
6	TCONS_00117507	XLOC_056430	XLOC_056430	lncRNA	26093	26315	+	Potri.019G019100	3114795	3132164	-	90429	upstream
6	TCONS_00117507	XLOC_056430	XLOC_056430	lncRNA	26093	26315	+	Potri.019G021500	3305145	3319757	-	73840	downstream
6	TCONS_00117507	XLOC_056430	XLOC_056430	lncRNA	26093	26315	+	Potri.019G021300	3300970	3302065	+	69665	upstream
6	TCONS_00117507	XLOC_056430	XLOC_056430	lncRNA	26093	26315	+	Potri.019G020500	3255789	3259320	+	24484	upstream
6	TCONS_00117507	XLOC_056430	XLOC_056430	lncRNA	26093	26315	+	Potri.019G019200	3133742	3135524	+	87069	downstream
6	TCONS_00117507	XLOC_056430	XLOC_056430	lncRNA	26093	26315	+	Potri.019G019300	3137242	3139003	-	83590	upstream
6	TCONS_00117507	XLOC_056430	XLOC_056430	lncRNA	26093	26315	+	Potri.019G019800	3179075	3182918	-	39675	upstream
6	TCONS_00117507	XLOC_056430	XLOC_056430	lncRNA	26093	26315	+	Potri.019G020900	3281455	3284351	-	50150	downstream
6	TCONS_00117507	XLOC_056430	XLOC_056430	lncRNA	26093	26315	+	Potri.019G021200	3297792	3299553	-	66487	downstream
6	TCONS_00117507	XLOC_056430	XLOC_056430	lncRNA	26093	26315	+	Potri.019G020700	3263972	3265568	-	32667	downstream
6	TCONS_00117507	XLOC_056430	XLOC_056430	lncRNA	26093	26315	+	Potri.019G020102	3236885	3240545	+	5580	upstream
6	TCONS_00117507	XLOC_056430	XLOC_056430	lncRNA	26093	26315	+	Potri.019G020100	3198036	3201498	+	21095	downstream
6	TCONS_00117507	XLOC_056430	XLOC_056430	lncRNA	26093	26315	+	Potri.019G021400	3303104	3303503	+	71799	upstream
6	TCONS_00117507	XLOC_056430	XLOC_056430	lncRNA	26093	26315	+	Potri.019G021700	3325753	3329035	-	94448	downstream
6	TCONS_00117507	XLOC_056430	XLOC_056430	lncRNA	26093	26315	+	Potri.019G019500	3143919	3151346	+	71247	downstream
6	TCONS_00117507	XLOC_056430	XLOC_056430	lncRNA	26093	26315	+	Potri.019G021000	3293211	3293899	-	61906	downstream
6	TCONS_00117507	XLOC_056430	XLOC_056430	lncRNA	26093	26315	+	Potri.019G020800	3270556	3272173	-	39251	downstream
Chr19	TCONS_00117502	XLOC_068750	XLOC_068750	lncRNA	3204180	3204625	+	Potri.019G019600	3155217	3160872	+	43307	downstream
Chr19	TCONS_00117502	XLOC_068750	XLOC_068750	lncRNA	3204180	3204625	+	Potri.019G019700	3170117	3173606	+	30573	downstream
Chr19	TCONS_00117502	XLOC_068750	XLOC_068750	lncRNA	3204180	3204625	+	Potri.019G018900	3109840	3112955	+	91224	downstream
Chr19	TCONS_00117502	XLOC_068750	XLOC_068750	lncRNA	3204180	3204625	+	Potri.019G018800	3103254	3107737	+	96442	downstream
Chr19	TCONS_00117502	XLOC_068750	XLOC_068750	lncRNA	3204180	3204625	+	Potri.019G020000	3190205	3194778	-	9401	upstream
Chr19	TCONS_00117502	XLOC_068750	XLOC_068750	lncRNA	3204180	3204625	+	Potri.019G019100	3114795	3132164	-	72015	upstream
Chr19	TCONS_00117502	XLOC_068750	XLOC_068750	lncRNA	3204180	3204625	+	Potri.019G021300	3300970	3302065	+	96345	upstream
Chr19	TCONS_00117502	XLOC_068750	XLOC_068750	lncRNA	3204180	3204625	+	Potri.019G020500	3255789	3259320	+	51164	upstream
Chr19	TCONS_00117502	XLOC_068750	XLOC_068750	lncRNA	3204180	3204625	+	Potri.019G019200	3133742	3135524	+	68655	downstream
Chr19	TCONS_00117502	XLOC_068750	XLOC_068750	lncRNA	3204180	3204625	+	Potri.019G019300	3137242	3139003	-	65176	upstream
Chr19	TCONS_00117502	XLOC_068750	XLOC_068750	lncRNA	3204180	3204625	+	Potri.019G019800	3179075	3182918	-	21261	upstream
Chr19	TCONS_00117502	XLOC_068750	XLOC_068750	lncRNA	3204180	3204625	+	Potri.019G020900	3281455	3284351	-	76830	downstream
Chr19	TCONS_00117502	XLOC_068750	XLOC_068750	lncRNA	3204180	3204625	+	Potri.019G021200	3297792	3299553	-	93167	downstream
Chr19	TCONS_00117502	XLOC_068750	XLOC_068750	lncRNA	3204180	3204625	+	Potri.019G020700	3263972	3265568	-	59347	downstream
Chr19	TCONS_00117502	XLOC_068750	XLOC_068750	lncRNA	3204180	3204625	+	Potri.019G020102	3236885	3240545	+	32260	upstream
Chr19	TCONS_00117502	XLOC_068750	XLOC_068750	lncRNA	3204180	3204625	+	Potri.019G020100	3198036	3201498	+	2681	downstream
Chr19	TCONS_00117502	XLOC_068750	XLOC_068750	lncRNA	3204180	3204625	+	Potri.019G021400	3303104	3303503	+	98479	upstream
Chr19	TCONS_00117502	XLOC_068750	XLOC_068750	lncRNA	3204180	3204625	+	Potri.019G019500	3143919	3151346	+	52833	downstream
Chr19	TCONS_00117502	XLOC_068750	XLOC_068750	lncRNA	3204180	3204625	+	Potri.019G021000	3293211	3293899	-	88586	downstream
Chr19	TCONS_00117502	XLOC_068750	XLOC_068750	lncRNA	3204180	3204625	+	Potri.019G020800	3270556	3272173	-	65931	downstream
Chr17	TCONS_00111393	XLOC_065370	XLOC_065370	lncRNA	11125568	11126192	-	Potri.017G099700	11141558	11151311	+	15366	upstream
Chr17	TCONS_00111393	XLOC_065370	XLOC_065370	lncRNA	11125568	11126192	-	Potri.017G099200	11118274	11124549	-	1018	upstream
Chr17	TCONS_00111393	XLOC_065370	XLOC_065370	lncRNA	11125568	11126192	-	Potri.017G099600	11133377	11135492	+	7185	upstream
Chr17	TCONS_00111393	XLOC_065370	XLOC_065370	lncRNA	11125568	11126192	-	Potri.017G099100	11114357	11117080	+	8487	downstream
Chr17	TCONS_00111393	XLOC_065370	XLOC_065370	lncRNA	11125568	11126192	-	Potri.017G098600	11039005	11041813	+	83754	downstream
Chr17	TCONS_00111393	XLOC_065370	XLOC_065370	lncRNA	11125568	11126192	-	Potri.017G099900	11165145	11170339	-	38953	downstream
Chr17	TCONS_00111393	XLOC_065370	XLOC_065370	lncRNA	11125568	11126192	-	Potri.017G100100	11177445	11180739	-	51253	downstream
Chr17	TCONS_00111393	XLOC_065370	XLOC_065370	lncRNA	11125568	11126192	-	Potri.017G100000	11172230	11175312	+	46038	upstream
Chr17	TCONS_00111393	XLOC_065370	XLOC_065370	lncRNA	11125568	11126192	-	Potri.017G098750	11054255	11054608	+	70959	downstream
Chr17	TCONS_00111393	XLOC_065370	XLOC_065370	lncRNA	11125568	11126192	-	Potri.017G100900	11223821	11225366	+	97629	upstream
Chr17	TCONS_00111393	XLOC_065370	XLOC_065370	lncRNA	11125568	11126192	-	Potri.017G100800	11219457	11222360	+	93265	upstream
Chr17	TCONS_00111393	XLOC_065370	XLOC_065370	lncRNA	11125568	11126192	-	Potri.017G099000	11096766	11099886	+	25681	downstream
Chr17	TCONS_00111393	XLOC_065370	XLOC_065370	lncRNA	11125568	11126192	-	Potri.017G100200	11190183	11192195	-	63991	downstream
Chr17	TCONS_00111393	XLOC_065370	XLOC_065370	lncRNA	11125568	11126192	-	Potri.017G098500	11026321	11032111	-	93456	upstream
Chr17	TCONS_00111393	XLOC_065370	XLOC_065370	lncRNA	11125568	11126192	-	Potri.017G098800	11057757	11058261	+	67306	downstream
Chr17	TCONS_00111393	XLOC_065370	XLOC_065370	lncRNA	11125568	11126192	-	Potri.017G100300	11194495	11204559	+	68303	upstream
Chr17	TCONS_00111393	XLOC_065370	XLOC_065370	lncRNA	11125568	11126192	-	Potri.017G098700	11045977	11048417	+	77150	downstream
Chr17	TCONS_00111393	XLOC_065370	XLOC_065370	lncRNA	11125568	11126192	-	Potri.017G100400	11205897	11206929	-	79705	downstream
Chr17	TCONS_00111393	XLOC_065370	XLOC_065370	lncRNA	11125568	11126192	-	Potri.017G099800	11155770	11162647	+	29578	upstream
Chr17	TCONS_00111393	XLOC_065370	XLOC_065370	lncRNA	11125568	11126192	-	Potri.017G099500	11131370	11132401	+	5178	upstream
Chr17	TCONS_00111393	XLOC_065370	XLOC_065370	lncRNA	11125568	11126192	-	Potri.017G100600	11212796	11214121	+	86604	upstream
Chr17	TCONS_00111393	XLOC_065370	XLOC_065370	lncRNA	11125568	11126192	-	Potri.017G098900	11061135	11064134	+	61433	downstream
Chr17	TCONS_00111393	XLOC_065370	XLOC_065370	lncRNA	11125568	11126192	-	Potri.017G100500	11207936	11208887	-	81744	downstream
Chr04	TCONS_00030272	XLOC_017914	XLOC_017914	lncRNA	3465134	3465878	+	Potri.004G044500	3522356	3524075	+	56478	upstream
Chr04	TCONS_00030272	XLOC_017914	XLOC_017914	lncRNA	3465134	3465878	+	Potri.004G043300	3427418	3428127	+	37006	downstream
Chr04	TCONS_00030272	XLOC_017914	XLOC_017914	lncRNA	3465134	3465878	+	Potri.004G043200	3409942	3418906	-	46227	upstream
Chr04	TCONS_00030272	XLOC_017914	XLOC_017914	lncRNA	3465134	3465878	+	Potri.004G044800	3556150	3556990	+	90272	upstream
Chr04	TCONS_00030272	XLOC_017914	XLOC_017914	lncRNA	3465134	3465878	+	Potri.004G044100	3468307	3473570	-	2429	downstream
Chr04	TCONS_00030272	XLOC_017914	XLOC_017914	lncRNA	3465134	3465878	+	Potri.004G044750	3555850	3556148	-	89972	downstream
Chr04	TCONS_00030272	XLOC_017914	XLOC_017914	lncRNA	3465134	3465878	+	Potri.004G043000	3403291	3405607	+	59526	downstream
Chr04	TCONS_00030272	XLOC_017914	XLOC_017914	lncRNA	3465134	3465878	+	Potri.004G043500	3433128	3438201	-	26932	upstream
Chr04	TCONS_00030272	XLOC_017914	XLOC_017914	lncRNA	3465134	3465878	+	Potri.004G043100	3407077	3408374	-	56759	upstream
Chr04	TCONS_00030272	XLOC_017914	XLOC_017914	lncRNA	3465134	3465878	+	Potri.004G044200	3489829	3492177	+	23951	upstream
Chr04	TCONS_00030272	XLOC_017914	XLOC_017914	lncRNA	3465134	3465878	+	Potri.004G043600	3447820	3448564	-	16569	upstream
Chr04	TCONS_00030272	XLOC_017914	XLOC_017914	lncRNA	3465134	3465878	+	Potri.004G042800	3395136	3397412	+	67721	downstream
Chr04	TCONS_00030272	XLOC_017914	XLOC_017914	lncRNA	3465134	3465878	+	Potri.004G042500	3364296	3366228	-	98905	upstream
Chr04	TCONS_00030272	XLOC_017914	XLOC_017914	lncRNA	3465134	3465878	+	Potri.004G044400	3514271	3515400	+	48393	upstream
Chr04	TCONS_00030272	XLOC_017914	XLOC_017914	lncRNA	3465134	3465878	+	Potri.004G043400	3429839	3431615	+	33518	downstream
Chr04	TCONS_00030272	XLOC_017914	XLOC_017914	lncRNA	3465134	3465878	+	Potri.004G043900	3455828	3464333	+	800	downstream
Chr04	TCONS_00030272	XLOC_017914	XLOC_017914	lncRNA	3465134	3465878	+	Potri.004G044900	3559978	3560317	-	94100	downstream
Chr04	TCONS_00030272	XLOC_017914	XLOC_017914	lncRNA	3465134	3465878	+	Potri.004G043700	3449536	3454486	+	10647	downstream
Chr04	TCONS_00030272	XLOC_017914	XLOC_017914	lncRNA	3465134	3465878	+	Potri.004G044000	3465241	3465673	-	-432	antisense
Chr04	TCONS_00030272	XLOC_017914	XLOC_017914	lncRNA	3465134	3465878	+	Potri.004G042700	3381550	3382252	-	82881	upstream
Chr04	TCONS_00030272	XLOC_017914	XLOC_017914	lncRNA	3465134	3465878	+	Potri.004G044700	3537710	3539095	+	71832	upstream
Chr04	TCONS_00030272	XLOC_017914	XLOC_017914	lncRNA	3465134	3465878	+	Potri.004G042600	3371834	3373652	-	91481	upstream
Chr04	TCONS_00030272	XLOC_017914	XLOC_017914	lncRNA	3465134	3465878	+	Potri.004G044300	3505330	3506474	+	39452	upstream
Chr06	TCONS_00049567	XLOC_029264	XLOC_029264	lncRNA	1110019	1110409	-	Potri.006G018600	1148287	1150371	-	37878	downstream
Chr06	TCONS_00049567	XLOC_029264	XLOC_029264	lncRNA	1110019	1110409	-	Potri.006G017400	1092154	1096586	-	13432	upstream
Chr06	TCONS_00049567	XLOC_029264	XLOC_029264	lncRNA	1110019	1110409	-	Potri.006G017900	1117056	1117347	-	6647	downstream
Chr06	TCONS_00049567	XLOC_029264	XLOC_029264	lncRNA	1110019	1110409	-	Potri.006G016300	1039596	1040010	-	70008	upstream
Chr06	TCONS_00049567	XLOC_029264	XLOC_029264	lncRNA	1110019	1110409	-	Potri.006G017000	1055137	1059365	+	50653	downstream
Chr06	TCONS_00049567	XLOC_029264	XLOC_029264	lncRNA	1110019	1110409	-	Potri.006G017100	1061211	1062895	+	47123	downstream
Chr06	TCONS_00049567	XLOC_029264	XLOC_029264	lncRNA	1110019	1110409	-	Potri.006G015900	1012840	1015015	+	95003	downstream
Chr06	TCONS_00049567	XLOC_029264	XLOC_029264	lncRNA	1110019	1110409	-	Potri.006G018000	1121569	1124831	+	11160	upstream
Chr06	TCONS_00049567	XLOC_029264	XLOC_029264	lncRNA	1110019	1110409	-	Potri.006G018901	1194566	1195472	-	84157	downstream
Chr06	TCONS_00049567	XLOC_029264	XLOC_029264	lncRNA	1110019	1110409	-	Potri.006G016250	1038014	1038239	-	71779	upstream
Chr06	TCONS_00049567	XLOC_029264	XLOC_029264	lncRNA	1110019	1110409	-	Potri.006G017300	1077203	1081800	+	28218	downstream
Chr06	TCONS_00049567	XLOC_029264	XLOC_029264	lncRNA	1110019	1110409	-	Potri.006G017600	1101307	1103215	-	6803	upstream
Chr06	TCONS_00049567	XLOC_029264	XLOC_029264	lncRNA	1110019	1110409	-	Potri.006G018200	1125997	1126450	-	15588	downstream
Chr06	TCONS_00049567	XLOC_029264	XLOC_029264	lncRNA	1110019	1110409	-	Potri.006G016700	1045675	1046041	-	63977	upstream
Chr06	TCONS_00049567	XLOC_029264	XLOC_029264	lncRNA	1110019	1110409	-	Potri.006G018766	1171274	1171980	-	60865	downstream
Chr06	TCONS_00049567	XLOC_029264	XLOC_029264	lncRNA	1110019	1110409	-	Potri.006G017700	1110068	1110401	+	-333	antisense
Chr06	TCONS_00049567	XLOC_029264	XLOC_029264	lncRNA	1110019	1110409	-	Potri.006G017500	1100411	1101008	+	9010	downstream
Chr06	TCONS_00049567	XLOC_029264	XLOC_029264	lncRNA	1110019	1110409	-	Potri.006G019000	1202933	1205036	-	92524	downstream
Chr06	TCONS_00049567	XLOC_029264	XLOC_029264	lncRNA	1110019	1110409	-	Potri.006G015800	1009493	1011746	+	98272	downstream
Chr06	TCONS_00049567	XLOC_029264	XLOC_029264	lncRNA	1110019	1110409	-	Potri.006G017750	1112883	1113216	-	2474	downstream
Chr06	TCONS_00049567	XLOC_029264	XLOC_029264	lncRNA	1110019	1110409	-	Potri.006G016100	1022185	1023211	-	86807	upstream
Chr06	TCONS_00049567	XLOC_029264	XLOC_029264	lncRNA	1110019	1110409	-	Potri.006G017200	1064273	1066756	-	43262	upstream
Chr06	TCONS_00049567	XLOC_029264	XLOC_029264	lncRNA	1110019	1110409	-	Potri.006G016900	1050648	1053308	+	56710	downstream
Chr06	TCONS_00049567	XLOC_029264	XLOC_029264	lncRNA	1110019	1110409	-	Potri.006G016500	1041516	1041930	-	68088	upstream
Chr06	TCONS_00049567	XLOC_029264	XLOC_029264	lncRNA	1110019	1110409	-	Potri.006G018500	1143190	1144167	-	32781	downstream
Chr06	TCONS_00049567	XLOC_029264	XLOC_029264	lncRNA	1110019	1110409	-	Potri.006G018400	1137856	1138810	-	27447	downstream
Chr06	TCONS_00049567	XLOC_029264	XLOC_029264	lncRNA	1110019	1110409	-	Potri.006G016200	1024805	1026446	-	83572	upstream
Chr06	TCONS_00049567	XLOC_029264	XLOC_029264	lncRNA	1110019	1110409	-	Potri.006G016800	1047187	1047739	+	62279	downstream
Chr06	TCONS_00049567	XLOC_029264	XLOC_029264	lncRNA	1110019	1110409	-	Potri.006G016001	1016910	1017264	-	92754	upstream
Chr01	TCONS_00002207	XLOC_001364	XLOC_001364	lncRNA	12126098	12127047	+	Potri.001G145900	12026776	12032164	-	93933	upstream
Chr01	TCONS_00002207	XLOC_001364	XLOC_001364	lncRNA	12126098	12127047	+	Potri.001G147400	12159909	12161696	+	32862	upstream
Chr01	TCONS_00002207	XLOC_001364	XLOC_001364	lncRNA	12126098	12127047	+	Potri.001G146000	12051089	12052241	-	73856	upstream
Chr01	TCONS_00002207	XLOC_001364	XLOC_001364	lncRNA	12126098	12127047	+	Potri.001G146100	12053383	12057620	-	68477	upstream
Chr01	TCONS_00002207	XLOC_001364	XLOC_001364	lncRNA	12126098	12127047	+	Potri.001G146400	12089663	12095296	-	30801	upstream
Chr01	TCONS_00002207	XLOC_001364	XLOC_001364	lncRNA	12126098	12127047	+	Potri.001G147200	12149351	12151033	-	22304	downstream
Chr01	TCONS_00002207	XLOC_001364	XLOC_001364	lncRNA	12126098	12127047	+	Potri.001G147100	12143093	12147207	+	16046	upstream
Chr01	TCONS_00002207	XLOC_001364	XLOC_001364	lncRNA	12126098	12127047	+	Potri.001G146700	12115685	12115982	-	10115	upstream
Chr01	TCONS_00002207	XLOC_001364	XLOC_001364	lncRNA	12126098	12127047	+	Potri.001G146200	12065232	12069976	-	56121	upstream
Chr01	TCONS_00002207	XLOC_001364	XLOC_001364	lncRNA	12126098	12127047	+	Potri.001G148000	12206258	12207221	+	79211	upstream
Chr01	TCONS_00002207	XLOC_001364	XLOC_001364	lncRNA	12126098	12127047	+	Potri.001G147801	12193443	12195651	-	66396	downstream
Chr01	TCONS_00002207	XLOC_001364	XLOC_001364	lncRNA	12126098	12127047	+	Potri.001G146900	12130868	12134503	+	3821	upstream
Chr01	TCONS_00002207	XLOC_001364	XLOC_001364	lncRNA	12126098	12127047	+	Potri.001G147700	12184111	12186959	-	57064	downstream
Chr01	TCONS_00002207	XLOC_001364	XLOC_001364	lncRNA	12126098	12127047	+	Potri.001G147600	12174367	12176051	-	47320	downstream
Chr01	TCONS_00002207	XLOC_001364	XLOC_001364	lncRNA	12126098	12127047	+	Potri.001G147300	12156946	12158982	+	29899	upstream
Chr01	TCONS_00002207	XLOC_001364	XLOC_001364	lncRNA	12126098	12127047	+	Potri.001G146500	12100080	12104830	-	21267	upstream
Chr01	TCONS_00002207	XLOC_001364	XLOC_001364	lncRNA	12126098	12127047	+	Potri.001G146600	12108890	12110944	+	15153	downstream
Chr01	TCONS_00002207	XLOC_001364	XLOC_001364	lncRNA	12126098	12127047	+	Potri.001G146800	12119613	12121803	-	4294	upstream
Chr01	TCONS_00002207	XLOC_001364	XLOC_001364	lncRNA	12126098	12127047	+	Potri.001G148100	12215655	12227579	+	88608	upstream
Chr01	TCONS_00002207	XLOC_001364	XLOC_001364	lncRNA	12126098	12127047	+	Potri.001G147000	12138575	12139520	-	11528	downstream
Chr01	TCONS_00002207	XLOC_001364	XLOC_001364	lncRNA	12126098	12127047	+	Potri.001G147500	12163775	12170036	-	36728	downstream
Chr01	TCONS_00002207	XLOC_001364	XLOC_001364	lncRNA	12126098	12127047	+	Potri.001G147900	12199458	12202988	+	72411	upstream
Chr12	TCONS_00085879	XLOC_050463	XLOC_050463	lncRNA	13665060	13665270	+	Potri.012G118300	13674198	13677093	-	8928	downstream
Chr12	TCONS_00085879	XLOC_050463	XLOC_050463	lncRNA	13665060	13665270	+	Potri.012G117300	13597409	13604815	-	60244	upstream
Chr12	TCONS_00085879	XLOC_050463	XLOC_050463	lncRNA	13665060	13665270	+	Potri.012G117800	13636628	13640565	+	24494	downstream
Chr12	TCONS_00085879	XLOC_050463	XLOC_050463	lncRNA	13665060	13665270	+	Potri.012G119000	13720089	13723188	-	54819	downstream
Chr12	TCONS_00085879	XLOC_050463	XLOC_050463	lncRNA	13665060	13665270	+	Potri.012G117500	13618550	13620097	-	44962	upstream
Chr12	TCONS_00085879	XLOC_050463	XLOC_050463	lncRNA	13665060	13665270	+	Potri.012G118000	13641732	13643184	-	21875	upstream
Chr12	TCONS_00085879	XLOC_050463	XLOC_050463	lncRNA	13665060	13665270	+	Potri.012G118100	13650367	13653561	-	11498	upstream
Chr12	TCONS_00085879	XLOC_050463	XLOC_050463	lncRNA	13665060	13665270	+	Potri.012G117600	13626170	13628305	-	36754	upstream
Chr12	TCONS_00085879	XLOC_050463	XLOC_050463	lncRNA	13665060	13665270	+	Potri.012G118600	13693379	13697160	+	28109	upstream
Chr12	TCONS_00085879	XLOC_050463	XLOC_050463	lncRNA	13665060	13665270	+	Potri.012G118700	13700111	13703433	-	34841	downstream
Chr12	TCONS_00085879	XLOC_050463	XLOC_050463	lncRNA	13665060	13665270	+	Potri.012G118200	13669179	13670958	+	3909	upstream
Chr12	TCONS_00085879	XLOC_050463	XLOC_050463	lncRNA	13665060	13665270	+	Potri.012G117067	13575701	13576076	-	88983	upstream
Chr12	TCONS_00085879	XLOC_050463	XLOC_050463	lncRNA	13665060	13665270	+	Potri.012G118500	13681062	13684278	-	15792	downstream
Chr12	TCONS_00085879	XLOC_050463	XLOC_050463	lncRNA	13665060	13665270	+	Potri.012G118800	13716126	13717467	+	50856	upstream
Chr12	TCONS_00085879	XLOC_050463	XLOC_050463	lncRNA	13665060	13665270	+	Potri.012G119500	13764479	13765277	+	99209	upstream
Chr12	TCONS_00085879	XLOC_050463	XLOC_050463	lncRNA	13665060	13665270	+	Potri.012G119200	13738378	13739587	-	73108	downstream
Chr12	TCONS_00085879	XLOC_050463	XLOC_050463	lncRNA	13665060	13665270	+	Potri.012G117100	13582108	13590453	-	74606	upstream
Chr12	TCONS_00085879	XLOC_050463	XLOC_050463	lncRNA	13665060	13665270	+	Potri.012G119350	13755538	13755884	-	90268	downstream
Chr05	TCONS_00042263	XLOC_024902	XLOC_024902	lncRNA	6680936	6681311	-	Potri.005G094700	6654285	6656011	+	24924	downstream
Chr05	TCONS_00042263	XLOC_024902	XLOC_024902	lncRNA	6680936	6681311	-	Potri.005G094800	6658073	6658628	+	22307	downstream
Chr05	TCONS_00042263	XLOC_024902	XLOC_024902	lncRNA	6680936	6681311	-	Potri.005G094900	6660363	6661161	-	19774	upstream
Chr05	TCONS_00042263	XLOC_024902	XLOC_024902	lncRNA	6680936	6681311	-	Potri.005G094200	6594896	6608398	-	72537	upstream
Chr05	TCONS_00042263	XLOC_024902	XLOC_024902	lncRNA	6680936	6681311	-	Potri.005G094400	6627858	6632679	+	48256	downstream
Chr05	TCONS_00042263	XLOC_024902	XLOC_024902	lncRNA	6680936	6681311	-	Potri.005G094500	6635651	6637145	-	43790	upstream
Chr05	TCONS_00042263	XLOC_024902	XLOC_024902	lncRNA	6680936	6681311	-	Potri.005G095800	6754233	6757254	-	72922	downstream
Chr05	TCONS_00042263	XLOC_024902	XLOC_024902	lncRNA	6680936	6681311	-	Potri.005G095500	6730491	6733264	+	49180	upstream
Chr05	TCONS_00042263	XLOC_024902	XLOC_024902	lncRNA	6680936	6681311	-	Potri.005G095900	6769565	6779407	+	88254	upstream
Chr05	TCONS_00042263	XLOC_024902	XLOC_024902	lncRNA	6680936	6681311	-	Potri.005G095600	6739550	6740942	+	58239	upstream
Chr05	TCONS_00042263	XLOC_024902	XLOC_024902	lncRNA	6680936	6681311	-	Potri.005G094600	6650050	6652604	+	28331	downstream
Chr05	TCONS_00042263	XLOC_024902	XLOC_024902	lncRNA	6680936	6681311	-	Potri.005G095250	6700269	6702353	+	18958	upstream
Chr05	TCONS_00042263	XLOC_024902	XLOC_024902	lncRNA	6680936	6681311	-	Potri.005G094300	6613941	6621596	-	59339	upstream
Chr05	TCONS_00042263	XLOC_024902	XLOC_024902	lncRNA	6680936	6681311	-	Potri.005G095700	6744909	6747254	-	63598	downstream
Chr05	TCONS_00042263	XLOC_024902	XLOC_024902	lncRNA	6680936	6681311	-	Potri.005G095200	6674718	6680339	-	596	upstream
Chr05	TCONS_00042263	XLOC_024902	XLOC_024902	lncRNA	6680936	6681311	-	Potri.005G094100	6592986	6593265	+	87670	downstream
Chr05	TCONS_00042263	XLOC_024902	XLOC_024902	lncRNA	6680936	6681311	-	Potri.005G095100	6672445	6674053	+	6882	downstream
Chr05	TCONS_00042263	XLOC_024902	XLOC_024902	lncRNA	6680936	6681311	-	Potri.005G093900	6584523	6589095	+	91840	downstream
Chr05	TCONS_00042263	XLOC_024902	XLOC_024902	lncRNA	6680936	6681311	-	Potri.005G093800	6578434	6581451	+	99484	downstream
Chr05	TCONS_00042263	XLOC_024902	XLOC_024902	lncRNA	6680936	6681311	-	Potri.005G095300	6704524	6709757	-	23213	downstream
Chr03	TCONS_00024113	XLOC_014301	XLOC_014301	lncRNA	11416651	11417936	+	Potri.003G087200	11367548	11373365	-	43285	upstream
Chr03	TCONS_00024113	XLOC_014301	XLOC_014301	lncRNA	11416651	11417936	+	Potri.003G088400	11517104	11520887	-	99168	downstream
Chr03	TCONS_00024113	XLOC_014301	XLOC_014301	lncRNA	11416651	11417936	+	Potri.003G086700	11338185	11341510	-	75140	upstream
Chr03	TCONS_00024113	XLOC_014301	XLOC_014301	lncRNA	11416651	11417936	+	Potri.003G087600	11418129	11423173	+	193	upstream
Chr03	TCONS_00024113	XLOC_014301	XLOC_014301	lncRNA	11416651	11417936	+	Potri.003G087700	11440251	11445234	+	22315	upstream
Chr03	TCONS_00024113	XLOC_014301	XLOC_014301	lncRNA	11416651	11417936	+	Potri.003G088350	11513387	11513792	-	95451	downstream
Chr03	TCONS_00024113	XLOC_014301	XLOC_014301	lncRNA	11416651	11417936	+	Potri.003G087350	11385922	11387791	+	28859	downstream
Chr03	TCONS_00024113	XLOC_014301	XLOC_014301	lncRNA	11416651	11417936	+	Potri.003G086900	11351568	11353882	-	62768	upstream
Chr03	TCONS_00024113	XLOC_014301	XLOC_014301	lncRNA	11416651	11417936	+	Potri.003G087800	11456343	11461006	+	38407	upstream
Chr03	TCONS_00024113	XLOC_014301	XLOC_014301	lncRNA	11416651	11417936	+	Potri.003G087500	11400945	11402987	-	13663	upstream
Chr03	TCONS_00024113	XLOC_014301	XLOC_014301	lncRNA	11416651	11417936	+	Potri.003G088201	11490027	11490399	-	72091	downstream
Chr03	TCONS_00024113	XLOC_014301	XLOC_014301	lncRNA	11416651	11417936	+	Potri.003G087000	11356674	11358282	+	58368	downstream
Chr03	TCONS_00024113	XLOC_014301	XLOC_014301	lncRNA	11416651	11417936	+	Potri.003G087100	11360661	11362515	-	54135	upstream
Chr03	TCONS_00024113	XLOC_014301	XLOC_014301	lncRNA	11416651	11417936	+	Potri.003G086801	11344062	11346270	+	70380	downstream
Chr03	TCONS_00024113	XLOC_014301	XLOC_014301	lncRNA	11416651	11417936	+	Potri.003G087300	11377305	11379540	-	37110	upstream
Chr03	TCONS_00024113	XLOC_014301	XLOC_014301	lncRNA	11416651	11417936	+	Potri.003G088100	11476345	11476957	-	58409	downstream
Chr03	TCONS_00024113	XLOC_014301	XLOC_014301	lncRNA	11416651	11417936	+	Potri.003G086500	11329352	11330018	+	86632	downstream
Chr03	TCONS_00024113	XLOC_014301	XLOC_014301	lncRNA	11416651	11417936	+	Potri.003G086400	11308523	11320753	-	95897	upstream
Chr03	TCONS_00024113	XLOC_014301	XLOC_014301	lncRNA	11416651	11417936	+	Potri.003G087550	11407355	11408320	-	8330	upstream
Chr03	TCONS_00024113	XLOC_014301	XLOC_014301	lncRNA	11416651	11417936	+	Potri.003G087900	11468388	11469711	+	50452	upstream
Chr03	TCONS_00024113	XLOC_014301	XLOC_014301	lncRNA	11416651	11417936	+	Potri.003G087400	11393047	11395834	+	20816	downstream
Chr03	TCONS_00024113	XLOC_014301	XLOC_014301	lncRNA	11416651	11417936	+	Potri.003G088300	11497012	11503831	+	79076	upstream
Chr03	TCONS_00024113	XLOC_014301	XLOC_014301	lncRNA	11416651	11417936	+	Potri.003G086600	11335394	11335985	+	80665	downstream
Chr06	TCONS_00045021	XLOC_026542	XLOC_026542	lncRNA	548717	549884	+	Potri.006G006500	459943	461308	-	87408	upstream
Chr06	TCONS_00045021	XLOC_026542	XLOC_026542	lncRNA	548717	549884	+	Potri.006G006800	479040	480377	+	68339	downstream
Chr06	TCONS_00045021	XLOC_026542	XLOC_026542	lncRNA	548717	549884	+	Potri.006G006600	464267	466739	+	81977	downstream
Chr06	TCONS_00045021	XLOC_026542	XLOC_026542	lncRNA	548717	549884	+	Potri.006G009800	644334	645471	-	94450	downstream
Chr06	TCONS_00045021	XLOC_026542	XLOC_026542	lncRNA	548717	549884	+	Potri.006G009000	613635	615026	+	63751	upstream
Chr06	TCONS_00045021	XLOC_026542	XLOC_026542	lncRNA	548717	549884	+	Potri.006G007350	529073	530537	-	18179	upstream
Chr06	TCONS_00045021	XLOC_026542	XLOC_026542	lncRNA	548717	549884	+	Potri.006G009500	633999	634353	-	84115	downstream
Chr06	TCONS_00045021	XLOC_026542	XLOC_026542	lncRNA	548717	549884	+	Potri.006G007300	519258	520713	-	28003	upstream
Chr06	TCONS_00045021	XLOC_026542	XLOC_026542	lncRNA	548717	549884	+	Potri.006G007400	532808	534260	-	14456	upstream
Chr06	TCONS_00045021	XLOC_026542	XLOC_026542	lncRNA	548717	549884	+	Potri.006G009400	630561	633246	+	80677	upstream
Chr06	TCONS_00045021	XLOC_026542	XLOC_026542	lncRNA	548717	549884	+	Potri.006G008000	554639	555492	-	4755	downstream
Chr06	TCONS_00045021	XLOC_026542	XLOC_026542	lncRNA	548717	549884	+	Potri.006G009900	647678	648476	-	97794	downstream
Chr06	TCONS_00045021	XLOC_026542	XLOC_026542	lncRNA	548717	549884	+	Potri.006G007000	486108	487563	-	61153	upstream
Chr06	TCONS_00045021	XLOC_026542	XLOC_026542	lncRNA	548717	549884	+	Potri.006G008800	606171	606924	+	56287	upstream
Chr06	TCONS_00045021	XLOC_026542	XLOC_026542	lncRNA	548717	549884	+	Potri.006G009200	621204	624516	+	71320	upstream
Chr06	TCONS_00045021	XLOC_026542	XLOC_026542	lncRNA	548717	549884	+	Potri.006G007800	540712	543181	-	5541	upstream
Chr06	TCONS_00045021	XLOC_026542	XLOC_026542	lncRNA	548717	549884	+	Potri.006G007600	536048	537533	-	11183	upstream
Chr06	TCONS_00045021	XLOC_026542	XLOC_026542	lncRNA	548717	549884	+	Potri.006G009100	616152	619602	-	66268	downstream
Chr06	TCONS_00045021	XLOC_026542	XLOC_026542	lncRNA	548717	549884	+	Potri.006G007200	510898	512353	-	37164	upstream
Chr06	TCONS_00045021	XLOC_026542	XLOC_026542	lncRNA	548717	549884	+	Potri.006G006900	483476	484416	+	64300	downstream
Chr06	TCONS_00045021	XLOC_026542	XLOC_026542	lncRNA	548717	549884	+	Potri.006G008200	563648	564657	+	13764	upstream
Chr06	TCONS_00045021	XLOC_026542	XLOC_026542	lncRNA	548717	549884	+	Potri.006G008066	557768	558392	+	7884	upstream
Chr06	TCONS_00045021	XLOC_026542	XLOC_026542	lncRNA	548717	549884	+	Potri.006G006700	473017	477204	+	71512	downstream
Chr06	TCONS_00045021	XLOC_026542	XLOC_026542	lncRNA	548717	549884	+	Potri.006G008132	558395	558896	+	8511	upstream
Chr06	TCONS_00045021	XLOC_026542	XLOC_026542	lncRNA	548717	549884	+	Potri.006G008300	577604	578309	+	27720	upstream
Chr06	TCONS_00045021	XLOC_026542	XLOC_026542	lncRNA	548717	549884	+	Potri.006G009300	627985	629641	+	78101	upstream
Chr06	TCONS_00045021	XLOC_026542	XLOC_026542	lncRNA	548717	549884	+	Potri.006G009600	635093	635954	+	85209	upstream
Chr06	TCONS_00045021	XLOC_026542	XLOC_026542	lncRNA	548717	549884	+	Potri.006G007100	495331	496243	-	52473	upstream
Chr06	TCONS_00045021	XLOC_026542	XLOC_026542	lncRNA	548717	549884	+	Potri.006G006300	452556	453318	+	95398	downstream
Chr06	TCONS_00045021	XLOC_026542	XLOC_026542	lncRNA	548717	549884	+	Potri.006G008900	608968	609472	+	59084	upstream
Chr06	TCONS_00045021	XLOC_026542	XLOC_026542	lncRNA	548717	549884	+	Potri.006G008500	586250	603297	+	36366	upstream
Chr06	TCONS_00053554	XLOC_031600	XLOC_031600	lncRNA	26599708	26600716	-	Potri.006G273500	26615288	26615675	+	14572	upstream
Chr06	TCONS_00053554	XLOC_031600	XLOC_031600	lncRNA	26599708	26600716	-	Potri.006G274133	26612395	26613409	+	11679	upstream
Chr06	TCONS_00053554	XLOC_031600	XLOC_031600	lncRNA	26599708	26600716	-	Potri.006G275200	26682296	26687451	-	81580	downstream
Chr06	TCONS_00053554	XLOC_031600	XLOC_031600	lncRNA	26599708	26600716	-	Potri.006G275400	26692352	26693860	-	91636	downstream
Chr06	TCONS_00053554	XLOC_031600	XLOC_031600	lncRNA	26599708	26600716	-	Potri.006G275300	26688475	26690797	+	87759	upstream
Chr06	TCONS_00053554	XLOC_031600	XLOC_031600	lncRNA	26599708	26600716	-	Potri.006G273200	26579521	26581759	+	17948	downstream
Chr06	TCONS_00053554	XLOC_031600	XLOC_031600	lncRNA	26599708	26600716	-	Potri.006G272900	26547186	26549238	+	50469	downstream
Chr06	TCONS_00053554	XLOC_031600	XLOC_031600	lncRNA	26599708	26600716	-	Potri.006G272500	26511623	26513045	-	86662	upstream
Chr06	TCONS_00053554	XLOC_031600	XLOC_031600	lncRNA	26599708	26600716	-	Potri.006G273732	26598453	26598905	-	802	upstream
Chr06	TCONS_00053554	XLOC_031600	XLOC_031600	lncRNA	26599708	26600716	-	Potri.006G273001	26552241	26555044	-	44663	upstream
Chr06	TCONS_00053554	XLOC_031600	XLOC_031600	lncRNA	26599708	26600716	-	Potri.006G273050	26555158	26555407	-	44300	upstream
Chr06	TCONS_00053554	XLOC_031600	XLOC_031600	lncRNA	26599708	26600716	-	Potri.006G272800	26539670	26540876	+	58831	downstream
Chr06	TCONS_00053554	XLOC_031600	XLOC_031600	lncRNA	26599708	26600716	-	Potri.006G273566	26596485	26596872	+	2835	downstream
Chr06	TCONS_00053554	XLOC_031600	XLOC_031600	lncRNA	26599708	26600716	-	Potri.006G274800	26649055	26650306	-	48339	downstream
Chr06	TCONS_00053554	XLOC_031600	XLOC_031600	lncRNA	26599708	26600716	-	Potri.006G273400	26589993	26595463	+	4244	downstream
Chr06	TCONS_00053554	XLOC_031600	XLOC_031600	lncRNA	26599708	26600716	-	Potri.006G273250	26581935	26582975	+	16732	downstream
Chr06	TCONS_00053554	XLOC_031600	XLOC_031600	lncRNA	26599708	26600716	-	Potri.006G272600	26520652	26522074	-	77633	upstream
Chr06	TCONS_00053554	XLOC_031600	XLOC_031600	lncRNA	26599708	26600716	-	Potri.006G273900	26602113	26605359	-	1397	downstream
Chr06	TCONS_00053554	XLOC_031600	XLOC_031600	lncRNA	26599708	26600716	-	Potri.006G273100	26567991	26568964	+	30743	downstream
Chr06	TCONS_00053554	XLOC_031600	XLOC_031600	lncRNA	26599708	26600716	-	Potri.006G272400	26509029	26510262	-	89445	upstream
Chr06	TCONS_00053554	XLOC_031600	XLOC_031600	lncRNA	26599708	26600716	-	Potri.006G274700	26642730	26645243	+	42014	upstream
Chr06	TCONS_00053554	XLOC_031600	XLOC_031600	lncRNA	26599708	26600716	-	Potri.006G274900	26654208	26656419	-	53492	downstream
Chr06	TCONS_00053554	XLOC_031600	XLOC_031600	lncRNA	26599708	26600716	-	Potri.006G275500	26696441	26701836	-	95725	downstream
Chr06	TCONS_00053554	XLOC_031600	XLOC_031600	lncRNA	26599708	26600716	-	Potri.006G273733	26617992	26618744	-	17276	downstream
Chr06	TCONS_00053554	XLOC_031600	XLOC_031600	lncRNA	26599708	26600716	-	Potri.006G273300	26584366	26588506	-	11201	upstream
Chr06	TCONS_00053554	XLOC_031600	XLOC_031600	lncRNA	26599708	26600716	-	Potri.006G275000	26658778	26665099	-	58062	downstream
Chr06	TCONS_00053554	XLOC_031600	XLOC_031600	lncRNA	26599708	26600716	-	Potri.006G274600	26633540	26634833	-	32824	downstream
Chr06	TCONS_00053554	XLOC_031600	XLOC_031600	lncRNA	26599708	26600716	-	Potri.006G272700	26532938	26535001	+	64706	downstream
Chr06	TCONS_00053554	XLOC_031600	XLOC_031600	lncRNA	26599708	26600716	-	Potri.006G275100	26677337	26681239	-	76621	downstream
Chr06	TCONS_00049172	XLOC_029039	XLOC_029039	lncRNA	26574242	26575949	+	Potri.006G273500	26615288	26615675	+	39339	upstream
Chr06	TCONS_00049172	XLOC_029039	XLOC_029039	lncRNA	26574242	26575949	+	Potri.006G274133	26612395	26613409	+	36446	upstream
Chr06	TCONS_00049172	XLOC_029039	XLOC_029039	lncRNA	26574242	26575949	+	Potri.006G272066	26493022	26496274	-	79428	upstream
Chr06	TCONS_00049172	XLOC_029039	XLOC_029039	lncRNA	26574242	26575949	+	Potri.006G271901	26480287	26480506	+	93735	downstream
Chr06	TCONS_00049172	XLOC_029039	XLOC_029039	lncRNA	26574242	26575949	+	Potri.006G273200	26579521	26581759	+	3572	upstream
Chr06	TCONS_00049172	XLOC_029039	XLOC_029039	lncRNA	26574242	26575949	+	Potri.006G272900	26547186	26549238	+	25003	downstream
Chr06	TCONS_00049172	XLOC_029039	XLOC_029039	lncRNA	26574242	26575949	+	Potri.006G272500	26511623	26513045	-	61196	upstream
Chr06	TCONS_00049172	XLOC_029039	XLOC_029039	lncRNA	26574242	26575949	+	Potri.006G273732	26598453	26598905	-	22504	downstream
Chr06	TCONS_00049172	XLOC_029039	XLOC_029039	lncRNA	26574242	26575949	+	Potri.006G273001	26552241	26555044	-	19197	upstream
Chr06	TCONS_00049172	XLOC_029039	XLOC_029039	lncRNA	26574242	26575949	+	Potri.006G273050	26555158	26555407	-	18834	upstream
Chr06	TCONS_00049172	XLOC_029039	XLOC_029039	lncRNA	26574242	26575949	+	Potri.006G272800	26539670	26540876	+	33365	downstream
Chr06	TCONS_00049172	XLOC_029039	XLOC_029039	lncRNA	26574242	26575949	+	Potri.006G273566	26596485	26596872	+	20536	upstream
Chr06	TCONS_00049172	XLOC_029039	XLOC_029039	lncRNA	26574242	26575949	+	Potri.006G274800	26649055	26650306	-	73106	downstream
Chr06	TCONS_00049172	XLOC_029039	XLOC_029039	lncRNA	26574242	26575949	+	Potri.006G273400	26589993	26595463	+	14044	upstream
Chr06	TCONS_00049172	XLOC_029039	XLOC_029039	lncRNA	26574242	26575949	+	Potri.006G273250	26581935	26582975	+	5986	upstream
Chr06	TCONS_00049172	XLOC_029039	XLOC_029039	lncRNA	26574242	26575949	+	Potri.006G272000	26481267	26482037	-	92204	upstream
Chr06	TCONS_00049172	XLOC_029039	XLOC_029039	lncRNA	26574242	26575949	+	Potri.006G272600	26520652	26522074	-	52167	upstream
Chr06	TCONS_00049172	XLOC_029039	XLOC_029039	lncRNA	26574242	26575949	+	Potri.006G273900	26602113	26605359	-	26164	downstream
Chr06	TCONS_00049172	XLOC_029039	XLOC_029039	lncRNA	26574242	26575949	+	Potri.006G273100	26567991	26568964	+	5277	downstream
Chr06	TCONS_00049172	XLOC_029039	XLOC_029039	lncRNA	26574242	26575949	+	Potri.006G272400	26509029	26510262	-	63979	upstream
Chr06	TCONS_00049172	XLOC_029039	XLOC_029039	lncRNA	26574242	26575949	+	Potri.006G274700	26642730	26645243	+	66781	upstream
Chr06	TCONS_00049172	XLOC_029039	XLOC_029039	lncRNA	26574242	26575949	+	Potri.006G274900	26654208	26656419	-	78259	downstream
Chr06	TCONS_00049172	XLOC_029039	XLOC_029039	lncRNA	26574242	26575949	+	Potri.006G273733	26617992	26618744	-	42043	downstream
Chr06	TCONS_00049172	XLOC_029039	XLOC_029039	lncRNA	26574242	26575949	+	Potri.006G273300	26584366	26588506	-	8417	downstream
Chr06	TCONS_00049172	XLOC_029039	XLOC_029039	lncRNA	26574242	26575949	+	Potri.006G275000	26658778	26665099	-	82829	downstream
Chr06	TCONS_00049172	XLOC_029039	XLOC_029039	lncRNA	26574242	26575949	+	Potri.006G274600	26633540	26634833	-	57591	downstream
Chr06	TCONS_00049172	XLOC_029039	XLOC_029039	lncRNA	26574242	26575949	+	Potri.006G272700	26532938	26535001	+	39240	downstream
Chr11	TCONS_00080962	Potri.011G130850	Potri.011G130850;ancestorIdentifier=Potri.T127100.v3.1	lncRNA	16442169	16473286	+	Potri.011G130300	16407592	16410742	+	31426	downstream
Chr11	TCONS_00080962	Potri.011G130850	Potri.011G130850;ancestorIdentifier=Potri.T127100.v3.1	lncRNA	16442169	16473286	+	Potri.011G131700	16542713	16547806	-	69427	downstream
[truncated: 38,350 more rows]
