# Supplementary material for: Unraveling the lncRNA-miRNA-mRNA Regulatory Network Involved in Poplar Coma Development through High-Throughput Sequencing
Source: Int J Mol Sci. 2024 Jul 5;25(13):7403. doi: 10.3390/ijms25137403 (PMC11242837; doi:10.3390/ijms25137403)
Supplement: Supplementary file 1 [file ijms-25-07403-s001.zip › Table S4.xlsx]

## Sheet: Sheet1
Table S4. Reference gene and nine pairs of lncRNA primer sequences for RT-qPCR.
Primer	Primer sequences (5'-3')
Ef1α-F	GGCAAGGAGAAGGTACACAT
Ef1α-R	CAATCACACGCTTGTCAATA
TCONS_00002992-F	ACCAAAGTAATCCCACCAT
TCONS_00002992-R	CAAACCATAGCCATTCCTG
TCONS_00015901-F	CACATACTTTGGGTTCTTGAT
TCONS_00015901-R	CCTTGACTGAGAGATAACTTTG
TCONS_00033583-F	GTGACTGTTCGGTTGTTC
TCONS_00033583-R	TGATGATGATGATGATGAAGTG
TCONS_00052482-F	TGACAGATAGCAGGTTGATT
TCONS_00052482-R	CTCGCATGAACTGGATTG
TCONS_00069606-F	TTACAATCTCGCCGCTTA
TCONS_00069606-R	GACACCAAAGGCAAGAAC
TCONS_00070473-F	CTTCTGCTTCTCCCTCTC
TCONS_00070473-R	TTCAATGCCTCTCCTCTC
TCONS_00076970-F	GCATCACTTACACCTATCAT
TCONS_00076970-R	CAATAATCAAAGCAAGACAGAG
TCONS_00102114-F	TACTGCTGTTTGTTTGTTGT
TCONS_00102114-R	ACTCCATAATCCTTCACTCAT
TCONS_00104269-F	TGCTTGTCAGTTGTAATGTT
TCONS_00104269-R	TGAAGAGTGTTTGAGTTGTTTA
